# Supplementary material for: Uncovering plant root traits and mechanisms that enable penetration, exploration, and exploitation of soil parent materials: a systematic review
Source: Plant Soil. 2025 Oct 6;517(2):1187–209. doi: 10.1007/s11104-025-07916-3 (PMC12789192; doi:10.1007/s11104-025-07916-3)
Supplement: Supplementary file 1 — Supplementary file1 (XLSX 457 KB) [file 11104_2025_7916_MOESM1_ESM.xlsx]

## Sheet: Abstract screened
Uncovering plant root traits and mechanisms that enable penetration of soil parent materials: a systematic review (Supplementary Information 1)
Plant and Soil Journal
Paul Chaibva (paul.chaibva@cranfield.ac.uk), Daniel L. Evans (daniel.l.evans@cranfield.ac.uk)
Authors	Author Full Names	Article Title	Publication Year	Source Title	Times Cited, All Databases	DOI	DOI Link	Abstract	Author Keywords	Keywords Plus	Document Type
Pan, YP; Ren, L; Huo, JX; Xiang, X; Meng, DH; Wang, YY; Yu, C; Liu, YY; Suo, JY; Huang, YM	Pan, Yingping; Ren, Liang; Huo, Jiaxuan; Xiang, Xiang; Meng, Dehui; Wang, Yuanyuan; Yu, Cheng; Liu, Yiyao; Suo, Jingyao; Huang, Yongmei	Soil geochemistry prevails over root functional traits in controlling soil organic carbon fractions of the alpine meadow on the Qinghai-Tibet Plateau, China	2024	CATENA	0	10.1016/j.catena.2024.107814	http://dx.doi.org/10.1016/j.catena.2024.107814	Alpine meadow occupies similar to 46.7 % of the grassland area and stores more than 60 % of the soil organic carbon (SOC) in the Qinghai-Tibet Plateau, with 3.19 Pg C in the top 30 cm. Parent material can highly influence SOC stocks via various mineral components with divergent adsorption abilities. However, previous studies mainly concentrated on the relation between SOC and parent material in t…	Parent material; Mineral-associated organic carbon; Particulate organic carbon; Hot-water extractable carbon; Root morphological traits; Root chemical traits	PARENT MATERIAL; MATTER; STABILIZATION; STORAGE; FOREST; STOCKS; DECOMPOSITION; COMMUNITIES; DIVERSITY; STABILITY	Article
Xu, SX; Shi, XZ; Wang, MY; Zhao, YC	Xu, Shengxiang; Shi, Xuezheng; Wang, Meiyan; Zhao, Yongcun	Effects of Subsetting by Parent Materials on Prediction of Soil Organic Matter Content in a Hilly Area Using Vis-NIR Spectroscopy	2016	PLOS ONE	19	10.1371/journal.pone.0151536	http://dx.doi.org/10.1371/journal.pone.0151536	Assessment and monitoring of soil organic matter (SOM) quality are important for understanding SOM dynamics and developing management practices that will enhance and maintain the productivity of agricultural soils. Visible and near-infrared (Vis-NIR) diffuse reflectance spectroscopy (350-2500 nm) has received increasing attention over the recent decades as a promising technique for SOM analysis. …		INFRARED REFLECTANCE SPECTROSCOPY; LEAST-SQUARE REGRESSION; CHEMICAL-PROPERTIES; CARBON FRACTIONS; FIELD-SCALE; QUALITY; CALIBRATION; PERFORMANCE; COMPONENTS; LIBRARY	Article
Angst, G; Messinger, J; Greiner, M; Häusler, W; Hertel, D; Kirfel, K; Kögel-Knabner, I; Leuschner, C; Rethemeyer, J; Mueller, CW	Angst, Gerrit; Messinger, Johanna; Greiner, Maria; Haeusler, Werner; Hertel, Dietrich; Kirfel, Kristina; Koegel-Knabner, Ingrid; Leuschner, Christoph; Rethemeyer, Janet; Mueller, Carsten W.	Soil organic carbon stocks in topsoil and subsoil controlled by parent material, carbon input in the rhizosphere, and microbial-derived compounds	2018	SOIL BIOLOGY & BIOCHEMISTRY	211	10.1016/j.soilbio.2018.03.026	http://dx.doi.org/10.1016/j.soilbio.2018.03.026	Despite a large body of studies investigating soil organic carbon (SOC) stocks and potential influencing factors, the impact of contrasting parent material, particularly in the subsoil, has received little attention. To reveal potential effects varying parent materials exert on SOC stocks, we investigated chemical (C-14 content and overall chemical composition via C-13 NMR spectroscopy) and plant…	Fagus sylvatica L.; C-14; Physical fractionation; Amino sugars; C-13 NMR	FINE-ROOT BIOMASS; STATE C-13 NMR; CHEMICAL-COMPOSITION; FAGUS-SYLVATICA; MATTER STORAGE; PHYLLOSILICATE MINERALOGY; PRECIPITATION GRADIENT; VERTICAL-DISTRIBUTION; LITTER DECOMPOSITION; TEMPERATE SOILS	Article
ROUTSON, RC; WILDUNG, RE; GARLAND, TR	ROUTSON, RC; WILDUNG, RE; GARLAND, TR	MINERAL WEATHERING IN AN ARID WATERSHED CONTAINING SOIL DEVELOPED FROM MIXED BASALTIC-FELSIC PARENT MATERIALS	1977	SOIL SCIENCE	0	10.1097/00010694-197711000-00007	http://dx.doi.org/10.1097/00010694-197711000-00007	Mineral weathering was studied on a 71 ha, arid watershed comprised of soil developed from mixed basaltic-felsic parent material. The composition of spring water draining the watershed was used to derive a weathering scheme for the principal soil minerals. The composition of the perennial spring water draining the arid watershed exhibited a high Mg concentration and low Na:Ca ratio. These appeare…			Article
Zhang, YY; Wu, W; Liu, HB	Zhang, Yun-Yi; Wu, Wei; Liu, Hongbin	Factors affecting variations of soil pH in different horizons in hilly regions	2019	PLOS ONE	88	10.1371/journal.pone.0218563	http://dx.doi.org/10.1371/journal.pone.0218563	Soil pH is a key factor that controls soil nutrient availability, soil microbial activities, and crop growth and development. However, studies on the soil pH variations of cultivated lands in different horizons at the regional scale remain limited. In this work, 348 soil samples were collected from three soil horizons (A, B, and C) at 120 sites over the hilly region of Chongqing, southwestern Chi…		ORGANIC-CARBON; ENVIRONMENTAL VARIABLES; SPATIAL-DISTRIBUTION; PREDICTION; FOREST; CLASSIFICATION; VARIABILITY; MECHANISMS; GRASSLANDS; SYSTEMS	Article
RYAN, PJ	RYAN, PJ	CHARACTERIZATION OF SOIL AND PRODUCTIVITY OF PINUS-RADIATA (D DON) IN NEW-SOUTH-WALES .2. PEDOGENESIS ON A RANGE OF PARENT MATERIALS	1986	AUSTRALIAN JOURNAL OF SOIL RESEARCH	7	10.1071/SR9860103	http://dx.doi.org/10.1071/SR9860103	Soil profile descriptions were made at a series of 11-year-old unfertilized Pinus radiata stands in the Lithgow district of New South Wales. Catenas within three soil parent materials were selected to compare variation in soil physical and morphological properties with growth of P. radiata. These parent materials were a Silurian siltstone, a Permian conglomerate and a Silurian-Devonian rhyolite. …			Article
Bustillo, MA; Plet, C; Alonso-Zarza, AM	Angeles Bustillo, M.; Plet, Chloe; Alonso-Zarza, Ana M.	ROOT CALCRETES AND URANIUM-BEARING SILCRETES AT SEDIMENTARY DISCONTINUITLES IN THE MIOCENE OF THE MADRID BASIN (TOLEDO, SPAIN)	2013	JOURNAL OF SEDIMENTARY RESEARCH	9	10.2110/jsr.2013.85	http://dx.doi.org/10.2110/jsr.2013.85	This paper reports a detailed study of the calcrete and silcrete proffies in the Miocene detrital deposits in the western area of Madrid, at the boundary of two main sedimentary units. The aims of this work were to better understand the pedogenic and diagenetic environments in which these profiles formed and to determine the cause(s) of their enrichment in uranium. Calcrete and silcrete duricrust…		NEEDLE-FIBER CALCITE; GROUNDWATER SILICIFICATION; INTERGRADE DURICRUSTS; DIAGENESIS; KALAHARI; BOTSWANA; ORIGIN; SILICA; CLASSIFICATION; CHALCEDONY	Article
Naylor, S; Letsinger, SL; Ficklin, DL; Ellett, KM; Olyphant, GA	Naylor, S.; Letsinger, S. L.; Ficklin, D. L.; Ellett, K. M.; Olyphant, G. A.	A hydropedological approach to quantifying groundwater recharge in various glacial settings of the mid-continental USA	2016	HYDROLOGICAL PROCESSES	20	10.1002/hyp.10718	http://dx.doi.org/10.1002/hyp.10718	Data from six monitoring stations were combined with a soil-water dynamics model (HYDRUS 1D) to achieve physically-based estimates of shallow water-table recharge in representative hydropedological settings of the glaciated midwestern U.S.A. Calibration involved inverse modeling that yielded optimized hydraulic parameters. Root mean square errors for modeled versus measured soil moisture contents…	vadose zone; HYDRUS; groundwater recharge; glacial sediments; soil parent materials and horizons	SOIL HYDRAULIC PARAMETERS; RUNOFF GENERATION; CONDUCTIVITY; WATER; SENSITIVITY; FRACTURES; CATCHMENT; POROSITY; TILLS	Article
Bukombe, B; Bauters, M; Boeckx, P; Cizungu, LN; Cooper, M; Fiener, P; Kidinda, LK; Makelele, I; Muhindo, DI; Rewald, B; Verheyen, K; Doetterl, S	Bukombe, Benjamin; Bauters, Marijn; Boeckx, Pascal; Cizungu, Landry Ntaboba; Cooper, Matthew; Fiener, Peter; Kidinda, Laurent Kidinda; Makelele, Isaac; Muhindo, Daniel Iragi; Rewald, Boris; Verheyen, Kris; Doetterl, Sebastian	Soil geochemistry - and not topography - as a major driver of carbon allocation, stocks, and dynamics in forests and soils of African tropical montane ecosystems	2022	NEW PHYTOLOGIST	4	10.1111/nph.18469	http://dx.doi.org/10.1111/nph.18469	The lack of field-based data in the tropics limits our mechanistic understanding of the drivers of net primary productivity (NPP) and allocation. Specifically, the role of local edaphic factors - such as soil parent material and topography controlling soil fertility as well as water and nutrient fluxes - remains unclear and introduces substantial uncertainty in understanding net ecosystem product…	African tropical forests; carbon allocation; carbon dynamics; net primary productivity; root; shoot ratio; soil fertility; soil geochemistry	EARTH SYSTEM MODELS; ORGANIC-CARBON; HABITAT ASSOCIATIONS; NUTRIENT LIMITATION; PHYSICAL-PROPERTIES; WOOD DENSITY; RAIN-FOREST; TRADE-OFFS; BIOMASS; PRODUCTIVITY	Article
Peng, Y; Knadel, M; Gislum, R; Deng, F; Norgaard, T; de Jonge, LW; Moldrup, P; Greve, MH	Peng, Yi; Knadel, Maria; Gislum, Rene; Deng, Fan; Norgaard, Trine; de Jonge, Lis Wollesen; Moldrup, Per; Greve, Mogens Humlekrog	Predicting soil organic carbon at field scale using a national soil spectral library	2013	JOURNAL OF NEAR INFRARED SPECTROSCOPY	35	10.1255/jnirs.1053	http://dx.doi.org/10.1255/jnirs.1053	Visible and near infrared diffuse reflectance (vis-NIR) spectroscopy is a low-cost, efficient and accurate soil analysis technique and is thus becoming increasingly popular. Soil spectral libraries are commonly constructed as the basis for estimating soil texture and properties. In this study, partial least squares regression was used to develop models to predict the soil organic carbon (SOC) con…	soil organic carbon; near Infrared spectroscopy; spectral library; partial least square regression	DIFFUSE-REFLECTANCE SPECTROSCOPY; PRINCIPAL COMPONENT; LEAST-SQUARES; NITROGEN; NIRS; CALIBRATIONS; REGRESSION; CLAY	Article
Bronnikova, MA; Gerasimova, MI; Konoplianikova, YV; Gurkova, EA; Chernousenko, GI; Golubtsov, VA; Efimov, OE	Bronnikova, M. A.; Gerasimova, M., I; Konoplianikova, Yu, V; Gurkova, E. A.; Chernousenko, G., I; Golubtsov, V. A.; Efimov, O. E.	Cryoaridic Soils as a Genetic Type in the Russian Soil Classification System: Geography, Morphology, Diagnostics	2022	EURASIAN SOIL SCIENCE	0	10.1134/S1064229322030036	http://dx.doi.org/10.1134/S1064229322030036	Cryoaridic soils were proposed to be identified as an individual genetic soil type by Vladimir Volkovintser in the 1970s. Volkovintser argued that the specific properties of these soils are in good agreement with the soil-forming factors: ultracontinental climate, cryoxerophytic steppe or tundra-steppe vegetation, dry permafrost, and skeletal parent material. In cryoaridic soils, the properties o…	cryoxerophytic steppes; climatic niche; cryohumus diagnostic horizon; root detritus; coatings; processes and subtypes; Skeletic Someric Kastanozems (Cambic?); Eutric Skeletic Cambisol (Protocalcic); Skeletic Cambic Calcisol (Yermic)	CHESTNUT SOILS; LANDSCAPE; FEATURES; HORIZONS; HUMUS	Article
Rao, TS; Rao, SRK; Reddy, GM	Rao, T. Srinivasa; Rao, S. R. Koteswara; Reddy, G. Madhusudhan	Friction stir welding of thick section Al-Zn-Mg-Cu aluminum alloy	2018	MATERIALWISSENSCHAFT UND WERKSTOFFTECHNIK	7	10.1002/mawe.201700098	http://dx.doi.org/10.1002/mawe.201700098	Friction stir butt welding of 25mm thick AA7075-T651 plates has been investigated. Careful process parameter selection resulted in single pass, full-penetration defect free welds. The weld nugget exhibits a significant grain refinement while facing the dissolution of strengthening precipitates. Microhardness survey gives a W-shaped profile with lower hardness values recorded in the thermo-mechani…	Thick section aluminum alloy; Friction stir welding; Mechanical properties; Microstructures; Dissolution of precipitates	MICROSTRUCTURE EVOLUTION; MECHANICAL-PROPERTIES; PLATES	Article
Bullen, T; Chadwick, O	Bullen, Thomas; Chadwick, Oliver	Ca, Sr and Ba stable isotopes reveal the fate of soil nutrients along a tropical climosequence in Hawaii	2016	CHEMICAL GEOLOGY	90	10.1016/j.chemgeo.2015.12.008	http://dx.doi.org/10.1016/j.chemgeo.2015.12.008	Nutrient biolifting is an important pedogenic process in which plant roots obtain inorganic nutrients such as phosphorus (P) and calcium (Ca) from minerals at depth and concentrate those nutrients at the surface. Here we use soil chemistry and stable isotopes of the alkaline earth elements Ca, strontium (Sr) and barium (Ba) to test the hypothesis that biolifting of P has been an important pedogen…	Calcium isotopes; Strontium isotopes; Barium isotopes; Nutrient biolifting; Soil climosequence; Soil exchangeable fraction; Andisols	STRONTIUM ISOTOPE; CALCIUM ISOTOPES; KOHALA VOLCANO; SANTA-CRUZ; FRACTIONATION; BARIUM; PLANTS; CONSTRAINTS; CLIMATE; IMPACT	Article
Pang, YJ; He, J; Niu, X; Song, TJ; Fu, L; Liu, K; Bi, ER	Pang, Yajie; He, Jin; Niu, Xue; Song, Tiejun; Fu, Lei; Liu, Kai; Bi, Erping	Selenium distribution in cultivated Argosols and Gleyosols of dry and paddy lands: A case study in Sanjiang Plain, Northeast China	2022	SCIENCE OF THE TOTAL ENVIRONMENT	7	10.1016/j.scitotenv.2022.155528	http://dx.doi.org/10.1016/j.scitotenv.2022.155528	Distribution pattern of selenium (Se) fractions in soil could influence Se content in crops and thereby intake of Se in human body. In order to investigate the effects of soil types and farming conditions on Se distribution in small-scaled cultivated land developed under the same conditions of climate, topography and parent materials, two types of soils (i.e., Argosols and Gleyosols) from paddy a…	Selenium distribution; Argosols; Gleyosols; Dry land; Paddy land	ORGANIC-MATTER; SOIL SELENIUM; SPECIATION; SE; BIOAVAILABILITY; AREA; FRACTIONATION; GEOCHEMISTRY; ACCUMULATION; ENVIRONMENT	Article
Enloe, HA; Quideau, SA; Graham, RC; Sillett, SC; Oh, SW; Wasylishen, RE	Enloe, Heather A.; Quideau, Sylvie A.; Graham, Robert C.; Sillett, Stephen C.; Oh, S. -W.; Wasylishen, R. E.	Soil Organic Matter Processes in Old-Growth Redwood Forest Canopies	2010	SOIL SCIENCE SOCIETY OF AMERICA JOURNAL	10	10.2136/sssaj2009.0031	http://dx.doi.org/10.2136/sssaj2009.0031	Organic soils up to I in thick cover tree surfaces within the canopies of old-growth redwood [Sequoia sempervirens (D. Don) Endl] forests 50 in or more above the ground. Very little is known about litter quality and litter decomposition processes within these canopies. A combination of solid-state cross-polarization magic-angle spinning C-13 nuclear magnetic resonance (NMR) spectroscopy, natural …		NUCLEAR-MAGNETIC-RESONANCE; LEAF-LITTER DECOMPOSITION; C-13 NMR-SPECTROSCOPY; EXTRACTABLE LIPIDS; CROSS-POLARIZATION; INITIAL CHEMISTRY; BRITISH-COLUMBIA; ISOTOPE RATIOS; NITROGEN; CARBON	Article
BRIMHALL, GH; LEWIS, CJ; FORD, C; BRATT, J; TAYLOR, G; WARIN, O	BRIMHALL, GH; LEWIS, CJ; FORD, C; BRATT, J; TAYLOR, G; WARIN, O	QUANTITATIVE GEOCHEMICAL APPROACH TO PEDOGENESIS - IMPORTANCE OF PARENT MATERIAL REDUCTION, VOLUMETRIC EXPANSION, AND EOLIAN INFLUX IN LATERITIZATION	1991	GEODERMA	268	10.1016/0016-7061(91)90066-3	http://dx.doi.org/10.1016/0016-7061(91)90066-3	Using mass balance techniques we test the prevalent view that laterite genesis is dominated by in situ residual enrichment during chemical weathering of bedrock. Through calculation of net mass fluxes through the laterite soils in Mali, West Africa, we show that residual enrichment by removal of mobile elements with a corresponding increase in bulk porosity and decrease in bulk density, contribut…		METAL ENRICHMENT; ATACAMA DESERT; NORTHERN CHILE; LA-ESCONDIDA; DUST; BAUXITES	Article; Proceedings Paper
Huang, CC; Hou, QY; Yang, ZF; Yu, T; You, YH; Wu, ZL	Huang, Changchen; Hou, Qingye; Yang, Zhongfang; Yu, Tao; You, Yuanhang; Wu, Zhiliang	Comprehensive exploration on transfer and human health risk of potential toxic element in soil-rice system from the Pearl River Delta	2024	LAND DEGRADATION & DEVELOPMENT	0	10.1002/ldr.5112	http://dx.doi.org/10.1002/ldr.5112	The transfers of potential toxic elements (PTEs) from root soil to rice grains and its driving factors are of major worldwide concern. And it is still not clear whether the parent material has influence on the transfers of PTEs in soil. Thus, the aim of this study is to investigate the transfers of PTEs in soil-rice system from different parent materials area, identify its driving factors and eva…	health risk assessment; Pearl River Delta; potential toxic element; soil-rice system; transfer factor	HEAVY-METALS; ACCUMULATION; CADMIUM; GROWTH; AMENDMENTS; MECHANISM; COPPER; LEAD; AREA	Article
Varelides, C; Varelides, Y; Kritikos, T	Varelides, C; Varelides, Y; Kritikos, T	Effect of mechanical site preparation and fertilisation on early growth and survival of a black pine plantation in northern Greece	2005	NEW FORESTS	4	10.1007/s11056-004-0760-0	http://dx.doi.org/10.1007/s11056-004-0760-0	Pine plantations on selected sites in the extensive zone of degraded oak coppice of northern Greece are deemed necessary for increasing wood production in the area and suitable site preparation may accelerate early tree growth. Seven site preparation treatments including raking (R), with sub-soiling (RS), disc harrowing (RD), tine ploughing (RT) and their combinations (RSD), (RDT) and (RSDT) were…	fertilisation; Pinus nigra; plantation establishment; soil cultivation		Article
PARFITT, RL; SAIGUSA, M; EDEN, DN	PARFITT, RL; SAIGUSA, M; EDEN, DN	SOIL DEVELOPMENT PROCESSES IN AN AQUALF OCHREPT SEQUENCE FROM LOESS WITH ADMIXTURES OF TEPHRA, NEW-ZEALAND	1984	JOURNAL OF SOIL SCIENCE	22	10.1111/j.1365-2389.1984.tb00620.x	http://dx.doi.org/10.1111/j.1365-2389.1984.tb00620.x	The properties of contrasting soils occurring under a 1050-1600 mm rainfall gradient are described. The soils range, with increasing rainfall, from Typic Fragiaqualfs to Andic Dystrochrepts. Sand mineralogy of these soils indicates that they have formed in essentially similar parent materials consisting largely of quartzo-feldspathic loess with admixtures of rhyolitic and andesitic tephra. The Fr…			Article
Wilson, MJ	Wilson, MJ	Weathering of the primary rock-forming minerals: processes, products and rates	2004	CLAY MINERALS	392	10.1180/0009855043930133	http://dx.doi.org/10.1180/0009855043930133	This paper describes the ways in which the major rock-forming primary minerals (olivine, pyroxenes, amphiboles, feldspars, micas and chlorites) break down during weathering, the products that develop during this breakdown and the rates at which this breakdown occurs. The perspective chosen to illustrate this vast topic is that of the residual soil weathering profile. Different physical and chemic…	weathering; olivine; pyroxene; amphibole; feldspar; biotite; muscovite; chlorite; soil; saprolite	TRANSMISSION ELECTRON-MICROSCOPE; X-RAY PHOTOELECTRON; INTERSTRATIFIED CHLORITE-VERMICULITE; VIRGINIA PIEDMONT SOILS; FLUIDIZED-BED REACTOR; DISSOLUTION KINETICS; ORGANIC-ACIDS; FELDSPAR DISSOLUTION; ROOM-TEMPERATURE; PLAGIOCLASE DISSOLUTION	Review
Ashley, GM; Driese, SG	Ashley, GM; Driese, SG	Paleopedology and papleohydrology of a volcaniclastic paleosol interval: Implications for Early Pleistocene stratigraphy and paleoclimate record, Olduvai Gorge, Tanzania	2000	JOURNAL OF SEDIMENTARY RESEARCH	98	10.1306/040300701065	http://dx.doi.org/10.1306/040300701065	A cumulative red paleosol interval developed on volcaniclastic parent material under semiarid conditions in Olduvai Gorge, Tanzania, It contains a complex history of pedogenesis that was affected by: (1) episodic pyroclastic and debris fan processes and (2) episodic expansions and contractions of an adjacent alkaline lake and the associated fluctuations in the water table. The paleosol interval i…		TROPICAL AFRICA; PEDOGENESIS	Article
Li, F; Huang, JH; Zeng, GM; Huang, XL; Li, XD; Liang, J; Wu, HP; Wang, XY; Bai, B	Li, Fei; Huang, Jinhui; Zeng, Guangming; Huang, Xiaolong; Li, Xiaodong; Liang, Jie; Wu, Haipeng; Wang, Xiaoyu; Bai, Bing	Integrated Source Apportionment, Screening Risk Assessment, and Risk Mapping of Heavy Metals in Surface Sediments: A Case Study of the Dongting Lake, Middle China	2014	HUMAN AND ECOLOGICAL RISK ASSESSMENT	33	10.1080/10807039.2013.849479	http://dx.doi.org/10.1080/10807039.2013.849479	Surface sediment samples were collected from 10 typical locations throughout the Dongting Lake, China, in January 2009. Samples were assayed by atom absorption spectrophotometer and cold atomic fluorescent spectrophotometer for Pb, Cd, As, Hg. In order to investigate the spatial distribution characteristics, sources, and potential ecological risks of heavy metals, the geostatistics method, potent…	ecological risk assessment; geostatistics method; Dongting Lake; multivariate statistical analysis; heavy metal pollution	POTENTIAL ECOLOGICAL RISK; SPATIAL-DISTRIBUTION; TRACE-ELEMENTS; YANGTZE-RIVER; CONTAMINATION; AREA; SOILS; INDEX; UNCERTAINTY; MULTIVARIATE	Article
Szalai, Z; Ringer, M; Németh, T; Sipos, P; Perényi, K; Pekker, P; Balázs, R; Vancsik, AV; Zacháry, D; Szabó, L; Filep, T; Varga, G; Jakab, G	Szalai, Zoltan; Ringer, Marianna; Nemeth, Tibor; Sipos, Peter; Perenyi, Katalin; Pekker, Peter; Balazs, Reka; Vancsik, Anna Viktoria; Zachary, Dora; Szabo, Lili; Filep, Tibor; Varga, Gyorgy; Jakab, Gergely	Accelerated soil development due to seasonal water-saturation under hydric conditions	2021	GEODERMA	6	10.1016/j.geoderma.2021.115328	http://dx.doi.org/10.1016/j.geoderma.2021.115328	Pedogenesis is considered a long-term environmental process; however, it can be accelerated by periodic water saturation (hydric conditions). The exact nature and effectiveness of hydric conditions in the intensification of soil development are not clear yet. Our understanding of the timescales of the mineralogical changes occurring in soils is limited; however, the timeframe of soil organic matt…	Pedogenesis; Gleysol; Hydric soil; Pedogenic Fe hydroxides; Smectites; Redox potential; Soil organic matter	ORGANIC-MATTER STABILIZATION; GRAIN-SIZE; FE; CHRONOSEQUENCE; LOESS; MN; PODZOLISATION; ACCUMULATION; EQUILIBRIA; FERROLYSIS	Article
Cooper, GD; Morris, A; Botha, G; Titshall, L; Burgdorf, RJ; Rozanov, A	Cooper, G. D.; Morris, A.; Botha, G.; Titshall, L.; Burgdorf, R. J.; Rozanov, A.	The role of landscape and parent material on regolith under timber plantations at Highflats, KwaZulu-Natal, South Africa	2023	GEODERMA REGIONAL	0	10.1016/j.geodrs.2023.e00608	http://dx.doi.org/10.1016/j.geodrs.2023.e00608	Regolith is an important component of the Earth's critical zone. Little investigative work has been done in southern Africa on regolith characteristics as a component of the critical zone, and in particular the importance to forestry plantation productivity in the eastern hinterland of South Africa. Regolith cores were extracted from five positions across two slopes underlain by sandstone and til…	Regolith; Slope; Sandstone; Tillite; Dolerite; Forestry; Cambisol; Leptosol	CLASSIFICATION-SYSTEM; SOIL CLASSIFICATION; FOREST; ROOTS; DEPTH; WATER; PRINCIPLES; TERRAINS; ROCK	Article
Langoy, MA; Stock, SR	Langoy, MA; Stock, SR	Fatigue-crack growth in Ti-6Al-4V-0.1Ru in air and seawater: Part 1. Design of experiments, assessment, and crack growth-rate curves	2001	METALLURGICAL AND MATERIALS TRANSACTIONS A-PHYSICAL METALLURGY AND MATERIALS SCIENCE	16			Fatigue-crack growth rates for different simulated ocean environments and loading conditions have been investigated for beta-annealed Ti-6Al-4V-0.1 Ru (extra-low interstitials, (ELI)), a candidate material for oil production risers; the focus was on uncovering whether certain combinations of conditions could produce unexpectedly high crack growth rates. A two-level, one-quarter-fraction factorial…		APPLIED LOAD; CLOSURE; PROPAGATION; ENVIRONMENTS	Article
Sule, J; Ganguly, S	Sule, Jibrin; Ganguly, Supriyo	Application of Local Mechanical Tensioning and Laser Processing to Modify the Residual Stress State and Microstructural Features of Multi-Pass HSLA Steel	2015	SAE INTERNATIONAL JOURNAL OF MATERIALS AND MANUFACTURING	3	10.4271/2015-01-0604	http://dx.doi.org/10.4271/2015-01-0604	In a multi-pass weld, the development of residual stress to a large extent depends on the response of the weld metal, heat affected zone and parent material to complex thermo-mechanical cycles during welding. Previous investigations on this subject mostly focused on mechanical tensioning or heat treatment to modify the residual stress distribution in and around the weld. In this research, microst…			Article
Schulz, M; Stonestrom, D; Lawrence, C; Bullen, T; Fitzpatrick, J; Kyker-Snowman, E; Manning, J; Mnich, M	Schulz, Marjorie; Stonestrom, Dave; Lawrence, Corey; Bullen, Tom; Fitzpatrick, John; Kyker-Snowman, Emily; Manning, Jane; Mnich, Meagan	Structured Heterogeneity in a Marine Terrace Chronosequence: Upland Mottling	2016	VADOSE ZONE JOURNAL	23	10.2136/vzj2015.07.0102	http://dx.doi.org/10.2136/vzj2015.07.0102	Soil mottles generally are interpreted as a product of reducing conditions during periods of water saturation. The upland soils of the Santa Cruz, CA, marine terrace chronosequence display an evolving sequence of reticulate mottling from the youngest soil (65 ka) without mottles to the oldest soil (225 ka) with well-developed mottles. The mottles consist of an interconnected network of clay and C…		IRON ISOTOPE FRACTIONATION; X-RAY-DIFFRACTION; SANTA-CRUZ; CENTRAL CALIFORNIA; CLAY-MINERALS; ORGANIC-ACIDS; HIGHER-PLANTS; FE ISOTOPES; SOIL; WATER	Article; Proceedings Paper
Busse, MD; Simon, SA; Riegel, GM	Busse, MD; Simon, SA; Riegel, GM	Tree-growth and understory responses to low-severity prescribed burning in thinned Pinus ponderosa forests of central Oregon	2000	FOREST SCIENCE	87			The growth of ponderosa pine and associated understory vegetation was evaluated for a 6 yr period following spring underburning of surface fuels. Underburn and control (unburned) plots were paired at 15 replicate sites in pole-sized ponderosa pine forests of central Oregon. The burns were generally low in severity, as noted by low O horizon mass reduction (24%) and tree mortality (6%). A small bu…	Ponderosa pine; spring underburning; site productivity; crown scorch; root mortality; Purshia tridentata; plant diversity	MICROBIAL BIOMASS; NITROGEN; BITTERBRUSH; VEGETATION; FIRE; SOIL; MECHANISMS; MORTALITY; STANDS; WATER	Article
Veihe, A; Thers, M	Veihe, Anita; Thers, Mie	Pedogenesis and root development in a complex geomorphologic setting of the Faroe Islands	2007	COMMUNICATIONS IN SOIL SCIENCE AND PLANT ANALYSIS	5	10.1080/00103620601172266	http://dx.doi.org/10.1080/00103620601172266	Studies of pedogenesis in basaltic soils within the cool, temperate zone were fairly limited. This study looked at pedogenesis and root development in Noraradalur of the Faroe Islands. To a large extent, soil physical and chemical characteristics were determined by sedimentological rather than pedological processes. Wind erosion plays an important role, and in spite of the homogeneity of the pare…	basaltic soils; Faroe Islands; pedogenesis; root development; soil fertility	FAEROE-ISLANDS; SAMPLE PREPARATION; NORTHERN-IRELAND; BASALTIC SOILS; DITHIONITE; OXALATE; LENGTH; SILT	Article
Chatzistathis, T; Therios, I; Alifragis, D	Chatzistathis, Theocharis; Therios, Ioannis; Alifragis, Dimitrios	Differential Uptake, Distribution within Tissues, and Use Efficiency of Manganese, Iron, and Zinc by Olive Cultivars Kothreiki and Koroneiki	2009	HORTSCIENCE	34	10.21273/HORTSCI.44.7.1994	http://dx.doi.org/10.21273/HORTSCI.44.7.1994	Three-month-old rooted olive cuttings (Olea europaea L., cvs. Koroneiki and Kothreiki of approximate to 20 to 25 em in height) were grown outdoors for 140 days (from 30 May until 17 Oct.) under ambient conditions in black plastic bags containing 3 kg of soil. Three soils from different parent material (Marl, Gneiss schist., and Peridotite) and with different physicochemical properties were chosen…	nutrient uptake; nutrient use efficiency; olive cultivar; parent material; marl; Gneiss schist.; Peridotite	GENOTYPES DIFFER; WHEAT	Article
ROTHWELL, FM; EAGLESTON, D	ROTHWELL, FM; EAGLESTON, D	MICROBIAL RELATIONSHIPS IN SURFACE-MINE REVEGETATION	1985	ENVIRONMENTAL GEOCHEMISTRY AND HEALTH	0	10.1007/BF01875048	http://dx.doi.org/10.1007/BF01875048	The establishment and interrelationships of microorganisms with soil and plant processes during reclamation are greatly influenced by the composition of the planting medium and vegetation practices. While in some instances the parent material may be used as the vegetation medium, the practice of topsoiling, particularly the direct haul method, may be beneficial in introducing microorganisms and i…			Article
Basile, D; Sesana, R; De Maddis, M; Borella, L; Spena, PR	Basile, Dario; Sesana, Raffaella; De Maddis, Manuela; Borella, Luca; Spena, Pasquale Russo	Investigation of Strength and Formability of 6016 Aluminum Tailor Welded Blanks	2022	METALS	1	10.3390/met12101593	http://dx.doi.org/10.3390/met12101593	The automotive industry is constantly looking for innovative techniques to produce lighter, more efficient, and less polluting vehicles to comply with the increasingly restrictive environmental regulations. One of the latest technologies, which is still developing, is based on the fabrication of the body-in-white and car parts through the stamping of aluminum tailor welded blanks. Tailor welded b…	tailor welded blanks; laser welding; aluminum sheets; automotive industry; mechanical properties; joint geometrical features	MECHANICAL-PROPERTIES; TENSILE PROPERTIES; ALLOYS; JOINTS	Article
Konrad, A; Billiy, B; Regenbogen, P; Bol, R; Lang, F; Klumpp, E; Siemens, J	Konrad, Alexander; Billiy, Benjamin; Regenbogen, Philipp; Bol, Roland; Lang, Friederike; Klumpp, Erwin; Siemens, Jan	Forest Soil Colloids Enhance Delivery of Phosphorus Into a Diffusive Gradient in Thin Films (DGT) Sink	2021	FRONTIERS IN FORESTS AND GLOBAL CHANGE	9	10.3389/ffgc.2020.577364	http://dx.doi.org/10.3389/ffgc.2020.577364	Phosphorus (P) is preferentially bound to colloids in soil. On the one hand, colloids may facilitate soil P leaching leading to a decrease of plant available P, but on the other hand they can carry P to plant roots, thus supporting the P uptake of plants. We tested the magnitude and the kinetics of P delivery by colloids into a P sink mimicking plant roots using the Diffusive Gradients in Thin-Fi…	plant nutrition; ecosystem nutrition; colloid-facilitated transport; cambisol; beech; DGT technique; phosphorus; soil	DISSOLVED ORGANIC-MATTER; TRANSPORT; NANOPARTICLES; WATERS; PHOSPHATE; BIOAVAILABILITY; MECHANISMS; LIMITATION; NUTRITION; NITROGEN	Article
Bölter, M	Boelter, Manfred	Soil development and soil biology on King George Island, Maritime Antarctic	2011	POLISH POLAR RESEARCH	46	10.2478/v10183-011-0002-z	http://dx.doi.org/10.2478/v10183-011-0002-z	This review covers aspects of soil science and soil biology of Antarctica with special focus on King George Island, South Shetlands, the martitime Antarctic. New approaches in soil descriptions and soil taxonomy show a great variety of soil types, related to different parent material, mainly volcanic origin, as well as on influences by soil biological processes. The spread of higher rooting plant…	Antarctic; King George Island; soil development; soil microbial communities	DESCHAMPSIA-ANTARCTICA; ARCTOWSKI-STATION; VASCULAR PLANTS; ORGANIC-MATTER; CASEY STATION; COLOBANTHUS-QUITENSIS; PEDOGENIC ZONATION; PENGUIN ROOKERIES; ALGAL COMMUNITIES; MACHU-PICCHU	Article
Addo-Danso, SD; Prescott, CE; Adu-Bredu, S; Duah-Gyamfi, A; Moore, S; Guy, RD; Forrester, DI; Owusu-Afriyie, K; Marshall, PL; Malhi, Y	Addo-Danso, Shalom D.; Prescott, Cindy E.; Adu-Bredu, Stephen; Duah-Gyamfi, Akwasi; Moore, Sam; Guy, Robert D.; Forrester, David I.; Owusu-Afriyie, Kennedy; Marshall, Peter L.; Malhi, Yadvinder	Fine-root exploitation strategies differ in tropical old growth and logged-over forests in Ghana	2018	BIOTROPICA	15	10.1111/btp.12556	http://dx.doi.org/10.1111/btp.12556	Understanding the changes in root exploitation strategies during post-logging recovery is important for predicting forest productivity and carbon dynamics in tropical forests. We sampled fine (diameter < 2mm) roots using the soil core method to quantify fine-root biomass and architectural and morphological traits to determine root exploitation strategies in an old growth forest and in a 54-yr-old…	exploitation efficiency; exploitation potential; post-logging recovery; root architectural traits; root morphological traits; root tissue density; specific root length; tropical moist forest	RAIN-FOREST; ECONOMICS SPECTRUM; MYCORRHIZAL FUNGI; SOUTHERN BRAZIL; MOIST FOREST; SOIL; TRAITS; ECOSYSTEM; BIOMASS; MORPHOLOGY	Article
de Mello, DC; Veloso, GV; de Lana, MG; Mello, FAD; Poppiel, RR; Cabrero, DRO; Di Raimo, LAD; Schaefer, CEGR; Fernandes, EI; Leite, EP; Demattê, JAM	de Mello, Danilo Cesar; Veloso, Gustavo Vieira; de Lana, Marcos Guedes; de Oliveira Mello, Fellipe Alcantara; Poppiel, Raul Roberto; Oquendo Cabrero, Diego Ribeiro; Di Loreto Di Raimo, Luis Augusto; Goncalves Reynaud Schaefer, Carlos Ernesto; Fernandes Filho, Elpidio Inacio; Leite, Emilson Pereira; Melo Dematte, Jose Alexandre	A new methodological framework for geophysical sensor combinations associated with machine learning algorithms to understand soil attributes	2022	GEOSCIENTIFIC MODEL DEVELOPMENT	13	10.5194/gmd-15-1219-2022	http://dx.doi.org/10.5194/gmd-15-1219-2022	Geophysical sensors combined with machine learning algorithms were used to understand the pedosphere system and landscape processes and to model soil attributes. In this research, we used parent material, terrain attributes, and data from geophysical sensors in different combinations to test and compare different and novel machine learning algorithms to model soil attributes. We also analyzed the…		CATION-EXCHANGE CAPACITY; GAMMA-RAY SPECTROMETRY; SUPPORT VECTOR MACHINE; MAGNETIC-SUSCEPTIBILITY; ELECTROMAGNETIC INDUCTION; REFLECTANCE SPECTROSCOPY; PHYSICAL-PROPERTIES; CALIBRATION METHODS; CLAY CONTENT; NIR	Article
Bachmair, S; Weiler, M; Nützmann, G	Bachmair, S.; Weiler, M.; Nuetzmann, G.	Benchmarking of Two Dual-Permeability Models under Different Land Use and Land Cover	2010	VADOSE ZONE JOURNAL	10	10.2136/vzj2009.0089	http://dx.doi.org/10.2136/vzj2009.0089	Land use and land cover (LULC) exert strong controls on soil properties and thus water flow in soils. The question arises whether existing models designed for simulating water and solute movement in heterogeneous soil include the effects of LULC on infiltration and percolation. To answer this question, the predictive capacity of two solute transport models was bench-marked to simulate flow proces…		SOIL HYDRAULIC-PROPERTIES; CLIMATE-CHANGE IMPACTS; PREFERENTIAL FLOW; SOLUTE TRANSPORT; SENSITIVITY-ANALYSIS; MACROPOROUS SOIL; CATCHMENT MODELS; WATER-FLOW; INFILTRATION; SURFACE	Article
Hartmann, A; Weiler, M; Greinwald, K; Blume, T	Hartmann, Anne; Weiler, Markus; Greinwald, Konrad; Blume, Theresa	Subsurface flow paths in a chronosequence of calcareous soils: impact of soil age and rainfall intensities on preferential flow occurrence	2022	HYDROLOGY AND EARTH SYSTEM SCIENCES	3	10.5194/hess-26-4953-2022	http://dx.doi.org/10.5194/hess-26-4953-2022	Soil hydrologic processes play an important role in the hydro-pedo-geomorphological feedback cycle of landscape evolution. Soil properties and subsurface flow paths both change over time, but due to a lack of observations, subsurface water flow paths are often not properly represented in soil and landscape evolution models. We investigated the evolution of subsurface flow paths across a soil chro…		WETTING FRONT INSTABILITY; LANDSCAPE EVOLUTION; HYDRAULIC-PROPERTIES; PINE FORESTS; GLACIER; BIOMASS; HYDROPHOBICITY; CHEMISTRY; TRANSPORT; MORAINES	Article
Needelman, BA; Ruppert, DE; Vaughan, RE	Needelman, B. A.; Ruppert, D. E.; Vaughan, R. E.	The role of ditch soil formation and redox biogeochemistry in mitigating nutrient and pollutant losses from agriculture	2007	JOURNAL OF SOIL AND WATER CONSERVATION	38			The mineral and organic materials in drainage ditches, when stable, may form soils as defined as materials that can support rooted vegetation or form horizons through processes of soil formation. Vegetation in ditches increases sediment retention, Cycles nutrients. and promotes the development of soil structure. Soil-forming processes such as horizon formation, biogeochemical cycling, structure f…	drainage ditches; nutrients; redox biogeochemistry; sediments; soil formation; water quality	MANAGING NATURAL PROCESSES; COASTAL-PLAIN SOILS; DRAINAGE DITCHES; POULTRY LITTER; PHOSPHORUS; SULFATE; SEDIMENTS; DYNAMICS; SYSTEMS; RETENTION	Article; Proceedings Paper
ODDIRAJU, VG; BEYL, CA; BARKER, PA; STUTTE, GW	ODDIRAJU, VG; BEYL, CA; BARKER, PA; STUTTE, GW	CONTAINER SIZE ALTERS ROOT-GROWTH OF WESTERN BLACK-CHERRY AS MEASURED VIA IMAGE-ANALYSIS	1994	HORTSCIENCE	14	10.21273/HORTSCI.29.8.910	http://dx.doi.org/10.21273/HORTSCI.29.8.910	Microcuttings of three western black cherry (Prunus serotina var. virens Ehrh.) phenotypes obtained from seedling trees with profuse or scant root systems were grown in two container sizes to examine the early effects of root constraint. Because manual methods to estimate root length and other characteristics are time consuming and subjective, an image analysis hardware and software system (image…	ROOT QUANTIFICATION; DIGITIZATION; IMAGE PROCESSING	ZONE VOLUME; CULTURE; TOMATO	Article
Zhao, HT; Li, TP; Shan, YH; Feng, K; Yan, ZJ; Zhu, QD	Zhao Haitao; Li Tianpeng; Shan Yuhua; Feng Ke; Yan Zhijun; Zhu Qiande	Cow Manure Disposal Using an Earthworm Bio-Bed and the Development of a Vermicompost-Based Substrate for Capsicum Seedlings	2018	COMPOST SCIENCE & UTILIZATION	4	10.1080/1065657X.2018.1434022	http://dx.doi.org/10.1080/1065657X.2018.1434022	Vermicompost is becoming an important substitute for peat in horticulture due to the negative consequences of peat depletion. There is no aerobic fermentation pretreatment in the process of direct digestion of fresh cow manure by earthworms, which resulted in different properties of vermicompost compared with traditional treatment methods. However, there is limited knowledge on the properties of …		PHYSICOCHEMICAL PROPERTIES; MINERAL FERTILIZER; EISENIA-FETIDA; WASTES; GROWTH; MANAGEMENT; DECOMPOSITION; PROFILES; QUALITY; MEDIA	Article
JERSAK, J; AMUNDSON, R; BRIMHALL, G	JERSAK, J; AMUNDSON, R; BRIMHALL, G	A MASS-BALANCE ANALYSIS OF PODZOLIZATION - EXAMPLES FROM THE NORTHEASTERN UNITED-STATES	1995	GEODERMA	51	10.1016/0016-7061(94)00064-H	http://dx.doi.org/10.1016/0016-7061(94)00064-H	The physical and chemical development of three Holocene-aged Spodosols, found in the northeastern United States on differing parent materials, was analyzed using mass-balance modeling in conjunction with complementary micromorphological and chemical techniques. The accumulation of soil organic matter, in combination with the process of past root growth, resulted in profile volumetric expansions o…		PARENT MATERIAL; SOIL PROCESSES; CARBON; PODZOL; PEDOGENESIS; DEPOSITION; EQUILIBRIA; CHEMISTRY; EVOLUTION; MINERALS	Article
Kidd, P; Barceló, J; Bernal, MP; Navari-Izzo, F; Poschenrieder, C; Shilev, S; Clemente, R; Monterroso, C	Kidd, Petra; Barcelo, Juan; Pilar Bernal, M.; Navari-Izzo, Flavia; Poschenrieder, Charlotte; Shilev, Stefan; Clemente, Rafael; Monterroso, Carmela	Trace element behaviour at the root-soil interface: Implications in phytoremediation	2009	ENVIRONMENTAL AND EXPERIMENTAL BOTANY	285	10.1016/j.envexpbot.2009.06.013	http://dx.doi.org/10.1016/j.envexpbot.2009.06.013	Free of human interference the soil trace element content is largely dependent on that of the soil parent material and acting weathering processes. An increasingly industrialised society has, however, led to the widespread introduction of trace metals and metalloids into Our environment, Causing acute and diffuse contamination of soil. The last two decades have seen the emergence of eco-friendly,…	Bioavailability; Phytoextraction; Phytostabilisation; Rhizosphere; Trace metals	HYPERACCUMULATOR THLASPI-CAERULESCENS; GROWTH-PROMOTING BACTERIA; METAL-CONTAMINATED SOILS; ARBUSCULAR MYCORRHIZAL COLONIZATION; CHELATE-ASSISTED PHYTOEXTRACTION; EDTA-ENHANCED PHYTOREMEDIATION; FATTY-ACID-COMPOSITION; PTERIS-VITTATA L.; HEAVY-METAL; PLANT-GROWTH	Review
Lorenz, M; Thiele-Bruhn, S	Lorenz, Marcel; Thiele-Bruhn, Soeren	Tree species affect soil organic matter stocks and stoichiometry in interaction with soil microbiota	2019	GEODERMA	44	10.1016/j.geoderma.2019.06.021	http://dx.doi.org/10.1016/j.geoderma.2019.06.021	The purpose of this research was to evaluate tree species effects on quantitative and qualitative soil organic matter (SOM) properties of forest floors and mineral soil layers. Additionally, the contribution of soil microbial biomass to SOM was studied in five forest stands with different dominant tree species. The study was conducted at the afforested spoil heap 'Sophienhohe' located at the lign…	Common garden experiment; Depth gradients; Forest floor; Microbial quotient; Mineral soil; Recultivated soil	FUMIGATION-EXTRACTION METHOD; N-P STOICHIOMETRY; FINE-ROOT BIOMASS; CARBON STOCKS; FOREST FLOOR; LITTER DECOMPOSITION; EUROPEAN BEECH; COMMON GARDEN; LEAF-LITTER; MINE SOILS	Article
Lavkulich, LM; Arocena, JM	Lavkulich, L. M.; Arocena, J. M.	Luvisolic soils of Canada: Genesis, distribution, and classification	2011	CANADIAN JOURNAL OF SOIL SCIENCE	47	10.4141/CJSS2011-014	http://dx.doi.org/10.4141/CJSS2011-014	Lavkulich, L. M. and Arocena, J. M. 2011. Luvisols of Canada: Genesis, distribution, and classification. Can. J. Soil Sci. 91: 781-806. Luvisols link the soil continuum on the Quaternary landscapes. These soils are developed from parent materials rich in Ca and Mg in a relatively humid climate. An acidic eluvial horizon overlying a phyllosilicate-enriched illuvial Bt horizon is the common horizon…	Canadian System of Soil Classification; Luvisol; Alfisol; soil taxonomy; phyllosilicates; argillic; cutans; surface charge; cation exchange capacity; boreal; mixed wood	ORGANIC-CARBON STORAGE; BOREAL FOREST REGION; PEACE RIVER REGION; GRAY LUVISOL; SANDY SOILS; LITTER DECOMPOSITION; SURFACE-PROPERTIES; ARGILLIC HORIZONS; BRITISH-COLUMBIA; CLAY MINERALOGY	Article
Finley, BK; Mau, RL; Hayer, M; Stone, BW; Morrissey, EM; Koch, BJ; Rasmussen, C; Dijkstra, P; Schwartz, E; Hungate, BA	Finley, Brianna K.; Mau, Rebecca L.; Hayer, Michaela; Stone, Bram W.; Morrissey, Ember M.; Koch, Benjamin J.; Rasmussen, Craig; Dijkstra, Paul; Schwartz, Egbert; Hungate, Bruce A.	Soil minerals affect taxon-specific bacterial growth	2022	ISME JOURNAL	31	10.1038/s41396-021-01162-y	http://dx.doi.org/10.1038/s41396-021-01162-y	Secondary minerals (clays and metal oxides) are important components of the soil matrix. Clay minerals affect soil carbon persistence and cycling, and they also select for distinct microbial communities. Here we show that soil mineral assemblages-particularly short-range order minerals-affect both bacterial community composition and taxon-specific growth. Three soils with different parent materia…		ORGANIC-MATTER; MICROSCALE DISTRIBUTION; MICROBIAL COMMUNITIES; CARBON STORAGE; MICROORGANISMS; DECOMPOSITION; PROTECTION; MINERALIZATION; STABILIZATION; FRAGMENTS	Article
Islam, MS; Islam, MT; Ismail, Z; Islam, AMT; Khan, R; Hasan, F; Kabir, MH; Ezewudo, BI; Ibrahim, KA; Idris, AM	Islam, Md Saiful; Islam, Md Towhidul; Ismail, Zulhilmi; Islam, Abu Reza Md Towfiqul; Khan, Rahat; Hasan, Fakhrul; Kabir, Md Humayun; Ezewudo, Bede Izuchukwu; Ibrahim, Khalid A.; Idris, Abubakr M.	Assessment of trace elements in the long-term banana cultivation field's soil	2023	FRONTIERS IN ENVIRONMENTAL SCIENCE	1	10.3389/fenvs.2023.1272840	http://dx.doi.org/10.3389/fenvs.2023.1272840	This work assesses the contamination of trace elements (Cr, Cu, Ni, As, Zn Cd, Mn, Fe, and Pb) in soil and different tissues of the banana plant (Musa spp.), the ecological risks of trace elements using various indices, and the probable health risks using a chemometric approach. Soil and different banana plant tissues were collected from banana fields around the industrial area of the capital of …	banana; trace elements; ecological risk; bioconcentration; target cancer risk; Bangladesh	ECOLOGICAL RISK-ASSESSMENT; HEAVY-METAL CONTAMINATION; HEALTH-RISK; URBAN SOILS; SEDIMENTS; POLLUTION; ACCUMULATION; VEGETABLES; WATER; ZN	Article
Kolb, TE; Grady, KC; McEttrick, MP; Herrero, A	Kolb, Thomas E.; Grady, Kevin C.; McEttrick, Matthew P.; Herrero, Asier	Local-Scale Drought Adaptation of Ponderosa Pine Seedlings at Habitat Ecotones	2016	FOREST SCIENCE	41	10.5849/forsci.16-049	http://dx.doi.org/10.5849/forsci.16-049	Understanding the magnitude and pattern of intraspecific variation in tree adaptation to drought is needed to evaluate forest capacity to respond to climate change and for management planning. This understanding is important for species growing at ecotonal sites near the trailing edge of their geographic range where impacts of climate warming are predicted to be most severe. We used a greenhouse …	climate change; genetic variation; Pinus ponderosa; seedling mortality; water stress	CLIMATE-CHANGE; NORTHERN ARIZONA; WOOD DENSITY; GENETIC DIFFERENTIATION; XYLEM CAVITATION; FIRE SEVERITY; GAS-EXCHANGE; FOREST; POPULATIONS; GROWTH	Article
Hou, EQ; Chen, CR; McGroddy, ME; Wen, DZ	Hou, Enqing; Chen, Chengrong; McGroddy, Megan E.; Wen, Dazhi	Nutrient Limitation on Ecosystem Productivity and Processes of Mature and Old-Growth Subtropical Forests in China	2012	PLOS ONE	43	10.1371/journal.pone.0052071	http://dx.doi.org/10.1371/journal.pone.0052071	Nitrogen (N) is considered the dominant limiting nutrient in temperate regions, while phosphorus (P) limitation frequently occurs in tropical regions, but in subtropical regions nutrient limitation is poorly understood. In this study, we investigated N and P contents and N: P ratios of foliage, forest floors, fine roots and mineral soils, and their relationships with community biomass, litterfall…		N-P RATIOS; LEAF-LITTER DECOMPOSITION; NET PRIMARY PRODUCTIVITY; TROPICAL RAIN-FOREST; PHOSPHORUS LIMITATION; MINERAL-NUTRITION; ORGANIC-MATTER; NITROGEN; BIOMASS; CLIMATE	Article
Keller, CK; Bacon, DH	Keller, CK; Bacon, DH	Soil respiration and georespiration distinguished by transport analyses of vadose CO2, 13CO2, and 14CO2	1998	GLOBAL BIOGEOCHEMICAL CYCLES	69	10.1029/98GB00742	http://dx.doi.org/10.1029/98GB00742	Georespiration and soil respiration operate on organic carbon pools of vastly different sizes and mean residence times (MRT). Both processes occur in the shallow subsurface at the Dalmeny site in southern Saskatchewan, Canada. Steady and transient, heterogeneous simulations of vadose CO2, (CO2)-C-13, and (CO2)-C-14 show that at least 98% of all subsurface respiration occurs in the solum where the…		CARBON-ISOTOPE FRACTIONATION; 2 SASKATCHEWAN TILLS; UNSATURATED ZONE; PHANEROZOIC TIME; ATMOSPHERIC CO2; CLAYEY TILL; SPATIAL VARIABILITY; SOUTHERN ALBERTA; GAS DIFFUSIVITY; UNITED-STATES	Article
Heidari, M	Heidari, Mostafa	Plant responses to arsenic: uptake, metabolism and resistance to arsenic toxicity - a review	2017	ZEMDIRBYSTE-AGRICULTURE	2	10.13080/z-a.2017.104.047	http://dx.doi.org/10.13080/z-a.2017.104.047	Arsenic is distributed widely in the environment, and results from weathering of soil parent material and human activities. It is an element that is nonessential for plants. Arsenic is released into the environment in both inorganic and organic forms. It accumulates in the different tissues in different parts of the plant and adversely affects the growth and productivity of the plants. Plants als…	antioxidant enzymes; arsenic; arsenic resistant; nitrogen metabolism; photosynthesis	INDUCED OXIDATIVE STRESS; PHOSPHATE-UPTAKE; MYCORRHIZAL FUNGI; NITRATE REDUCTASE; HEAVY-METALS; TOLERANCE; TRANSPORT; SOILS; PHOTOSYNTHESIS; CADMIUM	Review
Ramezanpour, H; Pourmasoumi, M	Ramezanpour, Hasan; Pourmasoumi, Masoumeh	Micromorphological aspects of two forest soils development derived from igneous rocks in Lahijan, Iran	2012	JOURNAL OF MOUNTAIN SCIENCE	5	10.1007/s11629-012-2184-1	http://dx.doi.org/10.1007/s11629-012-2184-1	In order to characterize various micromorphologic properties of two forest soils derived from different parent rocks in Lahijan, and use the data collected from micromorphological analysis to interpret dominant pedogenic processes. Two representative soil pedons, granite (P1) and andesitic basalt (P2) were selected in a mountain landform with northwest aspect. Samples for thin section preparation…	Igneous rocks; Illuviation; Lahijan; Soil micromorphology; Granite; Andesitic basalt	BASALT	Article
Whitfield, CJ; Watmough, SA; Aherne, J	Whitfield, Colin J.; Watmough, Shaun A.; Aherne, Julian	Evaluation of elemental depletion weathering rate estimation methods on acid-sensitive soils of north-eastern Alberta, Canada	2011	GEODERMA	21	10.1016/j.geoderma.2011.07.029	http://dx.doi.org/10.1016/j.geoderma.2011.07.029	Immobile element-based weathering estimation methods assume that Zr (or Ti) is an immobile element, and that weathering rates of other elements can be estimated according to the enrichment of Zr in weathered horizons relative to an unweathered parent material. This approach was used to estimate base cation weathering rates for 33 soil profiles on acid-sensitive terrain in north-eastern Alberta. Z…	Acidic deposition; Base cations; Mineral soil weathering; Pedological Mass Balance; PROFILE; Zirconium depletion	BASE CATION; FOREST SOILS; CRITICAL LOADS; SURFACE-AREA; DISSOLUTION; GREYWACKES; DEPOSITION; CATCHMENT; CHEMISTRY; EVOLUTION	Article
González-Pérez, M; Buurman, P; Vidal-Torrado, P; Martin-Neto, L	Gonzalez-Perez, Martha; Buurman, P.; Vidal-Torrado, P.; Martin-Neto, L.	Pyrolysis-Gas Chromatography/Mass Spectrometry Characterization of Humic Acids in Coastal Spodosols from Southeastern Brazil	2012	SOIL SCIENCE SOCIETY OF AMERICA JOURNAL	19	10.2136/sssaj2011.0178	http://dx.doi.org/10.2136/sssaj2011.0178	This study on humic acids (HAs) of podzol horizons from the southeastern region of Brazil investigated the accumulation and degradation of soil organic matter (SOM) in warm-climate podzols. Humic acids from sandy coastal Spodosols (Histic Alaquod and Arenic Alorthod) from Cardoso Island in Sao Paulo State were characterized by pyrolysis in combination with gas chromatography and mass spectrometry…		SOIL ORGANIC-MATTER; CARDOSO ISLAND SP; RESTINGA VEGETATION; MOLECULAR CHEMISTRY; INCIPIENT PODZOLS; C-13 NMR; MICROMORPHOLOGY; ACCUMULATION; HORIZONS; FOREST	Article
Eyland, D; Gambart, C; Swennen, R; Carpentier, S	Eyland, David; Gambart, Clara; Swennen, Rony; Carpentier, Sebastien	Unravelling the diversity in water usage among wild banana species in response to vapour pressure deficit	2023	FRONTIERS IN PLANT SCIENCE	0	10.3389/fpls.2023.1068191	http://dx.doi.org/10.3389/fpls.2023.1068191	The rise in global temperature is not only affecting plant functioning directly, but is also increasing air vapour pressure deficit (VPD). The yield of banana is heavily affected by water deficit but so far breeding programs have never addressed the issue of water deficit caused by high VPD. A reduction in transpiration at high VPD has been suggested as a key drought tolerance breeding trait to a…	drought tolerance; stomatal conductance; transpiration; vapour pressure deficit; water use efficiency; wild banana species; breeding	LEAF GAS-EXCHANGE; WHOLE-PLANT TRANSPIRATION; STOMATAL RESPONSES; HYDRAULIC CONDUCTANCE; RELATIVE-HUMIDITY; UNITED-STATES; MUSA SPP.; DROUGHT; TEMPERATURE; AIR	Article
Basilici, G; Hechenleitner, EM; Fiorelli, LE; Dal Bó, PF; Mountney, NP	Basilici, Giorgio; Martin Hechenleitner, Esteban; Ernesto Fiorelli, Lucas; Dal Bo, Patrick Fuhr; Mountney, Nigel Philip	Preservation of titanosaur egg clutches in Upper Cretaceous cumulative palaeosols (Los Llanos Formation, La Rioja, Argentina)	2017	PALAEOGEOGRAPHY PALAEOCLIMATOLOGY PALAEOECOLOGY	8	10.1016/j.palaeo.2017.05.034	http://dx.doi.org/10.1016/j.palaeo.2017.05.034	Studies of the palaeobiology of titanosaur eggs are significantly more common than studies of titanosaur-egg-bearing strata. Nevertheless, the latter provide significant insight into palaeoenvironmental conditions associated with the egg-laying behaviour. This study examines titanosaur-egg-bearing strata of the Upper Cretaceous Los Llanos Formation (La Rioja, Argentina) and relates them to the la…	Titanosaur egg clutches; Cumulative palaeosols; Semiarid palaeoenvironment; Late Cretaceous; Los Llanos Formation; La Rioja - Argentina	DINOSAUR NESTING SITES; OLD RED SANDSTONE; MEGALOOLITHID EGGS; QUARTZ GRAINS; HATEG BASIN; SEDIMENTARY-ROCKS; MAMMAL-BEARING; SAND GRAINS; DEPOSITS; PALEOGENE	Article
Strahan, RT; Laughlin, DC; Moore, MM	Strahan, Robert T.; Laughlin, Daniel C.; Moore, Margaret M.	An experimental test of the Community Assembly by Trait Selection (CATS) model	2018	PLOS ONE	0	10.1371/journal.pone.0206787	http://dx.doi.org/10.1371/journal.pone.0206787	The Community Assembly by Trait Selection (CATS) model of community assembly predicts species abundances along environmental gradients in relatively undisturbed vegetation. Here we ask whether this model, when calibrated with data from natural plant communities, can predict the abundances of five dominant grass species (Bouteloua gracilis, Elymus elymoides, Festuca arizonica, Muhlenbergia montana…		PONDEROSA FOREST STRUCTURE; PLANT TRAITS; RELATIVE ABUNDANCE; SHADE TOLERANCE; LEAF; GERMINATION; PREDICTION; RESPONSES; PATTERNS; ECOLOGY	Article
Milewski, AV; Mills, AJ	Milewski, A. V.; Mills, A. J.	Why was the Highveld treeless? Looking laterally to the Pampas for global edaphic principles beyond biogeographical accidents	2015	SOUTH AFRICAN JOURNAL OF BOTANY	9	10.1016/j.sajb.2015.05.019	http://dx.doi.org/10.1016/j.sajb.2015.05.019	The ultimate reasons for treelessness in the natural grassland of the Highveld of southern Africa have long eluded biologists. This is partly because of the ambivalence of adaptive determinism versus biogeographical/phylogenetic accidents, and partly because of entanglement between cause and effect. For example, waterlogging and grass fires, arguably unfavourable for tree growth, are themselves p…	Highveld; Pampas; Treelessness; Edaphic; Ecology	SUBTROPICAL THICKET; LUSIKISIKI AREA; NUTRIENT STATUS; SOIL FERTILITY; CLIMATE; SAVANNA; FIRE; ECOSYSTEMS; GRASSLAND; VEGETATION	Article
Brummell, ME; Farrell, RE; Siciliano, SD	Brummell, Martin E.; Farrell, Richard E.; Siciliano, Steven D.	Greenhouse gas soil production and surface fluxes at a high arctic polar oasis	2012	SOIL BIOLOGY & BIOCHEMISTRY	46	10.1016/j.soilbio.2012.03.019	http://dx.doi.org/10.1016/j.soilbio.2012.03.019	Arctic vegetation and soil biological communities interact with a range of biotic and abiotic factors to produce or consume the greenhouse gases (GHG) carbon dioxide, methane, and nitrous oxide. In Arctic environments the parameters controlling these processes are not well understood. We measured soil GHG concentrations and surface fluxes from six vegetation communities at a High Arctic polar oas…	Greenhouse gas; Arctic; Vegetation communities; Soil profiles; Alexandra Fjord; Polar desert	NITROUS-OXIDE; SP NOV.; CO2; N2O; VEGETATION; EMISSIONS; DYNAMICS; METHANE; DIFFUSION; ECOSYSTEM	Article
MACKLON, AES; MACKIEDAWSON, LA; SIM, A; SHAND, CA; LILLY, A	MACKLON, AES; MACKIEDAWSON, LA; SIM, A; SHAND, CA; LILLY, A	SOIL-P RESOURCES, PLANT-GROWTH AND ROOTING CHARACTERISTICS IN NUTRIENT POOR UPLAND GRASSLANDS	1994	PLANT AND SOIL	24	10.1007/BF00007975	http://dx.doi.org/10.1007/BF00007975	A field study was undertaken to establish the demand for P by mixed herbage, manipulated by cutting regimes, and the extent to which orthophosphate alone in soil solution could meet this demand from three cambisols derived from different parent materials. Differences in soil types were sufficient to produce significantly different rooting patterns at each site. Yields for 7- and 10-cm treatments …	CAMBISOL; MIXED UPLAND GRASSLAND; ORGANIC PHOSPHORUS; P RESOURCES; P UPTAKE; ROOTS; YIELDS	PHOSPHORUS EFFICIENCY; POTASSIUM UPTAKE; PHOSPHATE; RYEGRASS; MODEL; HAIRS; AVAILABILITY; ALUMINUM	Article
Lebedeva, MP; Kutovaya, OV; Sizemskaya, ML; Khokhlov, SF	Lebedeva, M. P.; Kutovaya, O. V.; Sizemskaya, M. L.; Khokhlov, S. F.	Micromorphological and microbiological diagnostics of initial pedogenesis on the bottom of an artificial mesodepression in the northern caspian semidesert	2014	EURASIAN SOIL SCIENCE	3	10.1134/S1064229314110064	http://dx.doi.org/10.1134/S1064229314110064	The results of micromorphological and microbiological studies of the initial pedogenesis on the gypsum-bearing calcareous heavy loams exposed within an artificially created mesodepression in the northern Caspian semidesert are discussed. Under conditions of an increased moistening and dense cover of trees and shrubs, the initial soil profile developed in 30 years has specific microfeatures relate…	clayey semidesert; elementary pedogenetic processes; microfeatures of soil horizons; weakly developed humus soils; differentiation of the ecotrophic groups of microorganisms	DESERT SOILS; DEPRESSION	Article
Blazejewski, GA; Stolt, MH; Gold, AJ; Groffman, PM	Blazejewski, GA; Stolt, MH; Gold, AJ; Groffman, PM	Macro- and micromorphology of subsurface carbon in riparian zone soils	2005	SOIL SCIENCE SOCIETY OF AMERICA JOURNAL	51	10.2136/sssaj2004.0145	http://dx.doi.org/10.2136/sssaj2004.0145	Soil organic matter (SOM) contains fractions that range from very active to passive, relative to microbial-driven ecosystem processes and functions. A classification system is needed that can test the hypothesis that SOM can be separated by morphology into functionally meaningful fractions. The objectives of this study were to use macro- and micromorphological techniques to classify the various C…		ORGANIC-MATTER DYNAMICS; NITRATE; FOREST; DENITRIFICATION; AGGREGATE; NITROGEN; CLASSIFICATION; MORPHOLOGY	Article
Chatanga, P; Kotze, DC; Okello, TW; Sieben, EJJ	Chatanga, Peter; Kotze, Donovan C.; Okello, Tom W.; Sieben, Erwin J. J.	Ecosystem services of high-altitude Afromontane palustrine wetlands in Lesotho	2020	ECOSYSTEM SERVICES	8	10.1016/j.ecoser.2020.101185	http://dx.doi.org/10.1016/j.ecoser.2020.101185	Although wetlands are among the most valuable ecosystems, the condition and extent of wetlands is declining worldwide, to the detriment of ecosystem service delivery. This study assessed the ecosystem services delivered by the Afromontane palustrine wetlands of Lesotho using the WET-EcoServices tool and explored the relationships of the services with environmental factors and plant functional tra…	Carbon storage; Ecosystem functioning; Ecosystem service; Montane palustrine wetland; Plant functional trait; WET-EcoService	PLANT FUNCTIONAL TYPES; MONTANE WETLAND; TRAITS; DIVERSITY; ELEVATION; HANDBOOK; AFRICA; COVER; AREA	Article
Bockheim, JG	Bockheim, JG	Genesis of bisequal soils on acidic drift in the upper Great Lakes region, USA	2003	SOIL SCIENCE SOCIETY OF AMERICA JOURNAL	22			Seventeen bisequal pedons were characterized on drift primarily from the Greatlakean advance [ca. 12 000 yr before present (BP)] in northern Wisconsin and the upper Michigan. The pedons, Alfic Haplorthods and Alfic Oxyaquic Fragiorthods, contain an Orthod sequum over an Udalf sequum and are derived primarily from coarse-loamy or coarse-silty materials overlying stratified sand and gravel or coars…		PODZOLIZATION; MICHIGAN; FRAGIPAN	Article
El Hafid, R; Smith, D	El Hafid, R; Smith, DH; Karrou, M; Samir, K	Root and shoot growth, water use and water use efficiency of spring durum wheat under early-season drought	1998	AGRONOMIE	27	10.1051/agro:19980302	http://dx.doi.org/10.1051/agro:19980302	One of the common features of the Mediterranean climate of North Africa is the uncertainty of rainfall immediately after durum wheat (Triticum durum Desf.) emergence, leading to early-season drought. Impacts of drought during wheat reproductive development have been thoroughly investigated, while studies of early-season drought are lacking. The objectives of the research reported here were to exa…	wheat; early-season drought; shoot and root growth; water use efficiency	HARSH MEDITERRANEAN ENVIRONMENTS; HORDEUM-VULGARE L; RAINFED CONDITIONS; BARLEY PRODUCTION; NORTHERN SYRIA; CROP GROWTH; GRAIN-YIELD; ADAPTATION; CULTIVARS; OLD	Article
Baumert, VL; Forstner, SJ; Zethof, JHT; Vogel, C; Heitkötter, J; Schulz, S; Kögel-Knabner, I; Mueller, CW	Baumert, Vera L.; Forstner, Stefan J.; Zethof, Jeroen H. T.; Vogel, Cordula; Heitkoetter, Julian; Schulz, Stefanie; Kogel-Knabner, Ingrid; Mueller, Carsten W.	Root-induced fungal growth triggers macroaggregation in forest subsoils	2021	SOIL BIOLOGY & BIOCHEMISTRY	30	10.1016/j.soilbio.2021.108244	http://dx.doi.org/10.1016/j.soilbio.2021.108244	cSubsoils are characterized by low concentrations of organic carbon (OC). Nevertheless, they contain more than half of the global soil OC because of their large volume. This discrepancy suggests that subsoils might further sequester carbon (C), thus acting as potential sinks for atmospheric C. Plant roots and associated rhizodeposits are a major OC input source to subsoils. However, whether and h…	Soil organic carbon; Soil fungi; Rhizosphere; Water-stable aggregates; Aggregate fractionation; Carbon storage	SOIL ORGANIC-MATTER; MICROBIAL COMMUNITY STRUCTURE; CARBON SEQUESTRATION; AGGREGATE STABILITY; ENZYME-ACTIVITIES; ELEVATED CO2; DEPTH; MECHANISMS; DYNAMICS; RHIZODEPOSITION	Article
Rodrigo-Comino, J; Brevik, EC; Cerdà, A	Rodrigo-Comino, Jesus; Brevik, Eric C.; Cerda, Artemi	The age of vines as a controlling factor of soil erosion processes in Mediterranean vineyards	2018	SCIENCE OF THE TOTAL ENVIRONMENT	34	10.1016/j.scitotenv.2017.10.204	http://dx.doi.org/10.1016/j.scitotenv.2017.10.204	Vineyards incur the highest soil and water losses among all Mediterranean agricultural fields. The state-of-the-art shows that soil erosion in vineyards has been primarily surveyed with topographical methods, soil erosion plots and rainfall simulations, but these techniques do not typically assess temporal changes in soil erosion. When vines are planted they are about 30 cm high x 1 cm diameter w…	Vineyard; Age of plantation; Soil erosion; ISUM	SLOPING VINEYARDS; RAINDROP IMPACT; NUTRIENT LOSSES; RAINFALL INTERCEPTION; SIMULATED RAINFALL; ECOSYSTEM SERVICES; SEDIMENT SOURCES; SURFACE RUNOFF; WATER EROSION; GROUND-COVER	Article
Yan, MF; Fan, LN; Wang, L	Yan, Meifang; Fan, Lina; Wang, Lu	Restoration of soil carbon with different tree species in a post-mining land in eastern Loess Plateau, China	2020	ECOLOGICAL ENGINEERING	21	10.1016/j.ecoleng.2020.106025	http://dx.doi.org/10.1016/j.ecoleng.2020.106025	Vegetation restoration tends to enhance soil carbon storage in severely degraded lands, which is of great significance to mitigate climate change. In this study, soil organic carbon, inorganic carbon and soil properties were investigated in a restored post-mining area in Shanxi province, eastern Loess Plateau. Through artificially planting Rhus typhina, Quercus liaotungensis and Pinus tabuliformi…	Degraded land; Semi-arid region; Soil inorganic carbon; Soil organic carbon; Vegetation restoration		Article
Schuur, EAG	Schuur, EAG	The effect of water on decomposition dynamics in mesic to wet Hawaiian montane forests	2001	ECOSYSTEMS	124	10.1007/s10021-001-0008-1	http://dx.doi.org/10.1007/s10021-001-0008-1	I used a mesic to wet precipitation gradient on Maul, Hawaii, to test whether variation in rainfall regulates decomposition in tropical wet forest. Decomposition rates of leaves and roots from the dominant tree species, Metrosideros polymorpha, were measured at six sites similar in temperature regime, parent material, ecosystem age, vegetation, and topographical relief, whereas mean annual precip…	Hawaii; tropical forest; precipitation; litter chemistry; foliar nutrients; reduction-oxidation potential; nitrogen; phosphorus; gradient; lignin	LITTER DECOMPOSITION; NUTRIENT AVAILABILITY; BIOLOGICAL PROCESSES; RAIN FORESTS; LEAF-LITTER; SOIL; CLIMATE; NITROGEN; GROWTH; DENITRIFICATION	Article
EMMER, IM	EMMER, IM	HUMUS FORM DEVELOPMENT AND SUCCESSION OF DWARF SHRUB VEGETATION IN GRASS DOMINATED PRIMARY PINUS-SYLVESTRIS FORESTS	1995	ANNALES DES SCIENCES FORESTIERES	14	10.1051/forest:19950604	http://dx.doi.org/10.1051/forest:19950604	Because of its role in nutrient and water supply to plants, the humus form is strongly interrelated with the vegetation and is likely to at least partly control vegetation succession. Causal relations between vegetation succession and soil development are generally difficult to study because of the multifactorial nature of ecology. Primary succession of Pinus sylvestris forests on recent inland d…	HUMUS FORM; VEGETATION SUCCESSION; PINUS SYLVESTRIS	DRIFT SAND LANDSCAPE; BLOWN-OUT AREAS; HEATHER MOORLAND; BIRCH WOODLAND; PHENOLIC SUBSTANCES; HEATHLAND; GROWTH; ACCUMULATION; AVAILABILITY; COMPETITION	Article; Proceedings Paper
Molina, A; Govers, G; Cisneros, F; Vanacker, V	Molina, Armando; Govers, Gerard; Cisneros, Felipe; Vanacker, Veerle	Vegetation and topographic controls on sediment deposition and storage on gully beds in a degraded mountain area	2009	EARTH SURFACE PROCESSES AND LANDFORMS	50	10.1002/esp.1747	http://dx.doi.org/10.1002/esp.1747	Active gully systems developed on highly weathered or loose parent material are an important source of runoff and sediment production in degraded areas. However, a decrease of land pressure may lead to a return of a partial vegetation cover, whereby gully beds are preferred recolonization spots. Although the Current knowledge on the role of vegetation on reducing sediment production on slopes is …	erosion; gully; sediment trapping; sediment budget; Andes	FILTER STRIPS; SOIL-EROSION; PLANT-ROOTS; RUNOFF; DYNAMICS; MODEL; TRANSPORT; COVER; YIELD; GRASS	Article
Musso, A; Ketterer, ME; Greinwald, K; Geitner, C; Egli, M	Musso, Alessandra; Ketterer, Michael E.; Greinwald, Konrad; Geitner, Clemens; Egli, Markus	Rapid decrease of soil erosion rates with soil formation and vegetation development in periglacial areas	2020	EARTH SURFACE PROCESSES AND LANDFORMS	20	10.1002/esp.4932	http://dx.doi.org/10.1002/esp.4932	High mountainous areas are geomorphologically active environments which are strongly shaped by redistribution of sediments and soils. With the projected climate warming in the twenty-first century and the continued retreat of glaciers, the area of newly exposed, highly erodible sediments and soils will increase. This presents a need to better understand and quantify erosion processes in young mou…	chronosequence; fallout radionuclides; periglacial area; plutonium-239+240; soil erosion; soil evolution; vegetation	FUNCTIONAL DIVERSITY; AGGREGATE STABILITY; SWISS ALPS; EVOLUTION; GLACIER; CHRONOSEQUENCES; CESIUM-137; PU239+240; HOLOCENE; TRACER	Article
Sam, N; Nimiago, P; Gaima, T; Gamung, M; Moripi, L; Matsuura, Y; Sumareke, A; Walters, J; Haraguchi, M; Abe, H; McIntosh, PD	Sam, N.; Nimiago, P.; Gaima, T.; Gamung, M.; Moripi, L.; Matsuura, Y.; Sumareke, A.; Walters, J.; Haraguchi, M.; Abe, H.; McIntosh, P. D.	How Much Carbon Do the Soils of Papua New Guinea Forests Contain?: A Preliminary Assessment Based on the Multipurpose National Forest Inventory Soil Survey	2021	CASE STUDIES IN THE ENVIRONMENT	1	10.1525/cse.2021.1424133	http://dx.doi.org/10.1525/cse.2021.1424133	Preliminary assessment of carbon in forest soils of Papua New Guinea (PNG) was done for 53 sites. Simple soil-landscape model was constructed to explain how soil carbon relates to landscape position and landform processes. Despite limitations of the soil survey, sufficient data have been obtained to indicate that the amount of carbon in forest soils surveyed so far is related primarily to their c…	Papua New Guinea; soil-landscape model; carbon; forest soils	ORGANIC-CARBON; RAIN-FOREST; MATTER; STOCKS; ACCUMULATION; MANGROVES; OXIDE	Article
Sepúlveda, MD; Hidalgo, M; Araya, J; Casanova, M; Muñoz, C; Doetterl, S; Wasner, D; Colpaert, B; Bode, S; Boeckx, P; Zagal, E	Sepulveda, Maria de los Angeles; Hidalgo, Marcela; Araya, Juan; Casanova, Manuel; Munoz, Cristina; Doetterl, Sebastian; Wasner, Daniel; Colpaert, Ben; Bode, Samuel; Boeckx, Pascal; Zagal, Erick	Near-infrared spectroscopy: Alternative method for assessment of stable carbon isotopes in various soil profiles in Chile	2021	GEODERMA REGIONAL	3	10.1016/j.geodrs.2021.e00397	http://dx.doi.org/10.1016/j.geodrs.2021.e00397	The role of soil in the global carbon cycle and carbon-climate feedback mechanisms has attracted considerable interest in recent decades. Consequently, development of simple, rapid, and inexpensive methods to support the studies on carbon dynamics in soil is of interest. Near-infrared spectroscopy (NIRS) has emerged as a rapid and cost-effective method for measurements of soil properties. The aim…	Near-infrared spectroscopy; Isotope ratio mass spectrometer; Carbon isotope abundance; delta C-13; Andisols; Alfisols; Inceptisols; Mollisols; Carbon dynamics; Partial least-squares regression; Random forest	NIR SPECTROSCOPY; ORGANIC-MATTER; REFLECTANCE SPECTROSCOPY; DELTA-C-13; VARIABILITY; DYNAMICS; CLIMATE; SCALE; SOC	Article
Meyer-Heintze, S; Sprafke, T; Krech, M; Beigel, R; Nadler, M; Kriens, B; Wagner, F; Solleiro-Rebolledo, E; Damm, B; Falkenstein, F; Terhorst, B	Meyer-Heintze, Simon; Sprafke, Tobias; Krech, Martin; Beigel, Rita; Nadler, Martin; Kriens, Bernd; Wagner, Felix; Solleiro-Rebolledo, Elizabeth; Damm, Bodo; Falkenstein, Frank; Terhorst, Birgit	Pedosedimentary and geoarcheological archives from clay-dominated sinkhole infillings in Middle Franconia, Germany	2020	CATENA	7	10.1016/j.catena.2020.104893	http://dx.doi.org/10.1016/j.catena.2020.104893	Sinkholes in the karstified Middle Keuper gypsum of Middle Franconia, Germany reveal numerous archeological findings and contain unique pedosedimentary records of landscape development and human-environment interaction during the Holocene. Mudstone-derived high clay contents result in a unique set of sedimentary and pedogenic properties of these archives in that all units exhibit vertic propertie…	Doline; Vertisols; Geochemistry; Paleosol; Karst; Holocene	LAND-USE CHANGE; COLLUVIAL DEPOSITS; NORTHERN BAVARIA; SOIL-EROSION; FRICKENHAUSER-SEE; LOESS LANDSCAPE; ORGANIC-MATTER; IRON-OXIDES; VERTISOLS; DYNAMICS	Article
Menzel, A; Hempel, S; Manceur, AM; Götzenberger, L; Moora, M; Rillig, MC; Zobel, M; Kühn, I	Menzel, Andreas; Hempel, Stefan; Manceur, Ameur M.; Goetzenberger, Lars; Moora, Mari; Rillig, Matthias C.; Zobel, Martin; Kuehn, Ingolf	Distribution patterns of arbuscular mycorrhizal and non-mycorrhizal plant species in Germany	2016	PERSPECTIVES IN PLANT ECOLOGY EVOLUTION AND SYSTEMATICS	31	10.1016/j.ppees.2016.06.002	http://dx.doi.org/10.1016/j.ppees.2016.06.002	We analysed the spatial distribution patterns of plant species' arbuscular mycorrhizal status across an intermediate geographical scale (i.e. the country of Germany) and related these distributions to environmental drivers. Three levels of arbuscular mycorrhizal status of plant species could be defined: (1) obligate arbuscular mycorrhizal species that are always colonised by mycorrhizal fungi, (2…	Arbuscular mycorrhiza; Central Europe; Distribution model; MycoFlor; Mycorrhizal status; Vector generalised additive model	FUNGAL COMMUNITIES; ENVIRONMENTAL-CONDITIONS; GLOBAL DIVERSITY; VASCULAR PLANTS; SOIL; TEMPERATURE; GROWTH; ROOTS; URBAN; BIODIVERSITY	Article
van Huissteden, J; van den Bos, R; Alvarez, IM	van Huissteden, J; van den Bos, R; Alvarez, IM	Modelling the effect of water-table management on CO2 and CH4 fluxes from peat soils	2006	NETHERLANDS JOURNAL OF GEOSCIENCES-GEOLOGIE EN MIJNBOUW	78	10.1017/S0016774600021399	http://dx.doi.org/10.1017/S0016774600021399	Drainage of peatlands for agriculture causes an increase of CO2 flux from peat decomposition, contributing to national CO2 emission. The reverse process, i.e. for re-creation of wetlands, reduces the CO2 flux, but increases the CH4 flux. We developed a process model (PEATLAND) to simulate these fluxes from peat soils subject to different water-table management scenarios. The model combines primar…	peat decomposition; drainage; methane; carbon cycle	METHANE EMISSION; ORGANIC-MATTER; WET GRASSLANDS; WETLANDS; CARBON; TEMPERATURE; VARIABILITY; CONSUMPTION; PHRAGMITES; OXIDATION	Article
Schwinning, S	Schwinning, Susanne	The water relations of two evergreen tree species in a karst savanna	2008	OECOLOGIA	112	10.1007/s00442-008-1147-2	http://dx.doi.org/10.1007/s00442-008-1147-2	The ecohydrology of karst has not received much attention, despite the disproportionally large contribution of karst aquifers to freshwater supplies. Karst savannas, like many savannas elsewhere, are encroached by woody plants, with possibly negative consequences on aquifer recharge. However, the role of savanna tree species in hydrological processes remains unclear, not least because the locatio…	Ecohydrology; Epikarst; Juniperus ashei; Quercus fusiformis; Stable isotopes	WOODY-PLANT ENCROACHMENT; DRY TROPICAL CLIMATE; EDWARDS PLATEAU; SUMMER PRECIPITATION; VEGETATION CHANGE; STABLE-ISOTOPES; ROOTING DEPTH; DESERT PLANTS; EVENT SIZE; SOIL-WATER	Article
Tupek, B; Ortiz, CA; Hashimoto, S; Stendahl, J; Dahlgren, J; Karltun, E; Lehtonen, A	Tupek, Boris; Ortiz, Carina A.; Hashimoto, Shoji; Stendahl, Johan; Dahlgren, Jonas; Karltun, Erik; Lehtonen, Aleksi	Underestimation of boreal soil carbon stocks by mathematical soil carbon models linked to soil nutrient status	2016	BIOGEOSCIENCES	15	10.5194/bg-13-4439-2016	http://dx.doi.org/10.5194/bg-13-4439-2016	Inaccurate estimate of the largest terrestrial carbon pool, soil organic carbon (SOC) stock, is the major source of uncertainty in simulating feedback of climate warming on ecosystem-atmosphere carbon dioxide exchange by process-based ecosystem and soil carbon models. Although the models need to simplify complex environmental processes of soil carbon sequestration, in a large mosaic of environmen…		SWEDISH FOREST SOILS; ORGANIC-MATTER TURNOVER; EARTH SYSTEM MODELS; LITTER DECOMPOSITION; PLANT LITTER; ROOT BIOMASS; NITROGEN; SPRUCE; STABILIZATION; SEQUESTRATION	Article
Mikavica, I; Randelovic, D; Djordjevic, V; Rakic, T; Gajic, G; Mutic, J	Mikavica, Ivana; Randelovic, Dragana; Djordjevic, Vladan; Rakic, Tamara; Gajic, Gordana; Mutic, Jelena	Concentration and mobility of trace elements (Li, Ba, Sr, Ag, Hg, B) and macronutrients (Ca, Mg, K) in soil-orchid system on different bedrock types	2023	ENVIRONMENTAL SCIENCE AND POLLUTION RESEARCH	3	10.1007/s11356-022-22110-z	http://dx.doi.org/10.1007/s11356-022-22110-z	The mobility of chemical elements in the soil-orchid system has been poorly studied. The aim of this study is to evaluate the uptake and mobility of several trace (Li, Ba, Sr, Ag, Hg, and B) and macronutrients (Ca, Mg, and K) in the orchid Anacamptis morio (L.) R.M.Bateman, Pridgeon & M.W.Chase from soils in western Serbia. The sampling sites are characterized by three different bedrock types-che…	Anacamptis morio; Sequential extraction; Phytoavailability; Parent rock; Bioconcentration; Translocation	SEQUENTIAL EXTRACTION PROCEDURES; LITHIUM TOXICITY; METAL UPTAKE; PLANT; ACCUMULATION; GROWTH; ENVIRONMENT; STRATEGIES; SERPENTINE; BARIUM	Article
Leguédois, S; Séré, G; Auclerc, A; Cortet, J; Huot, H; Ouvrard, S; Watteau, F; Schwartz, C; Morel, JL	Leguedois, Sophie; Sere, Geoffroy; Auclerc, Apolline; Cortet, Jerome; Huot, Hermine; Ouvrard, Stephanie; Watteau, Francoise; Schwartz, Christophe; Morel, Jean Louis	Modelling pedogenesis of Technosols	2016	GEODERMA	72	10.1016/j.geoderma.2015.08.008	http://dx.doi.org/10.1016/j.geoderma.2015.08.008	Technosols, soils subjected to a strong human influence and containing significant amounts of artefacts, are characteristic of the Anthropocene. In order to better apprehend their growing importance in our current environment, our knowledge of the evolution and fate of these soils must be improved. The aim of this article is to promote pedogenic modelling for Technosols by proposing an appropriat…	Soil evolution; Soil functioning; Anthropocene; Resilience; Dual-time-scale; Energy metrics	RUDIMENTARY MECHANISTIC MODEL; ORGANIC-MATTER; SOIL FORMATION; SUSTAINABLE DEVELOPMENT; MICROBIAL COMMUNITIES; ANTHROPOGENIC SOILS; TECHNOGENIC SOILS; CROPPING SYSTEMS; ROOT-GROWTH; URBAN	Article
Xu, SX; Wang, MY; Shi, XZ	Xu, Shengxiang; Wang, Meiyan; Shi, Xuezheng	Hyperspectral imaging for high-resolution mapping of soil carbon fractions in intact paddy soil profiles with multivariate techniques and variable selection	2020	GEODERMA	35	10.1016/j.geoderma.2020.114358	http://dx.doi.org/10.1016/j.geoderma.2020.114358	Soil organic carbon (SOC) and its labile C fractions play a central role in soil quality and C cycles. This study aimed to investigate the potential of laboratory-based hyperspectral imaging (HSI) spectroscopy to predict and map SOC and its labile C fractions (e.g., dissolved organic C, DOC; readily oxidizable organic C, ROC; and microbial biomass C, MBC) in soil profiles with a high resolution. …	Soil organic carbon; Labile organic carbon; Hyperspectral imaging; Profile mapping; Multivariate analysis; Spectral variable selection	NEAR-INFRARED SPECTROSCOPY; PARTIAL LEAST-SQUARES; ORGANIC-CARBON; MICROBIAL BIOMASS; REFLECTANCE SPECTROSCOPY; NITROGEN; REGRESSION; MATTER; PREDICTION; POOLS	Article
Mou, HY; Chen, WQ; Xue, Z; Li, YZ; Ao, TQ; Sun, H	Mou, Haiyan; Chen, Wenqing; Xue, Zhe; Li, Yunzhen; Ao, Tianqi; Sun, Hui	Effect of irrigation water system's distribution on rice cadmium accumulation in large mild cadmium contaminated paddy field areas of Southwest China	2020	SCIENCE OF THE TOTAL ENVIRONMENT	12	10.1016/j.scitotenv.2020.141248	http://dx.doi.org/10.1016/j.scitotenv.2020.141248	There are large areas of moderately Cd-contaminated rice paddies (Cd content was less than risk intervention value) in southwest China, under natural conditions, the effect of irrigation water system's distribution on the Cd contamination in soil and rice is still less accurate. In this study, a survey of paired soil-rice (n = 1520) samples was conducted in a large paddy of about 7000 ha in south…	Cadmium; Rice; Irrigation; Geographical distribution; Pollution characteristics	HEAVY-METALS; HEALTH-RISK; SOIL; GRAIN; MANAGEMENT; TRANSPORT; LEAD; STEM	Article
VANCLEVE, K; DYRNESS, CT; MARION, GM; ERICKSON, R	VANCLEVE, K; DYRNESS, CT; MARION, GM; ERICKSON, R	CONTROL OF SOIL DEVELOPMENT ON THE TANANA RIVER FLOODPLAIN, INTERIOR ALASKA	1993	CANADIAN JOURNAL OF FOREST RESEARCH	80	10.1139/x93-122	http://dx.doi.org/10.1139/x93-122	Alluvial soils on the Tanana River floodplain near Fairbanks, Alaska, were examined for development of physical and chemical properties in relation to soil depth and across a 200-year vegetation development sequence. Development was mediated by ecosystem controls including successional time, vegetation, terrace height, soil physical and chemical properties, and microclimate. These controls intera…			Article
Gerke, HH; Hierold, W	Gerke, Horst H.; Hierold, Wilfried	Vertical bulk density distribution in C-horizons from marley till as indicator for erosion history in a hummocky post-glacial soil landscape	2012	SOIL & TILLAGE RESEARCH	20	10.1016/j.still.2012.06.005	http://dx.doi.org/10.1016/j.still.2012.06.005	For a quantitative understanding of water and element balances of intensively cropped hummocky post-glacial soil landscapes, effects of erosion and colluviation on pedologic structure, and mechanical and hydraulic soil properties should be considered. The C-horizon consisting of glacial till as the parent material can be close to the surface and become part of the plant root zone at exposed locat…	Soil science; Erosion; Bulk density; Particle density; Density model	WATER-RETENTION; PEDOTRANSFER FUNCTIONS; ORGANIC-CARBON; PORE FUNCTIONS; GLACIAL TILL; TRANSPORT; MODELS; CURVE	Article
Driese, SG; Li, ZH; Horn, SP	Driese, SG; Li, ZH; Horn, SP	Late Pleistocene and Holocene climate and geomorphic histories as interpreted from a 23,000 14C yr BP paleosol and floodplain soils, southeastern West Virginia, USA	2005	QUATERNARY RESEARCH	35	10.1016/j.yqres.2004.10.005	http://dx.doi.org/10.1016/j.yqres.2004.10.005	Field, micromorphological, pollen, whole soil (XRF), and stable isotope geochemical methods were used to evaluate the latest Pleistocene to Holocene climate record from a floodplain-terrace system in southeastern West Virginia. A late Pleistocene (22,940 +/- 150 C-14 yr B.P.) silt paleosol with low-chroma colors formed from fluviolacustrine sediment deposited during the last glacial maximum (Wisc…	palcosol; late Pleistocene; Holocene; paleoclimate; southeastern US	LATE QUATERNARY; CENTRAL TEXAS	Article
Repe, B	Repe, Blaz	Classification of soils in Slovenia	2020	SOIL SCIENCE ANNUAL	4	10.37501/soilsa/122411	http://dx.doi.org/10.37501/soilsa/122411	The roots of the modern classification of soils in Slovenia can be traced to the 19th century when Croatian Kispatic produced the first soil classification, which included soils for the part of Slovenian territory. Since the beginning of the 20th century until Slovenia's independence in 1991 soil classification was heavily interlinked to the territory of former Yugoslavia. Slovenia had been its i…	Slovenia; Yugoslavia; Soil classification; Soil type; WRB		Article
Denef, K; Six, J; Merckx, R; Paustian, K	Denef, K; Six, J; Merckx, R; Paustian, K	Short-term effects of biological and physical forces on aggregate formation in soils with different clay mineralogy	2002	PLANT AND SOIL	208	10.1023/A:1020668013524	http://dx.doi.org/10.1023/A:1020668013524	The mechanisms resulting in the binding of primary soil particles into stable aggregates vary with soil parent material, climate, vegetation, and management practices. In this study, we investigated short-term effects of: (i) nutrient addition (Hoagland's solution), (ii) organic carbon (OC) input (wheat residue), (iii) drying and wetting action, and (iv) root growth, with or without dry-wet cycle…	aggregation; drying and wetting; mineralogy; organic carbon; root growth	ORGANIC-MATTER; STRUCTURAL STABILITY; CULTIVATED SOILS; WATER-CONTENT; ROOT; CARBON; STABILIZATION; PARTICULATE; DYNAMICS; MECHANISMS	Article
Tyler, G	Tyler, G	Rare earth elements in soil and plant systems - A review	2004	PLANT AND SOIL	765	10.1007/s11104-005-4888-2	http://dx.doi.org/10.1007/s11104-005-4888-2	The rare earth elements (REES) form a chemically uniform group and include yttrium (Y), lanthanum (La) and the lanthanides cerium (Ce), praseodymium (Pr), neodymium (Nd), promethium (Pm), samarium (Sm), europium (Eu), gadolinium (Gd), terbium (Tb), dysprosium (Dy), holmium (Ho), erbium (Er), thulium (Tm), ytterbium (Yb), and lutetium (Lu). Their average abundance in the Earth's crust range from 6…	lanthanide; plant; REE; review; soil	TRACE-ELEMENTS; LANTHANIDE ELEMENTS; PHOTOSYSTEM-II; BINDING-SITES; CHEMICAL FRACTIONATION; STABILITY-CONSTANTS; REE FRACTIONATION; FULVIC-ACID; CALCIUM; GROWTH	Review
MCCOLL, JG; FIRESTONE, MK	MCCOLL, JG; FIRESTONE, MK	SOIL CHEMICAL AND MICROBIAL EFFECTS OF SIMULATED ACID-RAIN ON CLOVER AND SOFT CHESS	1991	WATER AIR AND SOIL POLLUTION	9	10.1007/BF00282629	http://dx.doi.org/10.1007/BF00282629	Effects of simulated acid rain, comprised of HNO3 and H2SO4 in the mole ratio of 3:1, at pH 5.6, 4.5, 4.0 and 3.0, were tested on the grass, soft chess (Bromus mollis L.) and on clover (Trifolium subterraneum L. var. Woogenellup) in a sandy soil of granodiorite parent material. Soft chess was grown in unfertilized soil, whereas clover was grown in both unfertilized soil and soil fertilized with N…		FIELD-GROWN SOYBEANS; PRECIPITATION; NITRIFICATION; CROPS; YIELD	Article
Zheng, CH; Wan, L; Wang, RS; Wang, G; Dong, L; Yang, T; Yang, QL; Zhou, JX	Zheng, Chenghao; Wan, Long; Wang, Ruoshui; Wang, Guan; Dong, Liang; Yang, Tao; Yang, Qilin; Zhou, Jinxing	Effects of rock lithology and soil nutrients on nitrogen and phosphorus mobility in trees in non-karst and karst forests of southwest China	2023	FOREST ECOLOGY AND MANAGEMENT	3	10.1016/j.foreco.2023.121392	http://dx.doi.org/10.1016/j.foreco.2023.121392	The primary productivity of terrestrial plants is widely limited by nitrogen (N) and phosphorus (P), and the mobility of N and P in plants is the key to predicting plant growth and development. Non-karst and karst forests soil have different nutrient supply capacities due to the difference in soil parent material, but the effect mechanism of the two soil nutrient conditions on the N and P mobilit…	Karst forest; Nutrient foraging; Nutrient resorption; Nutrient trade-off	ORGANIC-MATTER; LIFE-SPAN; RESORPTION; PLANTS; STOICHIOMETRY; LIMITATION; TRAITS; LEAVES; CARBON; AVAILABILITY	Article
Ampe, C; Langohr, R	Ampe, C; Langohr, R	Morphological characterisation of humus forms in recent coastal dune ecosystems in Belgium and northern France	2003	CATENA	13	10.1016/S0341-8162(03)00128-0	http://dx.doi.org/10.1016/S0341-8162(03)00128-0	The morphology of humus profiles, developed on recent sandy coastal dune ecosystems, is studied on macro- and microscale. Humus and soil profiles were described, sampled and analysed. Undisturbed, oriented samples were taken from the surface horizons for micromorphological study. The soils are situated in the National Biological Reserve of the Opal Coast, Merlimont, France and near De Haan, Belgi…	coastal ecology; dune; forest; humus; micromorphology	ENCHYTRAEIDAE	Article
Huot, H; Simonnot, MO; Marion, P; Yvon, J; De Donato, P; Morel, JL	Huot, Hermine; Simonnot, Marie-Odile; Marion, Philippe; Yvon, Jacques; De Donato, Philippe; Morel, Jean-Louis	Characteristics and potential pedogenetic processes of a Technosol developing on iron industry deposits	2013	JOURNAL OF SOILS AND SEDIMENTS	71	10.1007/s11368-012-0513-1	http://dx.doi.org/10.1007/s11368-012-0513-1	Technosols include soils dominated or strongly influenced by human-made materials. Similarly to natural soils, technogenic parent materials submitted to environmental factors undergo weathering and transformation processes. But the pedogenesis of Technosols remains little known. With this aim in view, a Technosol developing on purely technogenic materials resulting from an iron industry was thoro…	Andosols; Iron industry deposits; Low periodic order minerals; Pedogenetic processes; Technosol	BLAST-FURNACE SLUDGE; TRACE-ELEMENTS; SOILS; METALS; CLASSIFICATION; CHROMATOGRAPHY; GENESIS; WASTES; URBAN	Article; Proceedings Paper
Moussavi-Harami, R; Mahboubi, A; Nadjafi, M; Brenner, RL; Mortazavi, M	Moussavi-Harami, R.; Mahboubi, A.; Nadjafi, M.; Brenner, R. L.; Mortazavi, M.	Mechanism of calcrete formation in the Lower Cretaceous (Neocomian) fluvial deposits, northeastern Iran based on petrographic, geochemical data	2009	CRETACEOUS RESEARCH	26	10.1016/j.cretres.2009.04.003	http://dx.doi.org/10.1016/j.cretres.2009.04.003	The Kopet-Dagh basin of northeastern Iran was formed during the Middle Triassic orogeny. From Jurassic through Miocene time, sedimentation was relatively continuous in this basin. The Shurijeh Formation (Neocomian), which consists of red bed siliciclastic sediments that were deposited in fluvial depositional settings, crops out in the southeastern part of the Kopet-Dagh basin. In addition to clas…	Kopet-Dagh; Iran; Siliciclastic; Calcrete; Vadose phase; Phreatic phase	KOPET-DAGH BASIN; PALEOENVIRONMENTAL SIGNIFICANCE; PEDOGENIC CARBONATES; ALLUVIAL DEPOSITS; SILICATE ROCKS; WESTERN INDIA; NE IRAN; DIAGENESIS; SPAIN; GENESIS	Article
Gocke, M; Gulyás, S; Hambach, U; Jovanovic, M; Kovács, G; Markovic, SB; Wiesenberg, GLB	Gocke, Martina; Gulyas, Sandor; Hambach, Ulrich; Jovanovic, Mladen; Kovacs, Gabor; Markovic, Slobodan B.; Wiesenberg, Guido L. B.	Biopores and root features as new tools for improving paleoecological understanding of terrestrial sediment-paleosol sequences	2014	PALAEOGEOGRAPHY PALAEOCLIMATOLOGY PALAEOECOLOGY	26	10.1016/j.palaeo.2013.11.010	http://dx.doi.org/10.1016/j.palaeo.2013.11.010	The important role of roots and rhizosphere processes is accepted for the top soil, but still under debate for the deep subsoil including soil parent material. Especially for terrestrial sediments like loess and dune sands, roots and root traces are mostly recognized in profile descriptions, but not interpreted in the paleoenvironmental context. Further, synchrony of sediment deposition and root …	Calcified roots; Dune sands; Loess; Pseudomycelia; Root frequency; Rooting depth	LOESS PLATEAU; RECORD; CARBON; VEGETATION; SCALE; HISTORY; MICROMORPHOLOGY; RECONSTRUCTION; FORESTS; CLIMATE	Article
Brédoire, F; Bakker, MR; Augusto, L; Barsukov, PA; Derrien, D; Nikitich, P; Rusalimova, O; Zeller, B; Achat, DL	Bredoire, Felix; Bakker, Mark R.; Augusto, Laurent; Barsukov, Pavel A.; Derrien, Delphine; Nikitich, Polina; Rusalimova, Olga; Zeller, Bernd; Achat, David L.	What is the P value of Siberian soils? Soil phosphorus status in south-western Siberia and comparison with a global data set	2016	BIOGEOSCIENCES	15	10.5194/bg-13-2493-2016	http://dx.doi.org/10.5194/bg-13-2493-2016	Climate change is particularly strong in northern Eurasia and substantial ecological changes are expected in this extensive region. The reshaping and migration northwards of bioclimatic zones may offer opportunities for agricultural development in western and central Siberia. However, the bioclimatic vegetation models currently employed for projections still do not consider soil fertility, in spi…		ORGANIC PHOSPHORUS; ELEVATED CO2; TERRESTRIAL ECOSYSTEMS; NET MINERALIZATION; PLANT-GROWTH; PHOSPHATE; NITROGEN; LIMITATION; CARBON; AVAILABILITY	Article
REDDELL, P; MILNES, AR	REDDELL, P; MILNES, AR	MYCORRHIZAS AND OTHER SPECIALIZED NUTRIENT-ACQUISITION STRATEGIES - THEIR OCCURRENCE IN WOODLAND PLANTS FROM KAKADU AND THEIR ROLE IN REHABILITATION OF WASTE ROCK DUMPS AT A LOCAL URANIUM-MINE	1992	AUSTRALIAN JOURNAL OF BOTANY	56	10.1071/BT9920223	http://dx.doi.org/10.1071/BT9920223	The presence of mycorrhizas, proteoid roots and leguminous nodules was determined in a range of woodland species (from a variety of habitats in soils formed on different parent materials) in the Kakadu area in the monsoonal tropics of northern Australia. In addition, the chemical fertility and the occurrence of mycorrhizal fungi and rhizobia in rudimentary soils ('minesoils') forming in situ on w…		RE-ESTABLISHMENT; TOPSOIL STORAGE; FUNGI; SPORES; INFECTIVITY	Article
Loew, CAE; Schack-Kirchner, H; Fink, S; Lang, F	Loew, Caroline A. E.; Schack-Kirchner, Helmer; Fink, Siegfried; Lang, Friederike	Fine Root Size and Morphology of Associated Hyphae Reflect the Phosphorus Nutrition Strategies of European Beech Forests	2020	FRONTIERS IN FORESTS AND GLOBAL CHANGE	2	10.3389/ffgc.2020.00095	http://dx.doi.org/10.3389/ffgc.2020.00095	Roots are among the major controls of nutrient and C cycles and together with mycorrhizal fungi they are assumed to play a key role especially in the P nutrition of forest ecosystems. Current publications emphasized that the size distribution of fine roots reflects the crucial impact of roots on biogeochemical cycles. However, we know hardly anything about the spatial distribution of fine root si…	phosphorus-nutrition; fine root length; ectomycorrhiza; beech forests; root size class; epifluorescence microscopy; polished soil sections	SOIL THIN-SECTIONS; FAGUS-SYLVATICA L.; MYCORRHIZAL FUNGI; PLANT NUTRITION; GROWTH; ACQUISITION; ECOSYSTEMS; PLASTICITY; TURNOVER; MELANIN	Article
Becher, HH	Becher, HH	Resistances to penetration of aggregates from loess-derived topsoils at different soil water tensions	1998	SOIL & TILLAGE RESEARCH	14	10.1016/S0167-1987(98)00075-0	http://dx.doi.org/10.1016/S0167-1987(98)00075-0	In structured soils roots must at least partly penetrate large soil aggregates even of the topsoil layer to obtain sufficiently water and nutrients during drier periods. The development of aggregates starting from a cohesionless structure is governed by many soil processes as well as by men resulting among others in different properties considering the inner and outer parts of aggregates. Therefo…	resistance to penetration; soil type; soil water tension; topsoil; aggregates; loess	COMPACTED SUB-SOIL; TILLED SEED-BED; MODEL EXPERIMENTS; BULK-DENSITY; WHEAT ROOTS; INTERFACE; STABILITY; STRENGTH; MOVEMENT; BEHAVIOR	Article
Feleafel, MN; Mirdad, ZM	Feleafel, M. N.; Mirdad, Z. M.	Hazard and Effects of Pollution by Lead on Vegetable Crops	2013	JOURNAL OF AGRICULTURAL & ENVIRONMENTAL ETHICS	51	10.1007/s10806-012-9403-1	http://dx.doi.org/10.1007/s10806-012-9403-1	Lead (Pb) contamination of the environment is an important human health problem. Children are vulnerable to Pb toxicity; it causes damage to the central nervous system and, in some extreme cases, can cause death. Lead is widespread, especially in the urban environment, and is present in the atmosphere, soil, water and food. Pb tends to accumulate in surface soil because of its low solubility, mob…	Hazard of lead pollution; Vegetable; Lead uptake; Unsafe; Unethical agriculture practices; Remediation	NITRATE REDUCTASE-ACTIVITY; HEAVY-METAL CONTAMINATION; PHASEOLUS-VULGARIS; WASTE-WATER; TRACE-ELEMENTS; ALLIUM-CEPA; NITROGEN-FIXATION; RADISH PLANTS; SOIL; GROWTH	Article
Burghelea, C; Zaharescu, DG; Dontsova, K; Maier, R; Huxman, T; Chorover, J	Burghelea, C.; Zaharescu, D. G.; Dontsova, K.; Maier, R.; Huxman, T.; Chorover, J.	Mineral nutrient mobilization by plants from rock: influence of rock type and arbuscular mycorrhiza	2015	BIOGEOCHEMISTRY	55	10.1007/s10533-015-0092-5	http://dx.doi.org/10.1007/s10533-015-0092-5	Rock colonization by plant roots and their associated microbiota is one of the major drivers of mineral weathering, nutrient cycling, soil formation and ecosystem stability. Yet the mechanisms of bio-uptake of lithogenic elements from rocks with differential nutrient availabilities and limitations are yet to be established. Here we present results from a mesocosm experiment that examined lithogen…	Buffalo grass; Major elements mobilization; Rocks; Arbuscular mycorrhiza; Incipient weathering; Soil formation	WEATHERING DESERT PLANTS; ALUMINUM RESISTANCE; ECTOMYCORRHIZAL FUNGI; MICROBIAL-POPULATIONS; BAJA-CALIFORNIA; GROWTH; SOIL; COLONIZATION; RHIZOSPHERE; RHIZOPLANE	Article
Stock, SC; Koester, M; Nájera, F; Boy, J; Matus, F; Merino, C; Abdallah, K; Spielvogel, S; Gorbushina, AA; Dippold, MA; Kuzyakov, Y	Stock, Svenja C.; Koester, Moritz; Najera, Francisco; Boy, Jens; Matus, Francisco; Merino, Carolina; Abdallah, Khaled; Spielvogel, Sandra; Gorbushina, Anna A.; Dippold, Michaela A.; Kuzyakov, Yakov	Vegetation strategies for nitrogen and potassium acquisition along a climate and vegetation gradient: From semi-desert to temperate rainforest	2022	GEODERMA	1	10.1016/j.geoderma.2022.116077	http://dx.doi.org/10.1016/j.geoderma.2022.116077	Nutrient acquisition strategies of plants regulate water flow and mass transport within ecosystems, shaping earth surface processes. Understanding plant strategies under current conditions is important to assess and predict responses of natural ecosystems to future climate and environmental changes. Nitrogen (N) and potassium (K) (re-)utilization from topsoil and their acquisition from subsoil an…	Subsoil nutrient tracing; N-15 and K analog tracer; Nutrient uplift and recycling; Nutrient cycles; Chilean Coastal Cordillera; (semi)arid to humid-temperate natural ecosystems	PINE ARAUCARIA-ANGUSTIFOLIA; COASTAL CORDILLERA; HYDRAULIC REDISTRIBUTION; NUTRIENT ACQUISITION; GLOBAL PATTERNS; SOIL NUTRIENTS; ROOT ACTIVITY; PLANT; NITRATE; GROWTH	Article
Driese, SG; McKay, LD; Penfield, CP	Driese, SG; McKay, LD; Penfield, CP	Lithologic and pedogenic influences on porosity distribution and groundwater flow in fractured sedimentary saprolite: A new application of environmental sedimentology	2001	JOURNAL OF SEDIMENTARY RESEARCH	51	10.1306/2DC4096D-0E47-11D7-8643000102C1865D	http://dx.doi.org/10.1306/2DC4096D-0E47-11D7-8643000102C1865D	Soil and fractured saprolite formed from weathered Middle Cambrian sedimentary rocks were analyzed from two shallow (< 2.5 m deep) pits located at the Oak Ridge Reservation in eastern Tennessee. The effects of both parent heterogeneity and pedogenic processes on fracture and matrix porosity were examined using thin-section petrography and geochemistry. The A and Bw horizons of the soil profiles c…		HYDRAULIC CONDUCTIVITY; OAK-RIDGE; SOIL; TRANSPORT; PALEOPEDOLOGY; MACROPOROSITY; STRATIGRAPHY; MANGANESE; BASIN; IRON	Article
Betancur-Corredor, B; Loaiza-Usuga, JC; Denich, M; Borgemeister, C	Betancur-Corredor, Bibiana; Carlos Loaiza-Usuga, Juan; Denich, Manfred; Borgemeister, Christian	Changes of Technosol properties and vegetation structure along a chronosequence of dredged sediment deposition in areas with alluvial gold mining in Colombia	2020	JOURNAL OF SOILS AND SEDIMENTS	5	10.1007/s11368-019-02551-9	http://dx.doi.org/10.1007/s11368-019-02551-9	Purpose Alluvial gold mining leaves a vast amount of dredged sediment that covers the natural soil, destroys riparian ecosystems, and impacts riverbeds and valleys. In Colombia, more than 80,000 ha are covered by dredged sediment. Technosols developed from such deposits undergo strong transformations during the early stages of formation due to the diverse nature of the constituents. The aims of t…	Pedogenic trends; Post-mining land use; Technogenic materials; Vegetation size structure; Variability and heterogeneity	MULTIVARIATE-ANALYSIS; SOIL PROPERTIES; SURFACE; INDICATORS; EVOLUTION; UPLAND; FOREST; COAL	Article
González-Pérez, M; Torrado, PV; Colnago, LA; Martin, L; Otero, XL; Milori, DMBP; Gomes, FH	Gonzalez-Perez, Martha; Torrado, Pablo Vidal; Colnago, Luiz A.; Martin-Neto, Ladislau; Otero, Xose L.; Milori, Debora M. B. P.; Gomes, Felipe Haenel	13C NMR and FTIR spectroscopy characterization of humic acids in spodosols under tropical rain forest in southeastern Brazil	2008	GEODERMA	66	10.1016/j.geoderma.2008.06.018	http://dx.doi.org/10.1016/j.geoderma.2008.06.018	The aim of the present study was to characterize the humic acids (HAs) in spodosols developed on quartzitic, sandy, nutrient-poor parent materials under restinga forest. C-13 NMR and FTIR spectroscopy were used to obtain information about the mechanism of podzolization in tropical climates in three sandy coastal podzols (Histic Alaquod, Typic Alorthod and Arenic Alorthod) from Cardoso Island (Sao…	soil organic matter; podzolization; tropical podzols; spectroscopy	SOIL ORGANIC-MATTER; MAGNETIC-RESONANCE-SPECTROSCOPY; CARDOSO ISLAND SP; SOLID-STATE C-13; PODZOLIZATION PROCESS; CHEMICAL-COMPOSITION; RESTINGA VEGETATION; SPODIC HORIZONS; B-HORIZONS; PODZOL	Article
Wu, B; Amelung, W; Xing, Y; Bol, R; Berns, AE	Wu, Bei; Amelung, Wulf; Xing, Ying; Bol, Roland; Berns, Anne E.	Iron cycling and isotope fractionation in terrestrial ecosystems	2019	EARTH-SCIENCE REVIEWS	67	10.1016/j.earscirev.2018.12.012	http://dx.doi.org/10.1016/j.earscirev.2018.12.012	The cycling of iron (Fe) is often closely linked with that of carbon, nitrogen, phosphorus and manganese. Therefore, alterations in the Fe cycle may be indicative of concurrent overall changes in the biogeochemistry of terrestrial and aquatic ecosystems. Biogeochemical processes taking part in the Fe cycle frequently fractionate stable Fe isotopes, leaving soil, plant and other compartments of th…	Iron isotope fractionation; Iron cycle; Soil; Plant; Freshwater; Terrestrial ecosystem	AQUEOUS FERROUS IRON; FE-ISOTOPE; AMAZON RIVER; FE(II) OXIDATION; STABLE-ISOTOPES; NONBIOLOGICAL FRACTIONATION; MOSSBAUER-SPECTROSCOPY; DISSIMILATORY FE(III); MICROBIAL REDUCTION; ELECTRON-TRANSFER	Review
Stinchcomb, GE; Nordt, LC; Driese, SG; Lukens, WE; Williamson, FC; Tubbs, JD	Stinchcomb, Gary E.; Nordt, Lee C.; Driese, Steven G.; Lukens, William E.; Williamson, Forrest C.; Tubbs, Jack D.	A DATA-DRIVEN SPLINE MODEL DESIGNED TO PREDICT PALEOCLIMATE USING PALEOSOL GEOCHEMISTRY	2016	AMERICAN JOURNAL OF SCIENCE	38	10.2475/08.2016.02	http://dx.doi.org/10.2475/08.2016.02	Paleosols (fossil soils) are abundant in the sedimentary record and reflect, at least in part, regional paleoclimate. Paleopedology thus offers a great potential for elucidating high resolution, deep-time paleoclimate records. However, many fossil soils did not equilibrate with climate prior to burial and instead dominantly express physical and chemical features reflective of other soil forming f…	weathering model; climosequence; soil geochemistry; Partial Least Squares	STABLE ISOTOPIC COMPOSITION; WEATHERING PROFILE; SOILS; CLIMATE; CARBONATE; PALEOPRECIPITATION; CHEMISTRY; MINERALS; PROXY; PRECIPITATION	Article
Pennock, D; Bedard-Haughn, A; Viaud, V	Pennock, Dan; Bedard-Haughn, Angela; Viaud, Valerie	Chernozemic soils of Canada: Genesis, distribution, and classification	2011	CANADIAN JOURNAL OF SOIL SCIENCE	42	10.4141/CJSS10022	http://dx.doi.org/10.4141/CJSS10022	Pennock, D., Bedard-Haughn, A. and Viaud, V. 2011. Chernozemic soils of Canada: Genesis, distribution, and classification. Can. J. Soil Sci. 91: 719-747. Chernozemic soils in Canada have a characteristic biomantle that fully expresses the effect of organisms on soil formation. Additions of large amounts of below-ground biomass from grasses are transformed into complex organic compounds through th…	Chernozemic soils; Mollisol; soil organic carbon; calcium carbonate; catena; tillage erosion; wind erosion; organo-mineral complexes; Canadian System of Soil Classification; soil taxonomy; grassland	TILLAGE EROSION; ORGANIC-MATTER; BROMIDE REDISTRIBUTION; GLACIATED PLAINS; FOREST INVASION; POCKET GOPHERS; LANDSCAPE; SASKATCHEWAN; CARBON; GROUNDWATER	Article
Augusto, L; De Schrijver, A; Vesterdal, L; Smolander, A; Prescott, C; Ranger, J	Augusto, Laurent; De Schrijver, An; Vesterdal, Lars; Smolander, Aino; Prescott, Cindy; Ranger, Jacques	Influences of evergreen gymnosperm and deciduous angiosperm tree species on the functioning of temperate and boreal forests	2015	BIOLOGICAL REVIEWS	265	10.1111/brv.12119	http://dx.doi.org/10.1111/brv.12119	It has been recognized for a long time that the overstorey composition of a forest partly determines its biological and physical-chemical functioning. Here, we review evidence of the influence of evergreen gymnosperm (EG) tree species and deciduous angiosperm (DA) tree species on the water balance, physical-chemical soil properties and biogeochemical cycling of carbon and nutrients. We used scien…	spermatophytes; tree species; deciduous; evergreen; biogeochemical cycling; soil organic carbon; nitrogen	NET PRIMARY PRODUCTION; SPRUCE PICEA-ABIES; MICROBIAL COMMUNITY STRUCTURE; DISSOLVED ORGANIC-MATTER; BEECH FAGUS-SYLVATICA; SOIL CARBON STOCKS; INFLUENCE LITTER DECOMPOSITION; FINE-ROOT PRODUCTION; NORWAY SPRUCE; LEAF-LITTER	Review
Prokof'eva, T; Shishkov, V; Kiriushin, A	Prokof'eva, Tatiana; Shishkov, Vasiliy; Kiriushin, Aleksey	Calcium carbonate accumulations in Technosols of Moscow city	2021	JOURNAL OF SOILS AND SEDIMENTS	6	10.1007/s11368-020-02696-y	http://dx.doi.org/10.1007/s11368-020-02696-y	Purpose Complex phenomena of the precipitation and accumulation of calcium carbonate in urban soils and sediments have been studied. They are linked to the interactions between the lithosphere, the biosphere, and the atmosphere. Calcium and its compounds are among the main elements determining soil's morphological, physical, and chemical characteristics. This study was aimed at summarizing inform…	Soil morphology; SUITMAs; Calcite micronodules; Electron microscopy; Urbic Technosols	ANTHROPOGENIC SOILS; ARTIFICIAL SOILS; URBAN; MICROMORPHOLOGY; PRECIPITATION; DIAGNOSTICS	Article
Finlay, RD; Mahmood, S; Rosenstock, N; Bolou-Bi, EB; Köhler, SJ; Fahad, Z; Rosling, A; Wallander, H; Belyazid, S; Bishop, K; Lian, B	Finlay, Roger D.; Mahmood, Shahid; Rosenstock, Nicholas; Bolou-Bi, Emile B.; Kohler, Stephan J.; Fahad, Zaenab; Rosling, Anna; Wallander, Hakan; Belyazid, Salim; Bishop, Kevin; Lian, Bin	Reviews and syntheses: Biological weathering and its consequences at different spatial levels - from nanoscale to global scale	2020	BIOGEOSCIENCES	54	10.5194/bg-17-1507-2020	http://dx.doi.org/10.5194/bg-17-1507-2020	Plant nutrients can be recycled through microbial decomposition of organic matter but replacement of base cations and phosphorus, lost through harvesting of biomass/biofuels or leaching, requires de novo supply of fresh nutrients released through weathering of soil parent material (minerals and rocks). Weathering involves physical and chemical processes that are modified by biological activity of…		ARBUSCULAR MYCORRHIZAL FUNGUS; OXALATE-CARBONATE PATHWAY; PINUS-SYLVESTRIS ROOTS; ECTOMYCORRHIZAL FUNGI; FOREST SOILS; BACTERIAL COMMUNITIES; ORGANIC-ACIDS; ISOTOPE FRACTIONATION; MINERAL DISSOLUTION; MG2+ DEFICIENCY	Review
Ugolini, FC; Corti, G; Certini, G	Ugolini, Fiorenzo C.; Corti, Giuseppe; Certini, Giacomo	Pedogenesis in the sorted patterned ground of Devon plateau, Devon Island, Nunavut, Canada	2006	GEODERMA	29	10.1016/j.geoderma.2006.03.030	http://dx.doi.org/10.1016/j.geoderma.2006.03.030	In the High Arctic, the barren expanses of Devon Plateau, Devon Island, are affected by intense frost action that conditions geomorphic processes at the landscape level, soil formation at the profile level, and the establishment and distribution of vascular plants at microsites. In the High Arctic, in areas of patterned ground, frost action is responsible for both the accumulation of parent mater…	arctic soils; cryosols; cryoturbation; frost action; gelisols; patterned ground; permafrost; soil genesis	PERMAFROST-AFFECTED SOILS; POLAR DESERT; CRYPTOGAMIC CRUSTS; PLANT-DISTRIBUTION; TRUELOVE LOWLAND; RAISED BEACHES; NWT	Article
Wang, F; Shi, Z; Biswas, A; Yang, ST; Ding, JL	Wang, Fei; Shi, Zhou; Biswas, Asim; Yang, Shengtian; Ding, Jianli	Multi-algorithm comparison for predicting soil salinity	2020	GEODERMA	81	10.1016/j.geoderma.2020.114211	http://dx.doi.org/10.1016/j.geoderma.2020.114211	Soil salinization is one of the most predominant processes responsible for land degradation globally. However, monitoring large areas presents significant challenges due to strong spatial and temporal variability. Environmental covariates show promise in predicting salinity over large areas provided a reasonable relationship is developed with field measured salinity at few points. While simple re…	Soil salinization; Predictive mapping; Environmental covariates; Algorithms; Random forest	STOCHASTIC GRADIENT TREEBOOST; MACHINE-LEARNING TECHNIQUES; MODIS TIME-SERIES; LAND-USE; SPATIAL PREDICTION; SOUTHERN XINJIANG; NEURAL-NETWORKS; RIVER-BASIN; REGRESSION; SALINIZATION	Article
Chen, N; Zhu, WW; Xu, JF; Duan, SG; Bian, CS; Hu, J; Wang, WX; Li, GC; Jin, LP	Chen, Na; Zhu, Wenwen; Xu, Jianfei; Duan, Shaoguang; Bian, Chunsong; Hu, Jun; Wang, Wanxing; Li, Guangcun; Jin, Liping	Molecular marker development and primary physical map construction for the tuber shape Ro gene locus in diploid potato (Solanum tuberosum L.)	2019	MOLECULAR BREEDING	13	10.1007/s11032-018-0913-z	http://dx.doi.org/10.1007/s11032-018-0913-z	Potato (Solanum tuberosum L.) is an important crop worldwide that is consumed fresh and processed in many different ways. The tuber shape is a critical trait in potato breeding, because it directly affects processing quality. Previous studies have demonstrated that the Ro locus on chromosome X is the major locus controlling tuber shape, and the round shape allele, Ro, is dominant over the long sh…	Potato; Bacterial artificial chromosome library; Tuber shape; Physical map	LATE BLIGHT RESISTANCE; QUANTITATIVE TRAIT LOCI; PHYTOPHTHORA-INFESTANS; RICE; BULBOCASTANUM; SEQUENCE; LIBRARY	Article
Romero-Díaz, A; Ruíz-Sinoga, JD; Belmonte-Serrato, F	Romero-Diaz, Asuncion; Damian Ruiz-Sinoga, Jose; Belmonte-Serrato, Francisco	Physical-chemical and mineralogical properties of parent materials and their relationship with the morphology of badlands	2020	GEOMORPHOLOGY	8	10.1016/j.geomorph.2020.107047	http://dx.doi.org/10.1016/j.geomorph.2020.107047	Badlands are present throughout the world, but not everywhere do they have the same morphology. The main objective of this study is to try to understand why these different morphologies occur by analysing the physical-chemical and mineralogical characteristics of the parental material in which badlands have developed. The study was carried out in three areas of the Region of Murcia (south-east Sp…	Badlands; Landscape morphology; Parent material; South-east Spain	AGGREGATE STABILITY; CENTRAL PYRENEES; ORGANIC-MATTER; CALANCHI; DYNAMICS; PATTERNS; TABERNAS; TUSCANY; RUNOFF; SITES	Article
Shouse, M; Phillips, J	Shouse, Michael; Phillips, Jonathan	Soil deepening by trees and the effects of parent material	2016	GEOMORPHOLOGY	25	10.1016/j.geomorph.2016.06.031	http://dx.doi.org/10.1016/j.geomorph.2016.06.031	In some cases biomechanical effects of individual trees may locally deepen or thicken regolith, especially in relatively shallow soils. This biogeomorphic ecosystem engineering phenomenon is at least partly contingent on the geological setting. The purpose of this research was to gain further insight into the biogeomorphic phenomenon, and to assess the relative importance of biomechanical and geo…	Biogeomorphology; Soil depth variability; Biomechanical weathering by trees; Tree rooting; Soil thickness	SEDIMENT TRANSPORT; OUACHITA MOUNTAINS; ROOT THROW; FOREST; EVOLUTION; REGOLITH; ROCKS; GEOMORPHOLOGY; AVAILABILITY; DISTURBANCE	Article
Liang, GH; Butler, OM; Warren, CR	Liang, Grace H. H.; Butler, Orpheus M. M.; Warren, Charles R. R.	Lipid profiles of plants and soil microbial communities are shaped by soil parent material in Australian sclerophyll forests	2024	PLANT AND SOIL	5	10.1007/s11104-023-06075-7	http://dx.doi.org/10.1007/s11104-023-06075-7	Background and aimsPlant and soil microbes can reduce their phosphorus (P)-requirements by replacing phospholipids with non-P containing lipids (e.g., galactolipids, sulfolipids, and betaine lipids). There have been few studies of this process in the field (i.e., in natural ecosystems); thus, it is unclear whether a similar replacement of phospholipids with non-P lipids occurs across natural grad…	Phospholipid; Mass spectrometry; Galactolipid; Sulfolipid; Phosphorus deficiency	FOLIAR PHOSPHORUS FRACTIONS; HETEROTROPHIC BACTERIA; MEMBRANE PHOSPHOLIPIDS; PHOSPHATE DEPRIVATION; LEAF DEVELOPMENT; PLASMA-MEMBRANE; MOUNT KINABALU; NITROGEN; BIOMASS; CARBON	Article
Guo, PT; Shi, Z; Li, MF; Luo, W; Cha, ZZ	Guo, Peng-Tao; Shi, Zhou; Li, Mao-Fen; Luo, Wei; Cha, Zheng-Zao	Estimating foliar phosphorus of rubber trees using locally modelling approach with hyperspectral reflectance	2023	INFRARED PHYSICS & TECHNOLOGY	0	10.1016/j.infrared.2023.104642	http://dx.doi.org/10.1016/j.infrared.2023.104642	The globally modelling method was commonly used to build spectral models for estimating leaf nutrients of plants. However, predictive ability of such models was rather limited at regional scale because of the unrea-sonable assumption inherent in the globally modelling method which assumed that relationships between leaf nutrients and leaf spectra were stable over space. In fact, the leaf nutrient…	Global model; Parent material; Artificial neural networks; Partial least squares regression	LEAST-SQUARES REGRESSION; NEURAL-NETWORK APPROACH; SOIL ORGANIC-MATTER; IMAGING SPECTROSCOPY; CHEMICAL TRAITS; PREDICTION; DIVERSITY; ALGORITHM; SELECTION; SCALE	Article
Wang, JJ; Wang, CT; Li, HC; Liu, YF; Li, HJ; Ren, RQ; Si, BC	Wang, Jianjun; Wang, Chuantao; Li, Hongchen; Liu, Yanfang; Li, Huijie; Ren, Ruiqi; Si, Bingcheng	Rock water use by apple trees affected by physical properties of the underlying weathered rock	2023	AGRICULTURAL WATER MANAGEMENT	2	10.1016/j.agwat.2023.108413	http://dx.doi.org/10.1016/j.agwat.2023.108413	The contribution of rock water to trees has been widely recognized, but how effective rock water to managed ecosystems remains uncertain. Here, we compared the contribution of rock water to apple tree transpiration in shallow soil overlying weathered rock (SOR) with that from a thick soil without weathered rock (TS). We measured physical properties, root distribution, water contents, water stable…	Rock water; Root distribution; Water uptake; Stable isotopes; Apple orchard	WOODY-PLANTS; ROOT WATER; TRANSPIRATION; GROWTH; FOREST; SOILS	Article
Christophe, C; Gil, K; Laurent, SA; Paul-Olivier, R; Marie-Pierre, T	Christophe, Calvaruso; Gil, Kirchen; Laurent, Saint-Andre; Paul-Olivier, Redon; Marie-Pierre, Turpault	Relationship between soil nutritive resources and the growth and mineral nutrition of a beech (Fagus sylvatica) stand along a soil sequence	2017	CATENA	28	10.1016/j.catena.2017.03.013	http://dx.doi.org/10.1016/j.catena.2017.03.013	In forest ecosystems, the specific influence of soil resources on stand productivity is difficult to assess because many other ecological variables also affect tree growth. In this study, we took advantage of a natural soil gradient, from shallow calcic soil to deep acidic soil, all with similar climate, atmospheric depositions, species composition and management, to determine the relationship be…	Fertility of forest soils; Biological processes/adaptations; Root quantification; Stand growth and mineral nutrition; Water and nutrient resources; Allometric equations	LONG-TERM CHANGES; EVEN-AGED STANDS; FOREST PRODUCTIVITY; PARENT MATERIAL; CLAY-MINERALS; MODEL; ECOSYSTEM; DROUGHT; BALANCE; BIOMASS	Article
Delpiano, CA; Prieto, I; Loayza, AP; Carvajal, DE; Squeo, FA	Delpiano, Cristian A.; Prieto, Ivan; Loayza, Andrea P.; Carvajal, Danny E.; Squeo, Francisco A.	Different responses of leaf and root traits to changes in soil nutrient availability do not converge into a community-level plant economics spectrum	2020	PLANT AND SOIL	33	10.1007/s11104-020-04515-2	http://dx.doi.org/10.1007/s11104-020-04515-2	Background and aims Spatial heterogeneity in soil can influence the distribution of plant communities because plants differ in their ability to acquire resources. In nutrient-poor soils, plants should bear traits that prioritize conservation of resources over growth, whereas the opposite is expected in nutrient-rich soils. A coordinated response to soil fertility, in which leaves and roots conver…	Atacama Desert; Nutrient limitation; K limitation; Soil N; P ratio; Resource acquisition strategies; Leaf economics spectrum; Root economics spectrum	FUNCTIONAL TRAITS; ENVIRONMENTAL GRADIENTS; MEDITERRANEAN RANGELAND; PHOSPHORUS LIMITATION; LEADING DIMENSIONS; BIOMASS ALLOCATION; PARENT MATERIAL; LIFE-SPAN; GROWTH; STRATEGIES	Article
Hayes, JL; Riebe, CS; Holbrook, WS; Flinchum, BA; Hartsough, PC	Hayes, Jorden L.; Riebe, Clifford S.; Holbrook, W. Steven; Flinchum, Brady A.; Hartsough, Peter C.	Porosity production in weathered rock: Where volumetric strain dominates over chemical mass loss	2019	SCIENCE ADVANCES	53	10.1126/sciadv.aao0834	http://dx.doi.org/10.1126/sciadv.aao0834	Weathering in the critical zone causes volumetric strain and mass loss, thereby creating subsurface porosity that is vital to overlying ecosystems. We used geochemical and geophysical measurements to quantify the relative importance of volumetric strain and mass loss-the physical and chemical components of porosity-in weathering of granitic saprolite of the southern Sierra Nevada, California, USA…		LONG-TERM; COSMOGENIC NUCLIDES; REGOLITH PRODUCTION; LUQUILLO MOUNTAINS; SIERRA-NEVADA; PUERTO-RICO; EROSION; ZONE; RATES; CALIFORNIA	Article
Zhuang, Y; Xing, AG; Sun, Q; Jiang, YH	Zhuang, Yu; Xing, Aiguo; Sun, Qiang; Jiang, Yuehua	Insights into initiation of typhoon-induced deep-seated landslides in Southeast coastal China	2023	NATURAL HAZARDS	0	10.1007/s11069-023-06138-z	http://dx.doi.org/10.1007/s11069-023-06138-z	Typhoon-induced deep-seated landslides are prone to cause mass casualties to coastal regions once they occur. On 10th August 2019, typhoon Lekima triggered the deadliest landslide in recent decades in Southeast coastal China (32 deaths). To investigate the possible failure mechanism of this catastrophic event, we conducted in situ investigations and image analysis to determine the geological char…	Typhoon-induced deep-seated landslide; Trees-covered slope; Preferential infiltration; Strength reduction; Stability analysis	ROOT REINFORCEMENT; STABILITY ASSESSMENT; RIPARIAN VEGETATION; INTERCEPTION LOSS; LOESS PLATEAU; SOIL; TREES; STRENGTH; SLOPES; PERFORMANCE	Article
Lopez, BR; Bashan, Y; Bacilio, M	Lopez, Blanca R.; Bashan, Yoav; Bacilio, Macario	Endophytic bacteria of Mammillaria fraileana, an endemic rock-colonizing cactus of the southern Sonoran Desert	2011	ARCHIVES OF MICROBIOLOGY	63	10.1007/s00203-011-0695-8	http://dx.doi.org/10.1007/s00203-011-0695-8	The small cactus Mammillaria fraileana is a pioneer rock-colonizing plant harboring endophytic bacteria with the potential for nitrogen fixation and rock weathering (phosphate solubilization and rock degradation). In seeds, only a combination of culture-independent methods, such as fluorescence in situ hybridization, scanning electron microscopy, and fluorescence vital staining, detected signific…	Cactus; Plant colonization of rocks; Endophytic bacteria; Mammillaria; Phosphate solubilization; Rock weathering	BAJA-CALIFORNIA; MICROBIAL-POPULATIONS; PRIMARY COLONIZATION; NITROGEN-FIXATION; FIXING BACTERIA; PLANT-GROWTH; RHIZOSPHERE; TREES; IDENTIFICATION; ROOTS	Article
Gwak, Y; Kim, S; Lee, K; Noh, S; An, H	Gwak, Yongseok; Kim, Sanghyun; Lee, Khilha; Noh, Seongjin; An, Hyunuk	Flow Vector Analysis Methods for a Pressure Sensor Network on a Steep Hillslope	2017	VADOSE ZONE JOURNAL	2	10.2136/vzj2016.12.0122	http://dx.doi.org/10.2136/vzj2016.12.0122	Investigation of the temporal variations in flow regimes is important for understanding the hydrological processes of hillslopes. An in situ tensiometer network was designed and installed to monitor pressure variations of a steep hillslope. Based on this network, two methods, one using the total potential gradient and another using the centroid potential gradient, were proposed to estimate the fl…		DOWNSLOPE UNSATURATED FLOW; DOWNWARD WATER-FLOW; SOIL-MOISTURE; VADOSE ZONE; PREFERENTIAL FLOW; FORESTED SLOPE; SOUTH-KOREA; INFILTRATION; TIME; NONEQUILIBRIUM	Article
Wald, JA; Graham, RC; Schoeneberger, PJ	Wald, Jonathan A.; Graham, Robert C.; Schoeneberger, Phillip J.	Distribution and properties of soft weathered bedrock at 1m depth in the contiguous United States	2013	EARTH SURFACE PROCESSES AND LANDFORMS	33	10.1002/esp.3343	http://dx.doi.org/10.1002/esp.3343	The weathered bedrock zone is increasingly recognized as an important part of ecological and hydrologic systems, but its distribution is poorly known in the contiguous United States. We used spatial and laboratory characterization data from the US Department of Agriculture (USDA)-Natural Resources Conservation Service to assess the distribution and soil-like properties of soft weathered bedrock (…	regolith; weathering; soil; bedrock; saprolite	GRANITIC BEDROCK; HYDRAULIC CONDUCTIVITY; SEDIMENTARY-ROCK; PINUS-JEFFREYI; WATER STATUS; SOIL; SAPROLITE; MORPHOLOGY; FOREST; REGOLITH	Article
Stothoff, SA; Or, D; Groeneveld, DP; Jones, SB	Stothoff, SA; Or, D; Groeneveld, DP; Jones, SB	The effect of vegetation on infiltration in shallow soils underlain by fissured bedrock	1999	JOURNAL OF HYDROLOGY	26	10.1016/S0022-1694(99)00038-4	http://dx.doi.org/10.1016/S0022-1694(99)00038-4	Mean annual infiltration above the high-level waste repository proposed to be sited at Yucca Mountain, Nevada, has a large impact on assessments of repository performance. Ongoing investigations of infiltration processes have identified the relatively horizontal caprock environment above portions of the repository as a potentially large source of infiltrating waters, due to shallow, permeable soi…	infiltration; transpiration; fissure; root uptake	DESERT SOILS; WATER-BALANCE; RECHARGE; ZONE; SIMULATIONS; CHLORIDE; TRITIUM; TRACERS; GROWTH; ROOTS	Article
Mackay, DS; Savoy, PR; Grossiord, C; Tai, XN; Pleban, JR; Wang, DR; McDowell, NG; Adams, HD; Sperry, JS	Mackay, D. Scott; Savoy, Philip R.; Grossiord, Charlotte; Tai, Xiaonan; Pleban, Jonathan R.; Wang, Diane R.; McDowell, Nathan G.; Adams, Henry D.; Sperry, John S.	Conifers depend on established roots during drought: results from a coupled model of carbon allocation and hydraulics	2020	NEW PHYTOLOGIST	67	10.1111/nph.16043	http://dx.doi.org/10.1111/nph.16043	Trees may survive prolonged droughts by shifting water uptake to reliable water sources, but it is unknown if the dominant mechanism involves activating existing roots or growing new roots during drought, or some combination of the two. To gain mechanistic insights on this unknown, a dynamic root-hydraulic modeling framework was developed that set up a feedback between hydraulic controls over car…	carbon allocation; drought; fine roots; hydraulics; simulation; trees; warming	WATER-USE; LEAF-AREA; TRANSPIRATION RESPONSE; SOIL-MOISTURE; INDUCED TREE; FINE ROOTS; TRAITS; FOREST; GROWTH; STRATEGIES	Article
Schwinning, S	Schwinning, Susanne	The ecohydrology of roots in rocks	2010	ECOHYDROLOGY	201	10.1002/eco.134	http://dx.doi.org/10.1002/eco.134	Large portions of the world are characterized by shallow soil underlain by weathered bedrock or cemented soil horizons. The implications of this substrate condition for ecohydrological processes have not been systematically explored, but misrepresentation in models could have profound consequences for climate prediction and global vegetation modelling. An issue of particular uncertainty is the ch…	bedrock; karst; deep roots; soil water storage	WEATHERED GRANITIC BEDROCK; WATER-HOLDING CAPACITY; SOIL DEPTH; HYDRAULIC CONDUCTIVITY; EDWARDS PLATEAU; TRADE-OFFS; CLIMATE; STORAGE; COMPETITION; VEGETATION	Article; Proceedings Paper
Nascimento, DL; Abrahao, A; Lambers, H; Teodoro, GS; Ladeira, FSB; Costa, PD; Oliveira, RS; de Farias, CHB	Nascimento, Diego Luciano; Abrahao, Anna; Lambers, Hans; Teodoro, Grazielle S.; Bernardes Ladeira, Francisco Sergio; Costa, Patricia de Britto; Oliveira, Rafael S.; Bezerra de Farias, Cesar Henrique	Biogeomorphological evolution of rocky hillslopes driven by roots in campos rupestres, Brazil	2021	GEOMORPHOLOGY	7	10.1016/j.geomorph.2021.107985	http://dx.doi.org/10.1016/j.geomorph.2021.107985	The campos rupestres (rocky grassland) comprise an old-growth seasonally dry herbaceous ecosystem on mountaintops in central and eastern Brazil and in disjoint areas with sparse shrubs with high plant diversity and endemism. This ecosystem consists of sharp-edged quartzite landforms and rocky hillslopes with boulders, blocks, and sparse soil cover. The slopes in these environments have traditiona…	Biogeomorphology; Biodissolution; Biokarst; Bioerosion; Rocky grassland ecosystem; Velloziaceae; Vellozioid roots	SUDETES MOUNTAINS; SLOPE PROCESSES; MINAS-GERAIS; NURSE ROCKS; SOIL; QUARTZ; VEGETATION; ESPINHACO; GEOMORPHOLOGY; ECOSYSTEMS	Article
Pawlik, L; Gruba, P; Galazka, A; Marzec-Grzadziel, A; Kupka, D; Szopa, K; Buma, B; Samonil, P	Pawlik, Lukasz; Gruba, Piotr; Galazka, Anna; Marzec-Grzadziel, Anna; Kupka, Dawid; Szopa, Krzysztof; Buma, Brian; Samonil, Pavel	Weathering and soil production under trees growing on sandstones - The role of tree roots in soil formation	2023	SCIENCE OF THE TOTAL ENVIRONMENT	0	10.1016/j.scitotenv.2023.166002	http://dx.doi.org/10.1016/j.scitotenv.2023.166002	Rock weathering drives both landform formation and soil production/evolution. The less studied biological component of weathering and soil production caused by tree root systems is the main focus of the present study. Weathering by trees, which likely has been important in soil formation since the first trees emerged in the middle and late Devonian, is accomplished through both physical and biolo…	Tree roots; Bioweathering; Soil evolution; Microbial biodiversity; Sudety; Carpathians	MICROBIAL COMMUNITIES; MYCORRHIZAL FUNGI; PICEA-ABIES; FOREST; ROCK; CARBON; VEGETATION; MOUNTAINS; REGOLITH; FORMS	Article
Campetella, G; Botta-Dukát, Z; Wellstein, C; Canullo, R; Gatto, S; Chelli, S; Mucina, L; Bartha, S	Campetella, Giandiego; Botta-Dukat, Zoltan; Wellstein, Camilla; Canullo, Roberto; Gatto, Simone; Chelli, Stefano; Mucina, Ladislav; Bartha, Sandor	Patterns of plant trait-environment relationships along a forest succession chronosequence	2011	AGRICULTURE ECOSYSTEMS & ENVIRONMENT	88	10.1016/j.agee.2011.06.025	http://dx.doi.org/10.1016/j.agee.2011.06.025	Land-use change due to socioeconomic factors leads to the abandonment of traditional intensive coppice management in large areas of the mountainous landscapes of the Apennines (Italy). In this study we explored the multivariate relationship between plant species traits, stage of forest succession and environmental gradients. We focused on community-level patterns in plant traits of the vegetation…	Community assembly; Environment-species-trait relationship; Habitat filtering; Forest management; Herb layer; Land-use change; Model-Based Recursive Partitioning MOB; Plant functional traits; Resource acquisition; Vegetative mobility	LAND-USE CHANGE; DECIDUOUS FOREST; FIELD LAYER; LEAF-AREA; FUNCTIONAL TRAITS; BEECH COPPICES; VEGETATION; MANAGEMENT; COMMUNITY; DISTURBANCE	Article
Guo, HQ; Chen, XQ; Song, DR; Mu, QY; Sadeghi, H; Jiang, H; Lv, M	Guo, Han-qing; Chen, Xiao-qing; Song, Dong-ri; Mu, Qing-yi; Sadeghi, Hamed; Jiang, Hao; Lv, Ming	Effects of solar radiation and fine roots on suction of Amorpha fruticose-vegetated soil	2023	JOURNAL OF MOUNTAIN SCIENCE	2	10.1007/s11629-022-7694-x	http://dx.doi.org/10.1007/s11629-022-7694-x	The thickness of shallow landslides is generally less than 2 m, which is of the same order of magnitude as the growth range of vegetation roots. Vegetation roots can improve the stability of shallow soil through mechanical and hydraulic effects. Therefore, the landslide process is closely related to the plant roots growing on the slope surface. Plant roots play a dominant role in the regulation o…	Field monitoring; Fine roots; Solar radiation; Suction; Shallow bedrock landslide	WATER-RETENTION; TRANSPIRATION; PLANTS; LANDSLIDES; GROWTH; AREA; FLOW	Article
Malik, I; Pawlik, L; Slezak, A; Wistuba, M	Malik, Ireneusz; Pawlik, Lukasz; Slezak, Albert; Wistuba, Malgorzata	A study of the wood anatomy of Picea abies roots and their role in biomechanical weathering of rock cracks	2019	CATENA	18	10.1016/j.catena.2018.10.018	http://dx.doi.org/10.1016/j.catena.2018.10.018	Our study of the wood anatomy of roots of Norway spruce (Picea abies (L.) Karst) growing in fractured bedrock reveals widening of bedrock cracks. Analysis, under a transmitted-light microscope of 30 micro-sections of three roots from two trees, shows that the most common anatomical features of roots growing in fractured bedrock are the blocking of radial growth, multi-directional uneven radial gr…	Tree growth; Spruce; Fractured bedrock; Rock disintegration	EXPOSED TREE ROOTS; DENDROGEOMORPHOLOGICAL ANALYSIS; EROSION RATES; DENDROCHRONOLOGICAL METHODS; LANDSLIDE TERRAIN; LARIX-DECIDUA; SHORE EROSION; RESIN DUCTS; EXAMPLE; MOUNTAINS	Article
Jerin, T	Jerin, Tasnuba	Biogeomorphic effects of woody vegetation on bedrock streams	2019	PROGRESS IN PHYSICAL GEOGRAPHY-EARTH AND ENVIRONMENT	13	10.1177/0309133319851027	http://dx.doi.org/10.1177/0309133319851027	The dynamic interactions between fluvial processes and vegetation vary in different environments and are uncertain in bedrock settings. Bedrock streams are much less studied than alluvial in all aspects, and in many respects act in qualitatively different ways. This research seeks to fill this lacuna by studying bedrock streams from a biogeomorphic perspective. It aims to identify the impacts of …	Biogeomorphology; bedrock streams; alluvial streams; biogeomorphic impacts; rocky hillslopes	RIPARIAN VEGETATION; FLUVIAL LANDFORMS; HYDROGEOMORPHIC PROCESSES; BIOLOGICAL INVASIONS; SEDIMENT DYNAMICS; TAGLIAMENTO RIVER; CHANNEL EROSION; DEPOSITED WOOD; PASSAGE-CREEK; SOIL	Article
Pawlik, L; Phillips, JD; Samonil, P	Pawlik, Lukasz; Phillips, Jonathan D.; Samonil, Pavel	Roots, rock, and regolith: Biomechanical and biochemical weathering by trees and its impact on hillslopes-A critical literature review	2016	EARTH-SCIENCE REVIEWS	111	10.1016/j.earscirev.2016.06.002	http://dx.doi.org/10.1016/j.earscirev.2016.06.002	The role of trees and forests as a critical component of the biosphere and critical zone, and of the Earth system more generally, is widely appreciated. Less known and acknowledged are the geomorphological functions of tree roots, although their importance has been widely referred to in soil studies, paleopedology, and paleobotany. Tree roots and their impact on weathering processes and soil prod…	Tree roots; Biomechanical weathering; Biochemical weathering; Tree uprooting; Ecosystem engineering	TREETHROW MICROTOPOGRAPHY; ECOSYSTEM ENGINEERS; ATMOSPHERIC CO2; CRITICAL ZONE; LAND PLANTS; SOUTHWESTERN AUSTRALIA; SEDIMENT TRANSPORT; NICHE CONSTRUCTION; MYCORRHIZAL FUNGI; SURFACE PROCESSES	Review
Gabet, EJ; Mudd, SM	Gabet, Emmanuel J.; Mudd, Simon M.	Bedrock erosion by root fracture and tree throw: A coupled biogeomorphic model to explore the humped soil production function and the persistence of hillslope soils	2010	JOURNAL OF GEOPHYSICAL RESEARCH-EARTH SURFACE	123	10.1029/2009JF001526	http://dx.doi.org/10.1029/2009JF001526	In 1877, G. K. Gilbert reasoned that bedrock erosion is maximized under an intermediate soil thickness and declines as soils become thinner or thicker. Subsequent analyses of this humped functional relationship proposed that thin soils are unstable and that perturbations in soil thickness would lead to runaway thinning or thickening of the soil. To explore this issue, we developed a numerical mod…		SEDIMENT TRANSPORT; WINDTHROW DISTURBANCE; WEATHERING RATES; DOUGLAS-FIR; FOREST; OREGON; ROCK; EVOLUTION; RANGE; STEEP	Article
Phillips, ML; McNellis, BE; Allen, MF; Allen, EB	Phillips, Michala L.; McNellis, Brandon E.; Allen, Michael F.; Allen, Edith B.	Differences in root phenology and water depletion by an invasive grass explains persistence in a Mediterranean ecosystem	2019	AMERICAN JOURNAL OF BOTANY	16	10.1002/ajb2.1344	http://dx.doi.org/10.1002/ajb2.1344	Premise Flexible phenological responses of invasive plants under climate change may increase their ability to establish and persist. A key aspect of plant phenology is the timing of root production, how it coincides with canopy development and subsequent water-use. The timing of these events within species and across communities could influence the invasion process. We examined above- and belowgr…	chaparral; global change; invasion; Poaceae; roots; Rosaceae; soil; water-use	WEATHERED BEDROCK; SOIL; PLANT; RESTORATION; VARIABILITY; COMPETITION; NUTRIENT; HYPHAE; TREES; SHRUB	Article
Kellerer-Pirklbauer, A; Rieckh, M	Kellerer-Pirklbauer, Andreas; Rieckh, Matthias	Monitoring nourishment processes in the rooting zone of an active rock glacier in an alpine environment	2016	ZEITSCHRIFT FUR GEOMORPHOLOGIE	19	10.1127/zfg_suppl/2016/00245	http://dx.doi.org/10.1127/zfg_suppl/2016/00245	This paper presents up to eight years (2006-2014) of data that address geomorphic and nival processes at the rooting zone of the active Hinteres Langtalkar Rock Glacier, Hohe Tauern Range, Austria. We used a remote digital camera system which took daily images from the main rooting zone of the rock glacier and the rockwall above. 1,383 images were available for the analysis. Rock temperature moni…	rock glacier nourishment; automatic digital camera (RDC); rock temperature monitoring; freeze-thaw cycles; frost weathering; Hohe Tauern Range; Hinteres Langtalkar Rock Glacier	CLIMATE-CHANGE; PERMAFROST; BEDROCK; EROSION; RATES	Article
Matsuoka, N; Thomachot, CE; Oguchi, CT; Hatta, T; Abe, M; Matsuzaki, H	Matsuoka, Norikazu; Thomachot, Celine E.; Oguchi, Chiaki T.; Hatta, Tamao; Abe, Masahiro; Matsuzaki, Hiroyuki	Quaternary bedrock erosion and landscape evolution in the Sor Rondane Mountains, East Antarctica: Reevaluating rates and processes	2006	GEOMORPHOLOGY	32	10.1016/j.geomorph.2006.05.005	http://dx.doi.org/10.1016/j.geomorph.2006.05.005	Rates and processes of rock weathering, soil formation, and mountain erosion during the Quaternary were evaluated in an inland Antarctic cold desert. The fieldwork involved investigations of weathering features and soil profiles for different stages after deglaciation. Laboratory analyses addressed chemistry of rock coatings and soils, as well as Be-10 and Al-26 exposure ages of the bedrock. Less…	Antarctica; weathering; soil; erosion; cosmogenic exposure age	DRY VALLEYS; EXPOSURE AGES; COSMOGENIC NUCLIDES; COLD DESERT; IN-SITU; BE-10; AL-26; LANDFORM; HISTORY	Article
Ruether, E; Hertel, D; Leuschner, C	Ruether, Eva; Hertel, Dietrich; Leuschner, Christoph	Intraspecific variation in fine root morphology of European beech: a root order-based analysis of phenotypic root morphospace	2024	OECOLOGIA	0	10.1007/s00442-024-05558-3	http://dx.doi.org/10.1007/s00442-024-05558-3	Fine roots are multifunctional organs that may change function with ageing or root branching events from primarily absorptive to resource transport and storage functions. It is not well understood, how fine root branching patterns and related root functional differentiation along the longitudinal root axis change with soil chemical and physical conditions. We examined the variation in fine root b…	Fagus sylvatica; Root plasticity; Specific root area; Soil chemistry; Soil depth	ORGANIC-MATTER; BRANCH ORDERS; SOIL ACIDITY; TRAITS; PLANT; GROWTH; CARBON; ARCHITECTURE; DYNAMICS; INSIGHTS	Article; Early Access
Greinwald, K; Gebauer, T; Treuter, L; Kolodziej, V; Musso, A; Maier, F; Lustenberger, F; Scherer-Lorenzen, M	Greinwald, Konrad; Gebauer, Tobias; Treuter, Ludwig; Kolodziej, Victoria; Musso, Alessandra; Maier, Fabian; Lustenberger, Florian; Scherer-Lorenzen, Michael	Root density drives aggregate stability of soils of different moraine ages in the Swiss Alps	2021	PLANT AND SOIL	14	10.1007/s11104-021-05111-8	http://dx.doi.org/10.1007/s11104-021-05111-8	Aims The stability of hillslopes is an essential ecosystem service, especially in alpine regions with soils prone to erosion. One key variable controlling hillslope stability is soil aggregate stability. We aimed at identifying dominant controls of vegetation parameters on aggregate stability and analysed their importance for soil aggregate stability during landscape development. Methods We quant…	Chronosequence; HILLSCAPE; Root density; Shannon index; Soil aggregate stability; Vegetation cover	CLIMATE-CHANGE IMPACTS; BIOGEOMORPHIC INTERACTIONS; ORGANIC-MATTER; PLANT-ROOTS; EROSION; VEGETATION; GLACIER; TRAITS; FINE; BIODIVERSITY	Article
Jerin, T; Phillips, J	Jerin, Tasnuba; Phillips, Jonathan	Biogeomorphic keystones and equivalents: Examples from a bedrock stream	2020	EARTH SURFACE PROCESSES AND LANDFORMS	13	10.1002/esp.4853	http://dx.doi.org/10.1002/esp.4853	Biogeomorphic keystone speciesprofoundly impact landscapes, such that their introduction or removal would cause fundamental changes in geomorphic systems. This paper explores the concept of biogeomorphic keystone species by examining the general vs. species-specific biogeomorphic impacts (BGIs) of trees on a limestone bedrock-controlled stream, Shawnee Run, in central Kentucky. Field investigatio…	biogeomorphic keystone species; biogeomorphic impacts; species-specific; biogeomorphic pool; bedrock streams	RIPARIAN VEGETATION; FLUVIAL LANDFORMS; SPARTINA-ALTERNIFLORA; GEOMORPHIC INFLUENCES; ECOSYSTEM ENGINEERS; DYNAMICS; ECOLOGY; RIVER; ORGANISMS; ROOTS	Article
Riotte, J; Meunier, JD; Zambardi, T; Audry, S; Barboni, D; Anupama, K; Prasad, S; Chmeleff, J; Poitrasson, F; Sekhar, M; Braun, JJ	Riotte, Jean; Meunier, Jean-Dominique; Zambardi, Thomas; Audry, Stephane; Barboni, Doris; Anupama, Krishnamurthy; Prasad, Srinivasan; Chmeleff, Jerome; Poitrasson, Franck; Sekhar, Muddu; Braun, Jean-Jacques	Processes controlling silicon isotopic fractionation in a forested tropical watershed: Mule Hole Critical Zone Observatory (Southern India)	2018	GEOCHIMICA ET COSMOCHIMICA ACTA	21	10.1016/j.gca.2018.02.046	http://dx.doi.org/10.1016/j.gca.2018.02.046	Assessing the dynamics of the silica cycle in the critical zone remains challenging, particularly within the soil, where multiple processes are involved. To improve our understanding of this cycle in the Tropics, and more specifically the role played by vegetation, we combined elemental Si mass balance with the delta Si-30 signatures of the compartments involved in the waterplant-rock interaction…	Silicon isotopes; Silica mass balance; Plant uptake; Tropics; South India; Critical zone; Phytoliths	BIOGENIC SILICA; BIOGEOCHEMICAL CYCLE; AMORPHOUS SILICA; WEATHERING FLUXES; DISSOLVED SILICON; DENUDATION RATES; SI CYCLE; VEGETATION; IMPACT; SOIL	Article
Zhao, ZM; Shen, YX	Zhao, Zhimeng; Shen, Youxin	Rain-induced weathering dissolution of limestone and implications for the soil sinking-rock outcrops emergence mechanism at the karst surface: a case study in southwestern China	2022	CARBONATES AND EVAPORITES	6	10.1007/s13146-022-00813-1	http://dx.doi.org/10.1007/s13146-022-00813-1	Carbonate weathering by rain is considered to play an important role in the karst landform evolution. Rock outcrops (or stone teeth) are frequently visible on the earth's surface, especially in karst landscapes, but there is no consensus on how they appeared or increased in number. This study estimated the extent of rain-induced weathering dissolution of limestone using hydro-chemical data from a…	Carbonate dissolution; Hydrogeochemical processes; Karst area; Outcrops; Soil loss	EROSION; DESERTIFICATION; TRANSFORMATION; GROUNDWATER; HILLSLOPES; GUIZHOU; BEDROCK; IMPACT; ROOTS; SLOPE	Article
Hahm, WJ; Dralle, DN; Sanders, M; Bryk, AB; Fauria, KE; Huang, MH; Hudson-Rasmussen, B; Nelson, MD; Pedrazas, MA; Schmidt, L; Whiting, J; Dietrich, WE; Rempe, DM	Hahm, W. J.; Dralle, D. N.; Sanders, M.; Bryk, A. B.; Fauria, K. E.; Huang, M. H.; Hudson-Rasmussen, B.; Nelson, M. D.; Pedrazas, M. A.; Schmidt, L.; Whiting, J.; Dietrich, W. E.; Rempe, D. M.	Bedrock Vadose Zone Storage Dynamics Under Extreme Drought: Consequences for Plant Water Availability, Recharge, and Runoff	2022	WATER RESOURCES RESEARCH	19	10.1029/2021WR031781	http://dx.doi.org/10.1029/2021WR031781	Bedrock vadose zone water storage (i.e., rock moisture) dynamics are rarely observed but potentially key to understanding drought responses. Exploiting a borehole network at a Mediterranean blue oak savanna site-Rancho Venada-we document how water storage capacity in deeply weathered bedrock profiles regulates woody plant water availability and groundwater recharge. The site is in the Northern Ca…	bedrock vadose zone; rock moisture; drought; blue oak; sapflow; water potential	WEATHERED BEDROCK; TREE MORTALITY; METEOROLOGICAL DROUGHT; HYDROLOGIC PROCESSES; OAK/GRASS SAVANNA; PINUS-JEFFREYI; OPEN GRASSLAND; SOIL-WATER; MOISTURE; FOREST	Article
Rodríguez-Robles, U; Arredondo, JT; Huber-Sannwald, E; Vargas, R	Rodriguez-Robles, Ulises; Tulio Arredondo, J.; Huber-Sannwald, Elisabeth; Vargas, Rodrigo	Geoecohydrological mechanisms couple soil and leaf water dynamics and facilitate species coexistence in shallow soils of a tropical semiarid mixed forest	2015	NEW PHYTOLOGIST	18	10.1111/nph.13344	http://dx.doi.org/10.1111/nph.13344	Trees growing on shallow rocky soils must have exceptional adaptations when underlying weathered bedrock has no deep fractures for water storage. Under semiarid conditions, hydrology of shallow soils is expected to decouple from plant hydrology, as soils dry out as a result of rapid evaporation and competition for water increases between coexisting tree species. Gas exchange and plant-water relat…	geoecohydrological mechanisms; Pinus cembroides; plant coexistence; Quercus potosina; shallow soils; tropical semiarid forest; water redistribution mechanisms; weathered rocks	HYDRAULIC LIFT; STOMATAL CONTROL; ROOT SYSTEMS; DROUGHT; TREES; PLANT; MORTALITY; EVERGREEN; RESPONSES; REDISTRIBUTION	Article
Nijland, W; van der Meijde, M; Addink, EA; de Jong, SM	Nijland, Wiebe; van der Meijde, Mark; Addink, Elisabeth A.; de Jong, Steven M.	Detection of soil moisture and vegetation water abstraction in a Mediterranean natural area using electrical resistivity tomography	2010	CATENA	89	10.1016/j.catena.2010.03.005	http://dx.doi.org/10.1016/j.catena.2010.03.005	Vegetation growth in semiarid, Mediterranean ecosystems is greatly dependent on moisture availability in the soil, as little precipitation is available during the growing season. Predicting the effects of climate change on vegetation development requires understanding of the exact relation between climate, moisture availability, and plant growth. Accurate moisture measurements in naturally vegeta…	Electrical resistivity tomography ERT; Water availability; Rooting depth; Rocky soils; Mediterranean	FOREST ECOSYSTEM PROCESSES; REGIONAL APPLICATIONS; GENERAL-MODEL; CLIMATE; CARBON; PHOTOSYNTHESIS; CONDUCTIVITY; SIMULATIONS; DYNAMICS; BALANCE	Article
Ruiz, L; Varma, MRR; Kumar, MSM; Sekhar, M; Maréchal, JC; Descloitres, M; Riotte, J; Kumar, S; Kumar, C; Braun, JJ	Ruiz, Laurent; Varma, Murari R. R.; Kumar, M. S. Mohan; Sekhar, M.; Marechal, Jean-Christophe; Descloitres, Marc; Riotte, Jean; Kumar, Sat; Kumar, C.; Braun, Jean-Jacques	Water balance modelling in a tropical watershed under deciduous forest (Mule Hole, India): Regolith matric storage buffers the groundwater recharge process	2010	JOURNAL OF HYDROLOGY	60	10.1016/j.jhydrol.2009.11.020	http://dx.doi.org/10.1016/j.jhydrol.2009.11.020	Accurate estimations of water balance are needed in semi-arid and sub-humid tropical regions, where water resources are scarce compared to water demand. Evapotranspiration plays a major role in this context, and the difficulty to quantify it precisely leads to major uncertainties in the groundwater recharge assessment, especially in forested catchments. In this paper, we propose to assess the imp…	Matric porosity; Deep tree roots; Groundwater recharge; Lumped model; Semi-arid tropics; Evapotranspiration	MEAN ANNUAL EVAPOTRANSPIRATION; WESTERN-GHATS; SOIL; ROCK; RESOLUTION; PHENOLOGY; PATTERNS; AQUIFER; GROWTH; INPUT	Article
Gordillo, J; Pineda, LE	Gordillo, Jonathan; Pineda, Luis E.	Unravelling runoff processes in Andean basins in northern Ecuador through hydrological signatures	2021	HYDROLOGICAL PROCESSES	0	10.1002/hyp.14354	http://dx.doi.org/10.1002/hyp.14354	Streamflow is the runoff response integrated in space and time over a complex system involving climatic and catchment physiographic factors. In the Andes, accelerating runoff process understanding is hampered by the inability to quantify heterogeneity of surface and subsurface catchment properties. Here, we present a statistical approach based on regression models and correlation analysis that li…	Andes; climate; geology; highlands; hydrological indices; streamflow; volcanic watersheds	LAND-USE; REGIONALIZATION; IMPACTS; CLASSIFICATION; CATCHMENTS; BEHAVIOR; NETWORK; WEATHER; COVER; MODEL	Article
Frazier, CS; Graham, RC	Frazier, CS; Graham, RC	Pedogenic transformation of fractured granitic bedrock, southern California	2000	SOIL SCIENCE SOCIETY OF AMERICA JOURNAL	59	10.2136/sssaj2000.6462057x	http://dx.doi.org/10.2136/sssaj2000.6462057x	Joint fractures in granitic bedrock are known to influence patterns of weathering and landform evolution, but their influence on pedogenic processes has not been thoroughly studied. This research was designed to elucidate dominant pedogenic processes and the role of joint fractures in the transformation of a soil-weathered bedrock profile in the San Jacinto Mountains of southern California. The g…		HYDRAULIC CONDUCTIVITY; WATER STATUS; SAPROLITE; SOILS; BIOTITE; FOREST	Article
Jiang, NN; Wang, ZC; Ma, XY; Liu, WN; Chen, HS; Nie, YP	Jiang, Nannan; Wang, Zhongcheng; Ma, Xingyu; Liu, Wenna; Chen, Hongsong; Nie, Yunpeng	Isotopic deviations of water extracted from carbonate soil by cryogenic vacuum extraction: implication for root water uptake analysis	2022	PLANT AND SOIL	7	10.1007/s11104-022-05455-9	http://dx.doi.org/10.1007/s11104-022-05455-9	Purpose Isotope-based root water uptake analysis usually involves cryogenic vacuum extraction (CVE) of water from soil and other water-holding materials, according to the assumption that no isotopic fractionation occurs during the related processes. Recently, a growing body of literature identified isotopic deviations that were caused by CVE. However, the isotopic deviations of water extracted fr…	Plant water source; Water extraction; Stable isotopes; Weathered bedrock; Karst ecosystems	STABLE-ISOTOPES; PLANT-WATER; SHALLOW SOIL; ROCK; IDENTIFICATION; HYDROGEN; FRACTIONATION; OPPORTUNITIES; MOISTURE; TREES	Article
Han, XL; Liu, JT; Zhang, J; Zhang, ZC	Han Xiao-le; Liu Jin-tao; Zhang Jun; Zhang Zhi-cai	Identifying soil structure along headwater hillslopes using ground penetrating radar based technique	2016	JOURNAL OF MOUNTAIN SCIENCE	22	10.1007/s11629-014-3279-7	http://dx.doi.org/10.1007/s11629-014-3279-7	Soil structure plays an important role in understanding soil attributes as well as hydrological processes. Effective method to obtain high quality soil map is therefore important for both soil science research and soil work ability improvement. However, traditional method such as digging soil pits is destructive and time-consuming. In this study, the structure of headwater hillslopes from Hemuqia…	Ground Penetrating Radar (GPR); Hillslope; Soil structure	SPATIAL-DISTRIBUTION; THICKNESS; DEPTH; WATER; GPR; UNCERTAINTY	Article
Lindner, P	Lindner, Peter	Localising privatisation, disconnecting locales - Mechanisms of disintegration in post-socialist rural Russia	2007	GEOFORUM	19	10.1016/j.geoforum.2006.11.009	http://dx.doi.org/10.1016/j.geoforum.2006.11.009	Soviet collectives in general and especially the kolkhozes in rural areas were much more than merely production units. They regulated a significant part of everyday life in the villages and thus have to be seen as all-embracing social institutions, constituting the bedrock for rural communities. Relying on the homogenising effect of the kolkhoz-mechanism most authors who analyse the process of tr…	Russia; privatisation; village communities; power structures; Kolkhoz; rural development	REFORM	Article
Smith, HW; Owens, PR; Ashworth, AJ	Smith, Harrison W.; Owens, Phillip R.; Ashworth, Amanda J.	Applications and Analytical Methods of Ground Penetrating Radar for Soil Characterization in a Silvopastoral System	2022	JOURNAL OF ENVIRONMENTAL AND ENGINEERING GEOPHYSICS	4	10.32389/JEEG22-001	http://dx.doi.org/10.32389/JEEG22-001	The use of ground penetrating radar (GPR) for soil characterization has grown rapidly in recent years due to substantial increases in computer processing power and advances in GPR methodologies. However, few studies have focused on applied GPR analysis for soil characterization and decision making in agricultural systems. In this study, we explored applications of some common qualitative and quan…		GPR; LANDSCAPE	Article
Koster, B; Kruse, F	Koster, Benjamin; Kruse, Frigga	The use of ground penetrating radar (GPR) in the investigation of historical quarry abandonment in Svalbard	2016	POLAR RECORD	4	10.1017/S0032247415000844	http://dx.doi.org/10.1017/S0032247415000844	This paper investigates historical quarry abandonment in Spitsbergen, Svalbard. A short-lived British marble quarry in Kongsfjorden lay deserted after 1920. We ask why this attempt at the large-scale development of Arctic marble was unproductive; whether there are structural features that affected the known historical trenches and boreholes; and whether the reason for abandonment was primarily ge…		SPITSBERGEN	Article
Jakubowski, R; Haws, N; Ellerbroek, D; Murtagh, J; Macfarlane, D	Jakubowski, Ryan; Haws, Nathan; Ellerbroek, David; Murtagh, John; Macfarlane, David	Development of a Management Tool to Support the Beneficial Use of Treated Coal Seam Gas Water for Irrigation in Eastern Australia	2014	MINE WATER AND THE ENVIRONMENT	8	10.1007/s10230-013-0246-4	http://dx.doi.org/10.1007/s10230-013-0246-4	An infiltration and salinity transport model (ISTM) based on the HYDRUS modeling platform was developed to support the beneficial use of treated coal seam gas (CSG) water to irrigate perennial forage plots in eastern Australia. The ISTM was used to support the expansion of irrigated areas under the CSG industry's first specific irrigation beneficial use approval issued by the Queensland environme…	Coal bed methane; Produced water; Infiltration; Salt transport; Sodic soils; HYDRUS; UNSATCHEM	HYDRAULIC CONDUCTIVITY; SOIL	Article
Heilweil, VM; Solomon, DK; Gardner, PM	Heilweil, VM; Solomon, DK; Gardner, PM	Borehole environmental tracers for evaluating net infiltration and recharge through desert bedrock	2006	VADOSE ZONE JOURNAL	20	10.2136/vzj2005.0002	http://dx.doi.org/10.2136/vzj2005.0002	Permeable bedrock aquifers in arid regions are being increasingly developed as water supplies, yet little is generally known about recharge processes and spatial and temporal variability. Environmental tracers from boreholes were used in this study to investigate net infiltration and recharge to the fractured Navajo Sandstone aquifer. Vadose zone tracer profiles at the Sand Hollow study site in s…		QUANTIFYING GROUNDWATER RECHARGE; ARID SYSTEM HYDRODYNAMICS; SOIL-WATER MOVEMENT; UNSATURATED ZONE; MOJAVE DESERT; UNITED-STATES; VADOSE ZONES; EL-NINO; TRITIUM; USA	Article
Liu, YY; Wei, XL; Zhou, ZJ; Shao, CC; Su, SC	Liu, Yingying; Wei, Xiaoli; Zhou, Zijing; Shao, Changchang; Su, Shicheng	Influence of Heterogeneous Karst Microhabitats on the Root Foraging Ability of Chinese Windmill Palm (Trachycarpus fortunei) Seedlings	2020	INTERNATIONAL JOURNAL OF ENVIRONMENTAL RESEARCH AND PUBLIC HEALTH	7	10.3390/ijerph17020434	http://dx.doi.org/10.3390/ijerph17020434	Chinese windmill palms (Trachycarpus fortunei) are widely planted in karst bedrock outcrop areas in southwest China because of their high economic and ecological values. The aims of this study were to investigate the foraging ability of Chinese windmill palm seedlings planted in six different types of karst microhabitat and to identify the main environmental factors that influence root foraging a…	karst microhabitats; Chinese windmill palm; root foraging; nutrient concentrations	SOIL; WATER; GROWTH; TRAITS; ARCHITECTURE; COMPETITION; MORPHOLOGY; EFFICIENCY; RESPONSES; BIOMASS	Article
Poot, P; Hopper, SD; van Diggelen, JMH	Poot, Pieter; Hopper, Stephen D.; van Diggelen, Josepha M. H.	Exploring rock fissures: does a specialized root morphology explain endemism on granite outcrops?	2012	ANNALS OF BOTANY	51	10.1093/aob/mcr322	http://dx.doi.org/10.1093/aob/mcr322	Worldwide, many plant species are confined to open, shallow-soil, rocky habitats. Although several hypotheses have been proposed to explain this habitat specificity, none has been convincing. We suggest that the high level of endemism on shallow soils is related to the edaphic specialization needed to survive in these often extremely drought-prone habitats. Previous research has shown that specie…	Drought; ecophysiology; endemism; granite outcrops; Mediterranean climate; rock fissures; root foraging; root system architecture; shallow soils; water availability; woody perennials; Allocasuarina huegeliana; A; humilis; Calothamnus rupestris; C; quadrifidus; Eucalyptus caesia; E; drummondii	WEATHERED BEDROCK; PLANT-COMMUNITIES; SOIL; GROWTH; DEPTH; FIRE; CONSERVATION; PERSISTENCE; STRATEGIES; INSELBERGS	Article
Milani, T; Teste, FP; Jobbágy, EG	Milani, Tomas; Teste, Francois P.; Jobbagy, Esteban G.	Incipient reshaping of the critical zone of native mountain grasslands caused by exotic pines	2024	PLANT AND SOIL	0	10.1007/s11104-023-06350-7	http://dx.doi.org/10.1007/s11104-023-06350-7	Background and aimsThe way in which roots distribute throughout the critical zone influences soil and critical zone formation, as well as water, nutrient and energy fluxes. Root distributions, however, are also influenced by how the critical zone functions. Rapid vegetation changes offer a valuable setting to disentangle these reciprocal effects, and to observe the early changes that occur in the…	Root distribution; Root transport system; Saprolite; Rock; Sierras de Cordoba	ROOT-SYSTEM; CARBON SEQUESTRATION; SOIL; TREES; CORDOBA; ROCK; DISTRIBUTIONS; PLANTATIONS; TRAITS; COARSE	Article
Gabet, EJ; Mudd, SM; Wood, RW; Grieve, SWD; Binnie, SA; Dunai, TJ	Gabet, E. J.; Mudd, S. M.; Wood, R. W.; Grieve, S. W. D.; Binnie, S. A.; Dunai, T. J.	Hilltop Curvature Increases With the Square Root of Erosion Rate	2021	JOURNAL OF GEOPHYSICAL RESEARCH-EARTH SURFACE	10	10.1029/2020JF005858	http://dx.doi.org/10.1029/2020JF005858	The shape of soil-mantled hillslopes is typically attributed to erosion rate and the transport efficiency of the various processes that contribute to soil creep. While climate is generally hypothesized to have an important influence on soil creep rates, a lack of uniformity in the measurement of transport efficiency has been an obstacle to evaluating the controls on this important landscape param…	Hillslope; sediment transport; soil creep	HILLSLOPE EVOLUTION; DENUDATION RATES; SIERRA-NEVADA; FIELD EVIDENCE; SOIL-CREEP; BEDROCK; BE-10; MORPHOLOGY; RIVER; ACCUMULATION	Article
Cuomo, S; Di Perna, A; Moscariello, M; Martinelli, M	Cuomo, Sabatino; Di Perna, Angela; Moscariello, Mariagiovanna; Martinelli, Mario	Possible remediation of impact-loading debris avalanches via fine long rooted grass: an experimental and material point method (MPM) analysis	2024	LANDSLIDES	0	10.1007/s10346-023-02178-5	http://dx.doi.org/10.1007/s10346-023-02178-5	Debris avalanches often originate along steep unsaturated slopes and have catastrophic consequences. However, their forecast and mitigation still pose relevant scientific challenges. This is also due to the variety of mechanisms observed near high sub-vertical bedrock outcrops, such as the impact loading of soil failed upslope the outcrop, the build-up of pore water pressures in the inception zon…	Modelling; Landslide; Impact; Failure; Entrainment	INDUCED SUCTION; MASS MOVEMENTS; CAMPANIA REGION; SLOPE STABILITY; SHEAR-STRENGTH; SOIL SUCTION; FLOW; LANDSLIDES; REINFORCEMENT; ENTRAINMENT	Article
Harmon, R; Barnard, HR; Singha, K	Harmon, Ryan; Barnard, Holly R.; Singha, Kamini	Water Table Depth and Bedrock Permeability Control Magnitude and Timing of Transpiration-Induced Diel Fluctuations in Groundwater	2020	WATER RESOURCES RESEARCH	19	10.1029/2019WR025967	http://dx.doi.org/10.1029/2019WR025967	The subsurface processes that mediate the connection between evapotranspiration and groundwater within forested hillslopes are poorly defined. Here, we investigate the origin of diel signals in unsaturated soil water, groundwater, and stream stage on three forested hillslopes in the H.J. Andrews Experimental Forest in western Oregon, USA, during the summer of 2017, and assess how the diurnal sign…		HEAT PULSE VELOCITY; DOUGLAS-FIR; PACIFIC-NORTHWEST; SAP FLOW; HYDRAULIC REDISTRIBUTION; THEORETICAL-ANALYSIS; DIURNAL-VARIATIONS; ORGANIC-MATTER; SOIL-WATER; STREAMFLOW	Article
Jablkowski, P; Johnson, EA; Martin, YE	Jablkowski, P.; Johnson, E. A.; Martin, Y. E.	Role of river flow and sediment mobilization in riparian alder establishment along a bedrock-gravel river, South Fork Eel River, California	2017	GEOMORPHOLOGY	2	10.1016/j.geomorph.2017.06.010	http://dx.doi.org/10.1016/j.geomorph.2017.06.010	Climatic, hydraulics, hydrologic, and fluvial geomorphic processes are the main drivers of riparian white alder (Altus rhombifolia Nutt.) distribution in northern California. The Mediterranean climate and canyon bound; bedrock-gravel morphology of the South Fork Eel have a distinct effect on these processes. White alder seeds are preferentially deposited on river bars where river hydraulics creat…	White alder; Riparian ecology; River banks; River bars; Hydrus; Bagnold	WATER-TABLE DECLINE; VEGETATION RESPONSE; ATMOSPHERIC RIVERS; USA; SURVIVAL; STREAM; GROWTH; SEEDLINGS; REGIMES; COTTONWOODS	Article
Larson, PH; Dorn, RI	Larson, Phillip H.; Dorn, Ronald I.	STRATH DEVELOPMENT IN SMALL ARID WATERSHEDS: CASE STUDY OF SOUTH MOUNTAIN, SONORAN DESERT, ARIZONA	2014	AMERICAN JOURNAL OF SCIENCE	8	10.2475/08.2014.02	http://dx.doi.org/10.2475/08.2014.02	Analyses of ephemeral granitic drainages of <5 km(2) at South Mountain metamorphic core complex, central Arizona, reveal a previously undocumented process of bedrock strath formation in this setting. Granitic channel banks experience a higher degree of mineral decay than that of granitic channel floors. Electron microscope observations show that grussification along the granitic channel banks occ…	Strath; strath terrace; pediment; ephemeral stream; desert geomorphology	METAMORPHIC CORE COMPLEXES; LONGITUDINAL-PROFILE DEVELOPMENT; TERRACE FORMATION; RIVER TERRACES; MOJAVE DESERT; METROPOLITAN PHOENIX; CHANNEL MORPHOLOGY; FLUVIAL INCISION; STREAM INCISION; CLIMATE-CHANGE	Article
Wisskirchen, C; Dold, B; Friese, K; Spangenberg, JE; Morgenstern, P; Glaesser, W	Wisskirchen, Christian; Dold, Bernhard; Friese, Kurt; Spangenberg, Jorge E.; Morgenstern, Peter; Glaesser, Walter	Geochemistry of highly acidic mine water following disposal into a natural lake with carbonate bedrock	2010	APPLIED GEOCHEMISTRY	8	10.1016/j.apgeochem.2010.04.015	http://dx.doi.org/10.1016/j.apgeochem.2010.04.015	Acid mine drainage (AMD) from the Zn-Pb(-Ag-Bi-Cu) deposit of Cerro de Pasco (Central Peru) and waste water from a Cu-extraction plant has been discharged since 1981 into Lake Yanamate, a natural lake with carbonate bedrock. The lake has developed a highly acidic pH of similar to 1. Mean lake water chemistry was characterized by 16,775 mg/L acidity as CaCO3, 4330 mg/L Fe and 29,250 mg/L SO4. Mean…		POLYMETALLIC ZN-PB-(AG-BI-CU) DEPOSIT; OPEN-PIT MINES; LIMESTONE DRAINS; TRACE-ELEMENTS; FE; REMEDIATION; BEHAVIOR; METALS; ROOTS; PASCO	Article
Pettit, NE; Latterell, JJ; Naiman, RJ	Pettit, Neil E.; Latterell, Joshua J.; Naiman, Robert J.	Formation, distribution and ecological consequences of flood-related wood debris piles in a bedrock confined river in semi-arid South Africa	2006	RIVER RESEARCH AND APPLICATIONS	38	10.1002/rra.959	http://dx.doi.org/10.1002/rra.959	The Sabie River, located within the semi-arid savanna of South Africa, experienced a similar to 100-year return interval flood in 2000, providing a rare opportunity to quantify the resultant pattern and consequence of woody debris piles for riparian areas. Biophysical attributes of rivers in and and semi-arid regions differ strongly from those in mesic regions, but differences in the role and dyn…	large woody debris; riparian; Sabie River; succession; ecological responses; spatial pattern	QUEETS RIVER; SABIE RIVER; RIPARIAN VEGETATION; FLUVIAL PROCESSES; ISLAND FORMATION; DEPOSITED WOOD; NATIONAL-PARK; WASHINGTON; CHANNEL; STREAMS	Article
Gabet, EJ; Reichman, OJ; Seabloom, EW	Gabet, EJ; Reichman, OJ; Seabloom, EW	The effects of bioturbation on soil processes and sediment transport	2003	ANNUAL REVIEW OF EARTH AND PLANETARY SCIENCES	371	10.1146/annurev.earth.31.100901.141314	http://dx.doi.org/10.1146/annurev.earth.31.100901.141314	Plants and animals exploit the soil for food and shelter and, in the process, affect it in many different ways. For example, uprooted trees may break up bedrock, transport soil downslope, increase the heterogeneity of soil respiration rates, and inhibit soil horizonation. In this contribution, we review previously published papers that provide insights into the process of bioturbation. We focus p…	soil production; tree throw; geomorphology; burrowing; landscape evolution	POCKET GOPHERS GEOMYIDAE; COLORADO FRONT RANGE; THOMOMYS-BOTTAE; MOUNTAIN BEAVER; COSMOGENIC NUCLIDES; ROOT DISTRIBUTIONS; MIMA MOUNDFIELD; HILLSLOPE ANGLE; TREES; FOREST	Review
Angeles, G; Alvarez-Jiménez, M; Anthelme, F; Barois, I; Carrillo, JLC; Cruz-Maldonado, N; Decaens, T; de los Santos-Bailón, M; Fourtier, S; García-Gutiérrez, E; García-Segura, D; Gómez-Aguilar, R; Gómez-Anaya, A; Hernández, E; Hernández-Cáceres, D; Jiménez, L; Marín-Castro, BE; Merino-Martín, L; Morales-Martínez, MA; Monfil-León, EU; Palestina, RA; Pimentel-Reyes, C; Reyes, RQ; Reverchon, F; Rey,…	Angeles, Guillermo; Alvarez-Jimenez, Marycruz; Anthelme, Fabien; Barois, Isabelle; Chaparro Carrillo, Jose Luis; Cruz-Maldonado, Nereyda; Decaens, Thibaud; de los Santos-Bailon, Martin; Fourtier, Stephane; Garcia-Gutierrez, Emmanuel; Garcia-Segura, David; Gomez-Aguilar, Rodrigo; Gomez-Anaya, Antonio; Hernandez, Eduardo; Hernandez-Caceres, Daniel; Jimenez, Leonor; Marin-Castro, Beatriz E.; Merino-…	Drivers of soil biophysical processes along an elevational gradient at Pico de Orizaba volcano, Mexico	2023	CABI AGRICULTURE & BIOSCIENCE	0	10.1186/s43170-023-00146-6	http://dx.doi.org/10.1186/s43170-023-00146-6	Elevational gradients are characterized by major shifts in environmental conditions, reflected through changes in climatic and soil variables. These shifts strongly impact the composition, community structure and specific functional traits of vegetation. Vegetation, in turn, influences soil properties through litter input, root growth and the release of root exudates, thereby influencing soil mic…	Elevational gradient; Bulk soil and rhizosphere microbial communities; Carbon storage; High mountain ecosystem; Soil biodiversity; Soil hydrophysical properties; Soil macro and meso-fauna; Soil structure and soil moisture monitoring		Article; Data Paper
Stinchcomb, GE; Kim, H; Hasenmueller, EA; Sullivan, PL; Sak, PB; Brantley, SL	Stinchcomb, Gary E.; Kim, Hyojin; Hasenmueller, Elizabeth A.; Sullivan, Pamela L.; Sak, Peter B.; Brantley, Susan L.	RELATING SOIL GAS TO WEATHERING USING ROCK AND REGOLITH GEOCHEMISTRY	2018	AMERICAN JOURNAL OF SCIENCE	11	10.2475/07.2018.01	http://dx.doi.org/10.2475/07.2018.01	Weathering-induced fracturing (WIF) has been posited to be a mechanism that develops secondary porosity when mineral reaction fronts separate over depth intervals in regolith, and, in particular, when oxidation (which can promote porosity development through volume expansion) occurs deeper than dissolution (which grows porosity through material removal). If this is true, then the protolith's capa…	soil; regolith; weathering-induced fracturing; O-2; CO2; oxidation	STABLE-ISOTOPIC COMPOSITION; CARBON-DIOXIDE; CO2; POROSITY; MODEL; DEEP; O-2; DISSOLUTION; DIFFUSION; DIABASE	Article
Gomes, GJC; Vrugt, JA; Vargas, EA	Gomes, Guilherme J. C.; Vrugt, Jasper A.; Vargas, Euripedes A., Jr.	Toward improved prediction of the bedrock depth underneath hillslopes: Bayesian inference of the bottom-up control hypothesis using high-resolution topographic data	2016	WATER RESOURCES RESEARCH	12	10.1002/2015WR018147	http://dx.doi.org/10.1002/2015WR018147	The depth to bedrock controls a myriad of processes by influencing subsurface flow paths, erosion rates, soil moisture, and water uptake by plant roots. As hillslope interiors are very difficult and costly to illuminate and access, the topography of the bedrock surface is largely unknown. This essay is concerned with the prediction of spatial patterns in the depth to bedrock (DTB) using high-reso…		MONTE-CARLO-SIMULATION; ELECTRICAL-RESISTIVITY TOMOGRAPHY; RIO-DE-JANEIRO; SOIL DEPTH; TERRAIN ATTRIBUTES; SUBSURFACE STORMFLOW; SPATIAL-DISTRIBUTION; THRESHOLD RELATIONS; MODEL; THICKNESS	Article
Silhán, K	Silhan, Karel	Can tree tilting indicate mechanisms of slope movement?	2015	ENGINEERING GEOLOGY	28	10.1016/j.enggeo.2015.11.005	http://dx.doi.org/10.1016/j.enggeo.2015.11.005	Slope movements are a common natural hazard. That is why considerable funds are spent annually to limit their effects or to research their prevention. This study evaluates dendrometric approaches as a fast and low-cost alternative to classical methods of slope movement mechanism analysis. A total of 1688 trees growing on the Mazak landslide in the Moravskoslezske Beskydy Mts. and 100 reference tr…	Dendrometry; Stem tilting; Landslide; Creep	MEDIUM-HIGH MOUNTAINS; DIGITAL PHOTOGRAMMETRY; MULTIPLE COMPARISONS; NORTHERN APENNINES; MASS MOVEMENT; DEBRIS FLOWS; LANDSLIDE; ROCKFALL; RESISTANCE; FREQUENCY	Article
Karam, SL; Weisberg, PJ; Scheller, RM; Johnson, DW; Miller, WW	Karam, Sarah L.; Weisberg, Peter J.; Scheller, Robert M.; Johnson, Dale W.; Miller, W. Wally	Development and evaluation of a nutrient cycling extension for the LANDIS-II landscape simulation model	2013	ECOLOGICAL MODELLING	15	10.1016/j.ecolmodel.2012.10.016	http://dx.doi.org/10.1016/j.ecolmodel.2012.10.016	Long-term nutrient cycling dynamics are the result of interactions between forest succession, disturbance, nutrient cycling, and other forest processes. We developed NuCycling-Succession, a simple nutrient cycling and succession extension for the LANDIS-II landscape model of forest dynamics, to examine the interactions between these forest processes in order to develop more realistic predictions …	Succession; Fire regime; Forest restoration; Soil nitrogen; LANDIS; Nutrient cycling	COARSE WOODY DEBRIS; ORGANIC-MATTER; SOIL C; TEMPERATURE SENSITIVITY; PHOSPHORUS DYNAMICS; SPATIALLY EXPLICIT; FOREST ECOSYSTEMS; FIRE DISTURBANCE; LITTER QUALITY; CARBON	Article
Ding, YL; Nie, YP; Chen, HS; Wang, KL; Querejeta, JI	Ding, Yali; Nie, Yunpeng; Chen, Hongsong; Wang, Kelin; Querejeta, Jose, I	Water uptake depth is coordinated with leaf water potential, water-use efficiency and drought vulnerability in karst vegetation	2021	NEW PHYTOLOGIST	108	10.1111/nph.16971	http://dx.doi.org/10.1111/nph.16971	Root access to bedrock water storage or groundwater is an important trait allowing plant survival in seasonally dry environments. However, the degree of coordination between water uptake depth, leaf-level water-use efficiency (WUEi) and water potential in drought-prone plant communities is not well understood. We conducted a 135-d rainfall exclusion experiment in a subtropical karst ecosystem wit…	drought; iso; anisohydricity continuum; Karst ecosystems; plant functional trait coordination; plant water‐ use strategies; stable isotopes; water uptake depth	SOIL-WATER; EXTREME DROUGHT; HYDRAULIC TRAITS; SEASONAL-VARIATIONS; STOMATAL REGULATION; DOLOMITE OUTCROPS; ROOTING DEPTHS; USE STRATEGIES; WOODY-PLANTS; SHALLOW SOIL	Article
Ma, XY; Chen, HS; Nie, YP	Ma, Xingyu; Chen, Hongsong; Nie, Yunpeng	Common Species Maintain a Large Root Radial Extent and a Stable Resource Use Status in Soil-Limited Environments: A Case Study in Subtropical China	2020	FRONTIERS IN PLANT SCIENCE	7	10.3389/fpls.2020.01260	http://dx.doi.org/10.3389/fpls.2020.01260	Coarse root systems provide a framework for water and nutrient absorption from the soil and play an important role in plant survival in harsh environments. However, the adaptions of plant roots in soil-limited environments with low water storage capacity and nutrient content needs to be better understood. The adaptation strategies of two common plant species (a deciduous treePlatycarya longipesan…	southwest China; common species; shallow rocky soil; rooting characteristics; plant adaptation; karst ecosystems	WEATHERED GRANITIC BEDROCK; BELOW-GROUND TRAITS; SPATIAL-DISTRIBUTION; SHALLOW-SOIL; INTERSPECIFIC VARIATION; DOLOMITE OUTCROPS; WATER RELATIONS; KARST REGION; TREE SIZE; PLANTS	Article
Wu, Z; Behzad, HM; He, QF; Wu, C; Bai, Y; Jiang, YJ	Wu, Ze; Behzad, Hamid M.; He, Qiufang; Wu, Chao; Bai, Ying; Jiang, Yongjun	Seasonal transpiration dynamics of evergreen Ligustrum lucidum linked with water source and water-use strategy in a limestone karst area, southwest China	2021	JOURNAL OF HYDROLOGY	26	10.1016/j.jhydrol.2021.126199	http://dx.doi.org/10.1016/j.jhydrol.2021.126199	Transpiration dynamics of karst ecosystems are not conditioned only by the shallow-soil water status, mainly because of the presence of deep-water source pools formed within the underlying bedrock if trees can develop their deep roots to the pools. However, the strength of these relationships and how as well as why they can vary from an area to another and from season to season are poorly underst…	Seasonal transpiration; Sap flow; Stable isotopes; WUEi; Deep water; Limestone karst area	CARBON-ISOTOPE DISCRIMINATION; HEAT PULSE METHOD; SAP-FLOW; USE EFFICIENCY; STOMATAL CONDUCTANCE; STABLE-ISOTOPES; FUNCTIONAL DIFFERENCES; DOLOMITE OUTCROPS; EDWARDS PLATEAU; SOIL-MOISTURE	Article
Cooper, MP; Covington, MD	Cooper, Max P.; Covington, Matthew D.	Modeling cave cross-section evolution including sediment transport and paragenesis	2020	EARTH SURFACE PROCESSES AND LANDFORMS	5	10.1002/esp.4915	http://dx.doi.org/10.1002/esp.4915	Deposits within caves are often used to interpret past landscape evolution and climate conditions. However, cave passage shapes also preserve information about past conditions. Despite the usefulness of passage shape, no previous models simulate cave cross-section evolution in a realistic manner. Here we develop a model for evolving cave passage cross-sections using a shear stress estimation algo…	caves; karst; speleogenesis; paragenesis	RIVER INCISION; COSMOGENIC AL-26; MASS-TRANSFER; CALCITE DISSOLUTION; SURFACE-ROUGHNESS; ALLUVIAL COVER; BED-LOAD; BEDROCK; FLOW; EROSION	Article
dos Santos, JCB; Le Pera, E; de Souza, VS; Corrêa, MM; de Azevedo, AC	Barros dos Santos, Jean Cheyson; Le Pera, Emilia; de Souza Junior, Valdomiro Severino; Correa, Marcelo Metri; de Azevedo, Antonio Carlos	Gneiss saprolite weathering and soil genesis along an east-west regolith sequence (NE Brazil)	2017	CATENA	33	10.1016/j.catena.2016.11.031	http://dx.doi.org/10.1016/j.catena.2016.11.031	The pressure to increase biomass production worldwide has pushed the boundaries of agricultural lands towards fragile soils. This process is particularly intense in Pernambuco State, NE Brazil. Pernambuco features a moisture gradient, with soils developed from similar gneisses. Resistant structures within the rock influenced the internal movement and distribution of water, consequently influencin…	Weathering indexes; Soil mineralogy; Cambisol; Arenosol; Luvisol	NORTH-CAROLINA PIEDMONT; MINERALOGICAL CHARACTERISTICS; HYDRAULIC CONDUCTIVITY; CHEMICAL-COMPOSITION; GRANITIC-ROCKS; DAMMA GLACIER; PUERTO-RICO; TRANSFORMATIONS; PROFILES; VIRGINIA	Article
Kukowski, KR; Schwinning, S; Schwartz, BF	Kukowski, Kelly R.; Schwinning, Susanne; Schwartz, Benjamin F.	Hydraulic responses to extreme drought conditions in three co-dominant tree species in shallow soil over bedrock	2013	OECOLOGIA	86	10.1007/s00442-012-2466-x	http://dx.doi.org/10.1007/s00442-012-2466-x	An important component of the hydrological niche involves the partitioning of water sources, but in landscapes characterized by shallow soils over fractured bedrock, root growth is highly constrained. We conducted a study to determine how physical constraints in the root zone affected the water use of three tree species that commonly coexist on the Edwards Plateau of central Texas; cedar elm (Ulm…	Edwards Plateau; Hydraulic conductivity; Karst; Stable isotopes; Tree mortality; Wood density	XYLEM CAVITATION; EDWARDS PLATEAU; WATER-USE; ROOTING DEPTH; TROPICAL TREE; PLANT; MECHANISMS; MORTALITY; VEGETATION; CARBON	Article
Kim, JG; Lee, GH; Lee, JS; Chon, CM; Kim, TH; Ha, K	Kim, JG; Lee, GH; Lee, JS; Chon, CM; Kim, TH; Ha, K	Infiltration pattern in a regolith-fractured bedrock profile: field observation of a dye stain pattern	2006	HYDROLOGICAL PROCESSES	13	10.1002/hyp.5877	http://dx.doi.org/10.1002/hyp.5877	We examined the infiltration pattern of water in a regolith-bedrock profile consisting of two overburdens (OB I and OB2), a buried rice paddy soil (PS), two texturally distinctive weathered materials (WM1 and WM2) and a fractured sedimentary rock (BR), using a Brilliant Blue FCF dye tracer. A black-coloured coating in conducting fractures in WM1, WM2 and BR was analysed by X-ray diffraction and s…	Brilliant Blue dye; layer interface; macropore flow; manganese and iron oxides; saturated interflow	MACROPORE CHARACTERISTICS; SOLUTE MOVEMENT; VADOSE ZONE; WATER-FLOW; SOIL; MECHANISMS; ADSORPTION; TRACER; OXIDES	Article
de Wit, M; Furnes, H; MacLennan, S; Doucouré, M; Schoene, B; Weckmann, U; Martinez, U; Bowring, S	de Wit, Maarten; Furnes, Harald; MacLennan, Scott; Doucoure, Moctar; Schoene, Blair; Weckmann, Ute; Martinez, Uma; Bowring, Sam	Paleoarchean bedrock lithologies across the Makhonjwa Mountains of South Africa and Swaziland linked to geochemical, magnetic and tectonic data reveal early plate tectonic genes flanking subduction margins	2018	GEOSCIENCE FRONTIERS	40	10.1016/j.gsf.2017.10.005	http://dx.doi.org/10.1016/j.gsf.2017.10.005	The Makhonjwa Mountains, traditionally referred to as the Barberton Greenstone Belt, retain an iconic Paleoarchean archive against which numerical models of early earth geodynamics can be tested. We present new geologic and structural maps, geochemical plots, geo- and thermo-chronology, and geophysical data from seven silicic, mafic to ultramafic complexes separated by major shear systems across …	Paleoarchean; Barberton Greenstone Belt; Onverwacht Suite; Geologic bedrock and structural maps; Geochemistry and geophysics; Plate tectonics	BARBERTON GREENSTONE-BELT; ISUA SUPRACRUSTAL BELT; ANCIENT GNEISS COMPLEX; TRONDHJEMITE-GRANODIORITE TTG; ARCHEAN GOLD MINERALIZATION; POLAR WANDER PATH; 3.5 BILLION YEARS; ARC-BASIN SYSTEM; KAAPVAAL CRATON; VOLCANIC-ROCKS	Article
Del Tredici, P; Orwig, DA	Del Tredici, Peter; Orwig, David A.	LAYERING AND REJUVENATION IN TSUGA CANADENSIS (PINACEAE) ON WACHUSETT MOUNTAIN, MASSACHUSETTS	2017	RHODORA	2	10.3119/16-12	http://dx.doi.org/10.3119/16-12	The phenomenon of layering in trees involves the production of adventitious roots by low-growing lateral branches and their subsequent reorientation from horizontal to vertical. This study provides the first documentation of layering in any natural populations of eastern hemlock, Tsuga canadensis. Twelve layered hemlock clumps, consisting of 5 to 20 layered branch stems originating from a parent …	branch layering; clonal growth; eastern hemlock; physiological rejuvenation; Tsuga canadensis; Wachusett Mountain	GENETIC-VARIATION; CLONAL GROWTH; WOODY-PLANTS; SPRUCE; DYNAMICS; REPRODUCTION; HISTORY; TREES; POPULATION; LONGEVITY	Article
Murton, JB; Goslar, T; Edwards, ME; Bateman, MD; Danilov, PP; Savvinov, GN; Gubin, SV; Ghaleb, B; Haile, J; Kanevskiy, M; Lozhkin, AV; Lupachev, AV; Murton, DK; Shur, Y; Tikhonov, A; Vasil'chuk, AC; Vasil'chuk, YK; Wolfe, SA	Murton, Julian B.; Goslar, Tomasz; Edwards, Mary E.; Bateman, Mark D.; Danilov, Petr P.; Savvinov, Grigoriy N.; Gubin, Stanislav V.; Ghaleb, Bassam; Haile, James; Kanevskiy, Mikhail; Lozhkin, Anatoly V.; Lupachev, Alexei V.; Murton, Della K.; Shur, Yuri; Tikhonov, Alexei; Vasil'chuk, Alla C.; Vasil'chuk, Yurij K.; Wolfe, Stephen A.	Palaeoenvironmental Interpretation of Yedoma Silt (Ice Complex) Deposition as Cold-Climate Loess, Duvanny Yar, Northeast Siberia	2015	PERMAFROST AND PERIGLACIAL PROCESSES	94	10.1002/ppp.1843	http://dx.doi.org/10.1002/ppp.1843	Uncertainty about the geological processes that deposited syngenetically frozen ice-rich silt (yedoma) across hundreds of thousands of square kilometres in central and northern Siberia fundamentally limits our understanding of the Pleistocene geology and palaeoecology of western Beringia, the sedimentary processes that led to sequestration of hundreds of Pg of carbon within permafrost and whether…	aeolian; Beringia; cryostructures; depositional processes; ice wedges; Kolyma; loess; palaeosols; permafrost; pollen; radiocarbon dating; silt; sand; yedoma	LATE QUATERNARY LOESS; LAST GLACIAL MAXIMUM; PLEISTOCENE MACKENZIE DELTA; GRAIN-SIZE DISTRIBUTION; TUKTOYAKTUK COASTLANDS; CHINESE LOESS; SOUTHERN LIMBOURG; YUKON-TERRITORY; RE DEPOSITION; CRYOSTRATIGRAPHIC OBSERVATIONS	Article
Zhang, J; Lin, H; Doolittle, J	Zhang, Jun; Lin, Henry; Doolittle, James	Soil layering and preferential flow impacts on seasonal changes of GPR signals in two contrasting soils	2014	GEODERMA	65	10.1016/j.geoderma.2013.08.035	http://dx.doi.org/10.1016/j.geoderma.2013.08.035	Experimental evidence has shown that soil layering can significantly alter water movement through soil profiles, especially in sloping landscapes. Detailed knowledge of soil layering and its position in the landscape is therefore necessary for determining dynamic subsurface flow. In this study, we used Ground Penetrating Radar (GPR) in combination with high resolution real-time soil water monitor…	Ground penetrating radar; Soil moisture; Soil layering; Preferential flow; Reflection coefficient	GROUND-PENETRATING RADAR; SHALE HILLS CATCHMENT; WATER; INFILTRATION; PATHWAYS; PATTERN	Article
Schwartz, BF; Schwinning, S; Gerard, B; Kukowski, KR; Stinson, CL; Dammeyer, HC	Schwartz, Benjamin F.; Schwinning, Susanne; Gerard, Brett; Kukowski, Kelly R.; Stinson, Chasity L.; Dammeyer, Heather C.	USING HYDROGEOCHEMICAL AND ECOHYDROLOGIC RESPONSES TO UNDERSTAND EPIKARST PROCESS IN SEMI-ARID SYSTEMS, EDWARDS PLATEAU, TEXAS, USA	2013	ACTA CARSOLOGICA	24			The epikarst is a permeable boundary between surface and subsurface environments and can be conceptualized as the vadose critical zone of epigenic karst systems which have not developed under insoluble cover. From a hydrologic perspective, this boundary is often thought of as being permeable in one direction only (down), but connectivity between the flow paths of water through the epikarst and th…	hydraulic disconnection; precipitation thresholds; root zone; plant water use; recharge; epikarst storage; barometric pressure	DRY TROPICAL CLIMATE; SHALLOW SOIL; WATER; BEDROCK; LIMESTONE; TRACERS; CHINA; ZONE	Article
Guan, HD; Simunek, J; Newman, BD; Wilson, JL	Guan, Huade; Simunek, Jirka; Newman, Brent D.; Wilson, John L.	Modelling investigation of water partitioning at a semiarid ponderosa pine hillslope	2010	HYDROLOGICAL PROCESSES	12	10.1002/hyp.7571	http://dx.doi.org/10.1002/hyp.7571	The effects of vegetation root distribution on near-surface water partitioning can be two-fold. On the one hand, the roots facilitate deep percolation by root-induced macropore flow; on the other hand, they reduce the potential for deep percolation by root-water-uptake processes. Whether the roots impede or facilitate deep percolation depends on various conditions, including climate, soil, and ve…	hillslope; percolation; root macropore modelling; recharge; semiarid; ponderosa pine; New Mexico; root distribution; macropore flow	HYDRAULIC CONDUCTIVITY; PREFERENTIAL FLOW; DESERT; SOILS; PERMEABILITY; MACROPORES; VEGETATION; MOVEMENT; PATHWAYS; RECHARGE	Article
Sulman, BN; Salmon, VG; Iversen, CM; Breen, AL; Yuan, FM; Thornton, PE	Sulman, Benjamin N.; Salmon, Verity G.; Iversen, Colleen M.; Breen, Amy L.; Yuan, Fengming; Thornton, Peter E.	Integrating Arctic Plant Functional Types in a Land Surface Model Using Above- and Belowground Field Observations	2021	JOURNAL OF ADVANCES IN MODELING EARTH SYSTEMS	26	10.1029/2020MS002396	http://dx.doi.org/10.1029/2020MS002396	Accurate simulations of high-latitude ecosystems are critical for confident Earth system model (ESM) projections of carbon cycle feedbacks to global climate change. Land surface model components of ESMs, including the E3SM Land Model (ELM), simulate vegetation growth and ecosystem responses to changing climate and atmospheric CO2 concentrations by grouping heterogeneous vegetation into like sets …	Arctic; biomass; modeling; plant functional types; vegetation	FINE-ROOT PRODUCTION; EARTH SYSTEM MODELS; PERMAFROST CARBON; CLIMATE-CHANGE; PHOTOSYNTHETIC CAPACITY; ERIOPHORUM-VAGINATUM; TUNDRA ECOSYSTEM; SHRUB EXPANSION; NORTHERN ALASKA; VEGETATION	Article
Niemeyer, RJ; Heinse, R; Link, TE; Seyfried, MS; Klos, PZ; Williams, CJ; Nielson, T	Niemeyer, Ryan J.; Heinse, Robert; Link, Timothy E.; Seyfried, Mark S.; Klos, P. Zion; Williams, Christopher J.; Nielson, Travis	Spatiotemporal soil and saprolite moisture dynamics across a semi-arid woody plant gradient	2017	JOURNAL OF HYDROLOGY	11	10.1016/j.jhydrol.2016.11.005	http://dx.doi.org/10.1016/j.jhydrol.2016.11.005	Woody plant cover has increased 10-fold over the last 140+ years in many parts of the semi-arid western USA. Woody plant cover can alter the timing and amount of plant available moisture in the soil and saprolite. To assess spatiotemporal subsurface moisture dynamics over two water years in a snow dominated western juniper stand we compared moisture dynamics horizontally across a discontinuous ca…	Infiltration; Soil moisture; Electromagnetic induction; Electrical resistivity tomography; Western juniper; Sagebrush	ELECTROMAGNETIC INDUCTION; ELECTRICAL-CONDUCTIVITY; RESISTIVITY TOMOGRAPHY; JUNIPER VEGETATION; WATER; PATTERNS; PRECIPITATION; STREAMFLOW; HILLSLOPE; DROUGHT	Article
Emanuel, D; Sapsford, DJ	Emanuel, D.; Sapsford, D. J.	Fossil rootlet biopores as conduits for contaminant transport through clay horizons: a case study of DNAPL behaviour in Severn alluvium, UK	2016	ENVIRONMENTAL EARTH SCIENCES	3	10.1007/s12665-016-5756-5	http://dx.doi.org/10.1007/s12665-016-5756-5	This paper presents a case study of several DNAPL contaminated sites around the Severn Estuary (UK) where a combination of detailed observations, core dissections and physicochemical characterisation of alluvial clay-silt horizons have revealed the presence of fossil rootlet biopores which act and have the potential to act as conduits for contaminant migration through up to 13 m of clay-silt. The…	Environmental risk assessment; Coal tar; Coal tar distillates; Pollution	GROUNDWATER-FLOW; TILL; HYDROGEOLOGY; SAPROLITE; CREOSOTE	Article
Kitajima, K; Allen, MF; Goulden, ML	Kitajima, Kuni; Allen, Michael F.; Goulden, Michael L.	Contribution of hydraulically lifted deep moisture to the water budget in a Southern California mixed forest	2013	JOURNAL OF GEOPHYSICAL RESEARCH-BIOGEOSCIENCES	24	10.1002/2012JG002255	http://dx.doi.org/10.1002/2012JG002255	Trees and shrubs growing in California's mountains rely on deep roots to survive the hot and dry Mediterranean climate summer. The shallow montane soil cannot hold enough water to support summer transpiration, and plants must access deeper moisture from the weathered bedrock. We used the HYDRUS-1D model to simulate the moisture flux through the soil-plant continuum in Southern California's San Ja…	water budget; eddy covariance flux; sensing technology; isotope; modeling	CARBON-DIOXIDE TRANSPORT; WEATHERED BEDROCK; ARTEMISIA-TRIDENTATA; CLIMATE-CHANGE; ROOT SYSTEMS; SOIL-WATER; OAK TREES; FINE-ROOT; REDISTRIBUTION; ECOSYSTEM	Article
Perron, JT; Richardson, PW; Ferrier, KL; Lapôtre, M	Perron, J. Taylor; Richardson, Paul W.; Ferrier, Ken L.; Lapotre, Mathieu	The root of branching river networks	2012	NATURE	123	10.1038/nature11672	http://dx.doi.org/10.1038/nature11672	Branching river networks are one of the most widespread and recognizable features of Earth's landscapes and have also been discovered elsewhere in the Solar System(1,2). But the mechanisms that create these patterns and control their spatial scales are poorly understood. Theories based on probability(3-5) or optimality(3,6-8) have proven useful(9), but do not explain how river networks develop ov…		TRIPLE JUNCTION REGION; EROSION RATES; MODEL; LANDSCAPE; BE-10; EVOLUTION; HILLSLOPE; BEDROCK; CREEP; AL-26	Article
Ebert, K; Hall, AM; Hättestrand, C	Ebert, Karin; Hall, Adrian M.; Hattestrand, Clas	Pre-glacial landforms on a glaciated shield: the inselberg plains of northern Sweden	2012	NORWEGIAN JOURNAL OF GEOLOGY	13			We investigate the long-term geomorphological evolution of the inselberg plains on the glaciated northern Fennoscandian shield. The shield surface has been largely stripped of pre-Quaternary correlative sediments and saprolites by non-glacial and glacial erosion, which make investigations of pre-Quaternary landscape development a challenge. The relief of the study area, covering 33,000 km(2) in t…		CALEDONIAN FORELAND BASIN; TERM LANDSCAPE EVOLUTION; FISSION-TRACK; FENNOSCANDIAN GLACIATION; RELICT LANDSCAPE; WEST GREENLAND; FORMATION TIME; DENUDATION; APATITE; EROSION	Article
Walker, LN; Mylroie, JE; Walker, AD; Mylroie, JR	Walker, Lindsay N.; Mylroie, John E.; Walker, Adam D.; Mylroie, Joan R.	SYMMETRICAL CONE-SHAPED HILLS, ABACO ISLAND, BAHAMAS: KARST OR PSEUDOKARST?	2010	JOURNAL OF CAVE AND KARST STUDIES	1	10.4311/jcks2009es0100	http://dx.doi.org/10.4311/jcks2009es0100	Abaco Island, Bahamas, contains a large number of conical hills that strongly resemble cone karst, a dissolutional landform associated with karst processes in tropical carbonate localities around the world. Field investigation demonstrated that the conical hills are roughly symmetrical in shape and consist of mid to late Pleistocene eolian calcarenites (carbonate sand dunes) partly mantled by tal…			Article
Roering, JJ; Marshall, J; Booth, AM; Mort, M; Jin, QS	Roering, Joshua J.; Marshall, Jill; Booth, Adam M.; Mort, Michele; Jin, Qusheng	Evidence for biotic controls on topography and soil production	2010	EARTH AND PLANETARY SCIENCE LETTERS	178	10.1016/j.epsl.2010.07.040	http://dx.doi.org/10.1016/j.epsl.2010.07.040	The complex interplay of biological, physical, and chemical processes in pedogenesis and hillslope evolution limits our ability to predict and interpret landscape dynamics. Here, we synthesize a suite of observations from the steep, forested Oregon Coast Range to analyze the role of trees in topographic modification and bedrock-to-soil conversion. Using topographic data derived from airborne lida…	topography; landscape evolution; soils; hillslopes; biology; trees; radar	OREGON COAST RANGE; GROUND-PENETRATING RADAR; CRITICAL ZONE; SEDIMENT TRANSPORT; ROOT BIOMASS; DOUGLAS-FIR; OLD-GROWTH; LANDSCAPE MORPHOLOGY; CONIFEROUS FORESTS; PACIFIC-NORTHWEST	Article
Phillips, JD; Marion, DA; Turkington, AV	Phillips, Jonathan D.; Marion, Daniel A.; Turkington, Alice V.	Pedologic and geomorphic impacts of a tornado blowdown event in a mixed pine-hardwood forest	2008	CATENA	54	10.1016/j.catena.2008.07.004	http://dx.doi.org/10.1016/j.catena.2008.07.004	Biomechanical effects of trees on soils and surface processes may be extensive in forest environments. Two blowdown sites caused by a November 2005 tornado in the Ouachita National Forest, Arkansas allowed a case study examination of bioturbation associated with a specific forest blowdown event, as well as detailed examination of relationships between tree root systems, soils, and underlying bedr…	Bioturbation; Biomechanical effects; Tree uprooting; Biogeomorphology; Forest disturbance; Blowdown	DYNAMIC DENUDATION; SOIL; BIOTURBATION; REGOLITH; MOUNTAINS; TREETHROW; THICKNESS; PATTERNS; ROOTS; SITES	Article
Bishop, P; Cowell, P	Bishop, P; Cowell, P	Lithological and drainage network determinants of the character of drowned, embayed coastlines	1997	JOURNAL OF GEOLOGY	26	10.1086/515974	http://dx.doi.org/10.1086/515974	The perception that coastal character reflects lithology via Lithology's control on embayment size is tested by an examination of embayment sizes along a tectonically stable coastline to which ancient river systems drain (the New South Wales coast). This coastline is comprised of four distinct geological provinces exhibiting a wide range of lithological and structural variation and is taken to be…		TERM LANDSCAPE EVOLUTION; NEW-SOUTH-WALES; BEDROCK CHANNEL INCISION; ROCK MASS STRENGTH; NEW-ZEALAND; SOUTHEASTERN AUSTRALIA; EARLY MIOCENE; MODERN RIVERS; PROFILE; VALLEY	Article
Xu, TR; Wu, XC; Tian, YH; Li, Y; Zhang, W; Zhang, CC	Xu, Taoran; Wu, Xiuchen; Tian, Yuhong; Li, Yang; Zhang, Wen; Zhang, Cicheng	Soil Property Plays a Vital Role in Vegetation Drought Recovery in Karst Region of Southwest China	2021	JOURNAL OF GEOPHYSICAL RESEARCH-BIOGEOSCIENCES	7	10.1029/2021JG006544	http://dx.doi.org/10.1029/2021JG006544	Southwest China is the world's largest continuous karst region, where drought events are expected to intensify in the future. Understanding the postdrought recovery of vegetation growth sheds light on the resilience and stability of ecosystems and is of great importance to the sustainable management. However, the effects of the soil properties, beyond the climate variations, on the vegetation pos…	extreme drought; karst region; vegetation recovery time; soil properties; soil moisture; depth to bedrock; field capacity	WEATHERED GRANITIC BEDROCK; WATER SOURCE UTILIZATION; INDUCED TREE MORTALITY; ROOT DISTRIBUTION; EDWARDS PLATEAU; CLIMATE-CHANGE; LAND-COVER; SURFACE; FOREST; GROWTH	Article
Liang, WL; Kosugi, K; Mizuyama, T	Liang, Wei-Li; Kosugi, Ken'ichirou; Mizuyama, Takahisa	A three-dimensional model of the effect of stemflow on soil water dynamics around a tree on a hillslope	2009	JOURNAL OF HYDROLOGY	70	10.1016/j.jhydrol.2008.12.009	http://dx.doi.org/10.1016/j.jhydrol.2008.12.009	In forested stands, precipitation is intercepted by the canopy and partitioned into throughfall and stem-flow as diffuse input and point input, respectively. Therefore, the water reaching the forest floor is not spatially uniform. Although there are many numerical models that simulate precipitation redistribution processes, the rainwater concentrated by stemflow is usually disregarded. In this st…	Bypass flow; Pore water pressure; Soil-bedrock interface; Soil water content; Stemflow; Three-dimensional model	LOGNORMAL-DISTRIBUTION MODEL; PREFERENTIAL FLOW; RUNOFF GENERATION; MACROPORES; STEEP	Article
Bakhmet, ON; Medvedeva, MV; Raevsky, BV; Novikov, SG; Shelekhova, TS	Bakhmet, Olga N.; Medvedeva, Maria, V; Raevsky, Boris, V; Novikov, Sergey G.; Shelekhova, Tatyana S.	CHARACTERISTICS OF SOILS AND THE SOIL COVER IN THE KOSTOMUKSHA STATE NATURE RESERVE, RUSSIA	2021	NATURE CONSERVATION RESEARCH	2	10.24189/ncr.2021.004	http://dx.doi.org/10.24189/ncr.2021.004	Studies were carried out in the Kostomuksha State Nature Reserve, situated in the northern taiga of East Fennoscandia. We have described the main stages of research on the soils and soil cover in the study area. The analysis of the soils and soil cover of this Protected Area was integrated with the study of the parent rock material and woody vegetation. Soils of intact areas serve as an etalon du…	Eastern Fennoscandia; forest ecosystems; forest soils; Quaternary deposits; soil valuation	FOREST SOILS; MICROORGANISMS; FIRE; POLLUTION; LICHENS; PARK	Article
Salama, W; Anand, R; Morey, A; Williams, L	Salama, Walid; Anand, Ravi; Morey, Anthony; Williams, Lucas	Supergene gold in silcrete as a vector to the Scuddles volcanic massive sulfides, Western Australia	2019	MINERALIUM DEPOSITA	9	10.1007/s00126-019-00868-6	http://dx.doi.org/10.1007/s00126-019-00868-6	This study reports data on the first occurrence of economic supergene Au in a near-surface silcrete horizon over the Scuddles volcanic massive sulfide (VMS) deposit in the Golden Grove district, Western Australia. A deep weathering profile was developed on dacite, rhyodacite, siltstone, and breccia that host primary Cu, Zn, and Pb sulfides with Au-Ag ore. From the base, the weathering profile at …	Golden Grove; Exploration; Silver halides; Supergene weathering; Western Australia	LATERITIC WEATHERING PROFILES; EASTERN YILGARN CRATON; NANO-PARTICULATE GOLD; LAS CRUCES DEPOSIT; NEW-SOUTH-WALES; FILAMENTOUS CYANOBACTERIA; MINERAL EXPLORATION; NORTHERN CHILE; CU DEPOSITS; DONDO-MOBI	Article
Derpmann, S	Derpmann, Simon	Union's inspiration: Universal health care and the essential partiality of solidarity	2018	BIOETHICS	6	10.1111/bioe.12444	http://dx.doi.org/10.1111/bioe.12444	Political struggles not only change social institutions and conventions, they also often shape normative language. Moral notions of lasting significance are like geological formations insofar as they are usually not formed in a void but under considerable pressure. While some notions are fundamentally linked to legal documents or academic treatises, others are mainly advanced in songs, pamphlets,…	health care; justice; partiality; solidarity; universality; welfare state		Article
Cheng, YY; Ogden, FL; Zhu, JT; Bretfeld, M	Cheng, Yanyan; Ogden, Fred L.; Zhu, Jianting; Bretfeld, Mario	Land Use-Dependent Preferential Flow Paths Affect Hydrological Response of Steep Tropical Lowland Catchments With Saprolitic Soils	2018	WATER RESOURCES RESEARCH	19	10.1029/2017WR021875	http://dx.doi.org/10.1029/2017WR021875	Forested catchments in Central Panama can produce more base flow during the dry season compared to pasture catchments-the so-called forest sponge effect. During rainfall events, peak storm runoff rates and storm runoff coefficients can be lower for forested catchments than pasture catchments, even when they have similar topographic characteristics, underlying geology, and soil texture. The intern…	forest sponge effect; land use and land cover; hydrological modeling; ecosystem services; Panama	SATURATED HYDRAULIC CONDUCTIVITY; HUMID FOREST ECOSYSTEMS; SECONDARY SUCCESSION; VEGETATED HILLSLOPE; STORM FLOW; TRADE-OFF; SAP FLOW; PASTURE; RUNOFF; COVER	Article
Ebel, BA; Rengers, FK; Tucker, GE	Ebel, Brian A.; Rengers, Francis K.; Tucker, Gregory E.	Aspect-dependent soil saturation and insight into debris-flow initiation during extreme rainfall in the Colorado Front Range	2015	GEOLOGY	36	10.1130/G36741.1	http://dx.doi.org/10.1130/G36741.1	Hydrologic processes during extreme rainfall events are poorly characterized because of the rarity of measurements. Improved understanding of hydrologic controls on natural hazards is needed because of the potential for substantial risk during extreme precipitation events. We present field measurements of the degree of soil saturation and estimates of available soil-water storage during the Septe…			Article
Flores-Delgadillo, L; Fedick, SL; Solleiro-Rebolledo, E; Palacios-Mayorga, S; Ortega-Larrocea, P; Sedov, S; Osuna-Ceja, E	Flores-Delgadillo, Lourdes; Fedick, Scott L.; Solleiro-Rebolledo, Elizabeth; Palacios-Mayorga, Sergio; Ortega-Larrocea, Pilar; Sedov, Sergey; Osuna-Ceja, Esteban	A sustainable system of a traditional precision agriculture in a Maya homegarden: Soil quality aspects	2011	SOIL & TILLAGE RESEARCH	31	10.1016/j.still.2011.03.001	http://dx.doi.org/10.1016/j.still.2011.03.001	Homegardens or solares have a long history of intensive cultivation by the Maya in southeastern Mexico and Central America, and have recently been the subject of increasing studies that characterize them as multistrata agroforestry systems, although no soil evaluation has been reported. We have conducted this study in a traditional homegarden named El Naranjal, a rural village in the north of Qui…	Homegarden; Agroecosystems; Agroforestry; Traditional Maya agriculture; Soil depth; Soil quality	TROPICAL DRY FORESTS; SHIFTING CULTIVATION; HOME-GARDENS; EROSION; YUCATAN	Article
Page, BD; Bullen, TD; Mitchell, MJ	Page, Blair D.; Bullen, Thomas D.; Mitchell, Myron J.	Influences of calcium availability and tree species on Ca isotope fractionation in soil and vegetation	2008	BIOGEOCHEMISTRY	83	10.1007/s10533-008-9188-5	http://dx.doi.org/10.1007/s10533-008-9188-5	The calcium (Ca) isotope system is potentially of great use for understanding biogeochemical processes at multiple scales in forest ecosystems, yet remains largely unexplored for this purpose. In order to further our understanding of Ca behavior in forests, we examined two nearly adjacent hardwood-dominated catchments with differing soil Ca concentrations, developed from crystalline bedrock, to d…	calcium; delta Ca-44; fractionation; isotope; soil; vegetation	NORTHERN HARDWOOD FOREST; BASE-CATION; SUGAR MAPLE; ADIRONDACK MOUNTAINS; ACIDIC DEPOSITION; ECOSYSTEM; ACIDIFICATION; CATCHMENTS; NITROGEN; BIOGEOCHEMISTRY	Article
Viers, J; Oliva, P; Nonell, A; Gélabert, A; Sonke, JE; Freydier, R; Gainville, R; Dupré, B	Viers, Jerome; Oliva, Priscia; Nonell, Anthony; Gelabert, Alexandre; Sonke, Jeroen E.; Freydier, Rrni; Gainville, Rornuald; Dupre, Bernard	Evidence of Zn isotopic fractionation in a soil-plant system of a pristine tropical watershed (Nsimi, Cameroon)	2007	CHEMICAL GEOLOGY	186	10.1016/j.chemgeo.2007.01.005	http://dx.doi.org/10.1016/j.chemgeo.2007.01.005	The objective of this study is to determine for the first time the zinc (Zn) isotopic composition of different soil horizons, parent rocks, litter, and plants from a single pristine watershed. Three soil profiles from Nsimi-Zoetele site (South Cameroon, Africa) have been investigated. The 666 Zn (666 Zn[(66 [(Zn-66/Zn-64)(sample)/(Zn-66/Zn-64)(JMC 3-07490L))-1] * 10(3)) measured in the soils and …	zinc isotopes; soil; vegetation; weathering; cycle	SOURCE-MASS SPECTROMETRY; HIGH-PRECISION CU; EXAFS SPECTROSCOPY; RAIN-FOREST; ZINC; DISCRIMINATION; HYPERACCUMULATOR; TRANSLOCATION; ABSORPTION; SPECIATION	Article
Cubellis, E; Ferri, M; Luongo, G; Obrizzo, F	Cubellis, E; Ferri, M; Luongo, G; Obrizzo, F	The roots of Mt. Vesuvius deduced from gravity anomalies	2001	MINERALOGY AND PETROLOGY	13	10.1007/s007100170008	http://dx.doi.org/10.1007/s007100170008	The structures of the Somma-Vesuvius volcanic complex are modelled on the basis of the interpretation of gravity anomalies obtained from data available in the literature and acquired along a new profile along the coastline from Naples to Castellammare di Stabia. In order to highlight the contribution of shallow crustal structures, the residual anomalies were considered. A marked gravity low was r…		SOMMA-VESUVIUS; AD 79; NAPLES; ERUPTION; AREA; TOMOGRAPHY; VOLCANISM; BENEATH	Article
Suarez, DL; Simunek, J	Suarez, DL; Simunek, J	UNSATCHEM: Unsaturated water and solute transport model with equilibrium and kinetic chemistry	1997	SOIL SCIENCE SOCIETY OF AMERICA JOURNAL	142	10.2136/sssaj1997.03615995006100060014x	http://dx.doi.org/10.2136/sssaj1997.03615995006100060014x	Numerous models have been developed for predicting major ion chemistry in the soil zone and in recharge to groundwater, Soils that contain CaCO3 are prevalent in arid and semiarid regions, as well as in humid and temperate regions that have been glaciated or contain carbonate bedrock, Under these conditions, carbonate-solution reactions and ion exchange are the dominant chemical processes, In thi…		CARBON-DIOXIDE TRANSPORT; HYDRAULIC CONDUCTIVITY; PRECIPITATION KINETICS; POROUS-MEDIA; CALCITE SUPERSATURATION; DISSOLUTION; SOIL; FLOW; ATM; DISPERSION	Article
BenIsrael, M; Wanner, P; Aravena, R; Parker, BL; Haack, EA; Tsao, DT; Dunfield, KE	BenIsrael, Michael; Wanner, Philipp; Aravena, Ramon; Parker, Beth L.; Haack, Elizabeth A.; Tsao, David T.; Dunfield, Kari E.	Toluene biodegradation in the vadose zone of a poplar phytoremediation system identified using metagenomics and toluene-specific stable carbon isotope analysis	2019	INTERNATIONAL JOURNAL OF PHYTOREMEDIATION	11	10.1080/15226514.2018.1523873	http://dx.doi.org/10.1080/15226514.2018.1523873	Biodegradation is an important mechanism of action of phytoremediation systems, but performance evaluation is challenging. We applied metagenomic molecular approaches and compound-specific stable carbon isotope analysis to assess biodegradation of toluene in the vadose zone at an urban pilot field system where hybrid poplars were planted to remediate legacy impacts to an underlying shallow fractu…	BTEX; CSIA; gene expression; qPCR; rhizosphere; root microbiome	AROMATIC OXYGENASE GENES; FUEL SOURCE EXPERIMENT; PETROLEUM-HYDROCARBONS; CONSTRUCTED WETLAND; RHIZOSPHERE; BIOREMEDIATION; FRACTIONATION; ENDOSPHERE; DEGRADERS; DIFFUSION	Article; Proceedings Paper
Rani, J; Paul, B	Rani, J.; Paul, B.	Challenges in arid region reclamation with special reference to Indian Thar Desert-its conservation and remediation techniques	2023	INTERNATIONAL JOURNAL OF ENVIRONMENTAL SCIENCE AND TECHNOLOGY	1	10.1007/s13762-022-04746-z	http://dx.doi.org/10.1007/s13762-022-04746-z	Arid and semi-arid lands throughout the world suffer from problems like low and erratic rainfall, high temperature, low amount of nutrients and salinity/alkalinity of soil and water. In addition to that, some other factors like composition of bedrock and sea water intrusion exaggerate the problem. The paper gives information about various remediation processes like green remediation, phytoremedia…	Aridity; Remediation; Conservation; Management; Farming	GROWTH-PROMOTING RHIZOBACTERIA; SALINE-SODIC SOILS; ORGANIC-CARBON; WATER-USE; DRIP IRRIGATION; NUTRIENT-UPTAKE; ACC DEAMINASE; CHECK DAMS; LAND; BIOCHAR	Review
Dong, XL; Murray, AB; Heffernan, JB	Dong, Xiaoli; Murray, A. Brad; Heffernan, James B.	Ecohydrologic feedbacks controlling sizes of cypress wetlands in a patterned karst landscape	2019	EARTH SURFACE PROCESSES AND LANDFORMS	11	10.1002/esp.4564	http://dx.doi.org/10.1002/esp.4564	Many landforms on Earth are profoundly influenced by biota. In particular, biota play a significant role in creating karst biogeomorphology, through biogenic CO2 accelerating calcite weathering. In this study, we explore the ecohydrologic feedback mechanisms that have created isolated depressional wetlands on exposed limestone bedrock in South Florida - Big Cypress National Preserve -as a case st…	biogeomorphology; chemical weathering; karst; landform evolution; self-organization	SELF-ORGANIZATION; SEDIMENT TRANSPORT; FINE-ROOT; VEGETATION; FLORIDA; SOIL; RESPIRATION; GEOMORPHOLOGY; EVERGLADES; ECOSYSTEMS	Article
Sahoo, S; Sahoo, B; Panda, SN	Sahoo, Soumyaranjan; Sahoo, Bhabagrahi; Panda, Sudhindra N.	Hillslope-storage Boussinesq model for simulating subsurface water storage dynamics in scantily-gauged catchments	2018	ADVANCES IN WATER RESOURCES	15	10.1016/j.advwatres.2018.08.016	http://dx.doi.org/10.1016/j.advwatres.2018.08.016	Limited geo-hydro-meteorological data availability in most of the subsurface water catchments world-wide has constrained the effective surface and subsurface water management. For improved subsurface water modelling in real semi-gauged catchments, the direct-rainfall-recharge (DRR)-based low-dimensional hillslope-storage Boussinesq (hsB) model is enhanced by incorporating saturated phase processe…	Groundwater; Recharge; Hillslope drainage; Hillslope-storage Boussinesq model; Subsurface storage-discharge; Ungauged catchments	AREALLY HETEROGENEOUS FIELDS; UNSATURATED FLOW EQUATIONS; VARIABLE SOURCE AREAS; INFILTRATION CONDITIONS; HYDRAULIC CONDUCTIVITY; HYDROLOGICAL MODEL; COMPLEX HILLSLOPES; BALANCE MODEL; SOIL-MOISTURE; SPIN-UP	Article
Meek, K; Derry, L; Sparks, J; Cathles, L	Meek, Katherine; Derry, Louis; Sparks, Jed; Cathles, Lawrence	87Sr/86Sr, Ca/Sr, and Ge/Si ratios as tracers of solute sources and biogeochemical cycling at a temperate forested shale catchment, central Pennsylvania, USA	2016	CHEMICAL GEOLOGY	26	10.1016/j.chemgeo.2016.04.026	http://dx.doi.org/10.1016/j.chemgeo.2016.04.026	Plant uptake and biological cycling processes are commonly the largest flux of nutrients in terrestrial ecosystems. Hydrologic and other losses are offset by inputs from atmospheric deposition and weathering. This multi-tracer study investigates these effects using Sr-87/Sr-86, Ca/Sr, and Ge/Si ratios from solid (soil profiles and bedrock), biological (leaves and sap waters), and water (pore-, gr…	Sr isotopes; Trace elements; Fractionation; Critical zone science; Biogeochemical cycling	HILLS CATCHMENT; STRONTIUM ISOTOPES; WEATHERING RATES; REGOLITH PRODUCTION; ECOSYSTEM PROCESSES; DECIDUOUS FOREST; BIOGENIC SILICA; HIGHER-PLANTS; SR ISOTOPES; CA SOURCES	Article; Proceedings Paper
Yesavage, T; Stinchcomb, GE; Fantle, MS; Sak, PB; Kasznel, A; Brantley, SL	Yesavage, Tiffany; Stinchcomb, Gary E.; Fantle, Matthew S.; Sak, Peter B.; Kasznel, Alexander; Brantley, Susan L.	Investigation of a diabase-derived regolith profile from Pennsylvania: Mineralogy, chemistry and Fe isotope fractionation	2016	GEODERMA	20	10.1016/j.geoderma.2016.03.004	http://dx.doi.org/10.1016/j.geoderma.2016.03.004	At Earth's surface, bedrock transforms to regolith in a process that has many implications for water storage, soil formation, and nutrient availability to ecosystems. To understand deep regolith formation, we investigate three zones demarcating changes in mineralogy, chemistry and Fe isotopic composition in a 4-m thick regolith profile developed at a ridge top in Pennsylvania (U.S.A.) that is und…	Fe isotopes; Deep regolith; Chemical weathering; Diabase; Spheroidal weathering; Preferential flow	NORTH-CAROLINA PIEDMONT; SAPROLITE-SOIL SEQUENCE; LUQUILLO MOUNTAINS; CHEMICAL-COMPOSITION; WEATHERING PROFILE; BEDROCK INTERFACE; ORGANIC-CARBON; IRON ISOTOPES; LONG-TERM; RATES	Article
Lopez, BR; Bashan, Y; Bacilio, M; De la Cruz-Agüero, G	Lopez, Blanca R.; Bashan, Yoav; Bacilio, Macario; De la Cruz-Agueero, Gustavo	Rock-colonizing plants: abundance of the endemic cactus Mammillaria fraileana related to rock type in the southern Sonoran Desert	2009	PLANT ECOLOGY	29	10.1007/s11258-008-9553-4	http://dx.doi.org/10.1007/s11258-008-9553-4	Establishment, colonization, and permanence of plants affect biogenic and physical processes leading to development of soil. Rockiness, temperature, and humidity are accepted explanations to the influence and the presence of rock-dwelling plants, but the relationship between mineral and chemical composition of rocks with plant abundance is unknown in some regions. This study documents plant speci…	Cactus nutrition; Colonization; Rock weathering; Saxicolous desert plants	CRASSULACEAN-ACID-METABOLISM; BAJA-CALIFORNIA; MICROBIAL-POPULATIONS; PRIMARY COLONIZATION; ROOTS; ACCUMULATION; RHIZOPLANE; SEEDLINGS; SALINITY; GROWTH	Article
Ishikawa, NF; Togashi, H; Kato, Y; Yoshimura, M; Kohmatsu, Y; Yoshimizu, C; Ogawa, NO; Ohte, N; Tokuchi, N; Ohkouchi, N; Tayasu, I	Ishikawa, Naoto F.; Togashi, Hiroyuki; Kato, Yoshikazu; Yoshimura, Mayumi; Kohmatsu, Yukihiro; Yoshimizu, Chikage; Ogawa, Nanako O.; Ohte, Nobuhito; Tokuchi, Naoko; Ohkouchi, Naohiko; Tayasu, Ichiro	Terrestrial-aquatic linkage in stream food webs along a forest chronosequence: multi-isotopic evidence	2016	ECOLOGY	19	10.1890/15-1133.1	http://dx.doi.org/10.1890/15-1133.1	Long-term monitoring of ecosystem succession provides baseline data for conservation and management, as well as for understanding the dynamics of underlying biogeochemical processes. We examined the effects of deforestation and subsequent afforestation of a riparian forest of Japanese cedar (Cryptomeria japonica) on stable isotope ratios of carbon (delta C-13) and nitrogen (delta N-15) and natura…	biomass; C and N stable isotopes; carbonate weathering; forest age; mixing model; radiocarbon; root respiration; stream macroinvertebrates	DISSOLVED INORGANIC CARBON; LONG-TERM RECOVERY; HEADWATER STREAMS; ORGANIC-MATTER; SUCCESSION; BIODIVERSITY; COMMUNITIES; WATERSHEDS; PLANTATION; DELTA-N-15	Article
Brioschi, L; Steinmann, M; Lucot, E; Pierret, MC; Stille, P; Prunier, J; Badot, PM	Brioschi, L.; Steinmann, M.; Lucot, E.; Pierret, M. C.; Stille, P.; Prunier, J.; Badot, P. M.	Transfer of rare earth elements (REE) from natural soil to plant systems: implications for the environmental availability of anthropogenic REE	2013	PLANT AND SOIL	217	10.1007/s11104-012-1407-0	http://dx.doi.org/10.1007/s11104-012-1407-0	Rare Earth Elements (REE) are widely used to trace natural geochemical processes. They are also increasingly used by man (electronics industry, medicine, agriculture) and therefore considered as emerging pollutants. The present study documents REE mobility in non-polluted natural soil-plant systems in order to characterize their environmental availability for future anthropogenic pollution. The s…	Emerging pollutant; Environmental availability; Chemical speciation; Root absorption; Translocation	RIVER WATERS; GROWTH-PERFORMANCE; SURFACE-WATER; HEAVY-METALS; HUMIC-ACID; GADOLINIUM; FRACTIONATION; ACCUMULATION; CATCHMENT; LANTHANUM	Article
Sidle, RC; Noguchi, S; Tsuboyama, Y; Laursen, K	Sidle, RC; Noguchi, S; Tsuboyama, Y; Laursen, K	A conceptual model of preferential flow systems in forested hillslopes: evidence of self-organization	2001	HYDROLOGICAL PROCESSES	272	10.1002/hyp.233	http://dx.doi.org/10.1002/hyp.233	Preferential flow paths are known to be important conduits of subsurface stormflow in forest hillslopes. Earlier research on preferential flow paths focused on vertical transport; however, lateral transport is also evident in steep forested slopes underlain by bedrock or till. Macropores consisting of decayed and live roots, subsurface erosion, surface bedrock fractures, and animal burrows form t…	macropores; preferential how; subsurface flow; forest hydrology; hillslope hydrology; complex systems; root channels; conceptual models; fracture flow	HUMID HEADWATER CATCHMENTS; STORM RUNOFF GENERATION; FRACTURED TILL; STREAMFLOW GENERATION; HYDROLOGIC RESPONSE; SOLUTE TRANSPORT; WATER-MOVEMENT; SOIL-WATER; STEEP; MACROPORES	Article; Proceedings Paper
Guarín, D; Martín-López, JM; Libohova, Z; Benavides-Bolaños, J; Maximova, SN; Guiltinan, MJ; Spargo, J; da Silva, M; Fernandez, A; Drohan, P	Guarin, Daniel; Martin-Lopez, Javier M.; Libohova, Zamir; Benavides-Bolanos, Jhony; Maximova, Siela N.; Guiltinan, Mark J.; Spargo, John; da Silva, Mayesse; Fernandez, Alejandro; Drohan, Patrick	Accumulation of cadmium in soils, litter and leaves in cacao farms in the North Sierra Nevada de Santa Marta, Colombia	2024	GEODERMA REGIONAL	0	10.1016/j.geodrs.2024.e00762	http://dx.doi.org/10.1016/j.geodrs.2024.e00762	Cadmium (Cd) accumulation in Colombian cacao is a growing concern due to its potential health impacts and EU regulations on Cd content in chocolate products. Furthermore, cacao plays a significant role as an agricultural commodity and a tool for illegal crop replacement, yet our regional understanding of Cd dynamics in cacao cultivation in the north flank of the Sierra Nevada de Santa Marta is st…	Theobroma cacao; Cadmium; Cd biocycling; Cd bioaccumulation; Geogenic Cd; Anthropogenic Cd	HEAVY-METAL ACCUMULATION; LEAD; GEOCHEMISTRY; BEANS; ZINC; L.; BIOACCUMULATION; REMEDIATION; PHYSIOLOGY; SPECIATION	Article
Schweizer, SA; Hurtarte, LCC; Höschen, C; Klysubun, W; Harrington, G; Prietzel, J	Schweizer, Steffen A.; Hurtarte, Luis C. Colocho; Hoeschen, Carmen; Klysubun, Wantana; Harrington, Gertraud; Prietzel, Joerg	Phosphorus hotspots in pedogenic carbonate coatings determined by zoned microscale arrangement and organo-mineral interactions	2023	GEOCHIMICA ET COSMOCHIMICA ACTA	1	10.1016/j.gca.2023.01.018	http://dx.doi.org/10.1016/j.gca.2023.01.018	Subsoils of calcareous soils are often characterized by pedogenic carbonate precipitates coating soil aggregate and rock surfaces. Numerous studies identified the key mechanisms of pedogenic carbonate formation in calcareous soils. Still, little is known about the ecosystem function of carbonate precipitates for nutrient supply, their microscale structure and the interaction of microscale structu…	Secondary carbonates; P speciation; NanoSIMS; Synchrotron-basedlXANES; Zoned microstructure	CALCIUM-OXALATE; SOIL; PHOSPHATE; MATTER; PRECIPITATION; DISSOLUTION; ADSORPTION; MORPHOLOGY; SPECIATION; RELEVANCE	Article
McAuliffe, JR; McFadden, LD; Persico, LP; Rittenour, TM	McAuliffe, Joseph R. R.; McFadden, Leslie D. D.; Persico, Lyman P. P.; Rittenour, Tammy M. M.	Climate and Vegetation Change, Hillslope Soil Erosion, and the Complex Nature of Late Quaternary Environmental Transitions, Eastern Mojave Desert, USA	2022	QUATERNARY	3	10.3390/quat5040043	http://dx.doi.org/10.3390/quat5040043	In what are now the warm deserts of the American Southwest, direct effects of changing climate on plant distributions are typically viewed as the principal driver of vegetation changes that followed the late Pleistocene-Holocene transition (LPH). However, at a semi-arid site in the eastern Mojave Desert, the transition to modern, shrub-dominated desert scrub on xeric, south-aspect hillslopes occu…	climate change; Pleistocene-Holocene transition; soil erosion; vegetation change; woodrat middens; Quaternary palaeoecology	PACIFIC TROPICAL CYCLONES; PEDOGENIC PROCESSES; COLORADO PLATEAU; LATE PLEISTOCENE; SOUTHERN NEVADA; DUST DEPOSITION; HOLOCENE; CALIFORNIA; BASIN; DYNAMICS	Article
Wang, F; Wang, GX; Cui, JF; Guo, L; Mello, CR; Boyer, EW; Tang, XY; Yang, Y	Wang, Fei; Wang, Genxu; Cui, Junfang; Guo, Li; Mello, Carlos R.; Boyer, Elizabeth W.; Tang, Xiangyu; Yang, Yi	Preferential flow patterns in forested hillslopes of east Tibetan Plateau revealed by dye tracing and soil moisture network	2022	EUROPEAN JOURNAL OF SOIL SCIENCE	10	10.1111/ejss.13294	http://dx.doi.org/10.1111/ejss.13294	Preferential flow (PF) through soil and regolith results in a rapid vertical and lateral water movement within the profile. This study focused on quantifying PF in contrasting forested hillslopes of the Hailuo Valley, located on China's east Tibetan Plateau. Quantifying PF in this region is challenging since the underlying matrix is complex, with shallow soils, thick underlying saprolite, and the…	critical zone; flow pathways; hillslope hydrology; hydropedology; subsurface flow; subsurface structure; throughfall	GROUND-PENETRATING RADAR; WATER-FLOW; SCALE; MACROPORES; FREQUENCY; RUNOFF; INFILTRATION; TRANSPORT; COVERS; MODEL	Article
Li, J; Liu, Y; Wu, J; He, J; Cui, Y; Luo, Q; Wang, D; Pedersen, L; Lin, Y	Li, J.; Liu, Y.; Wu, J.; He, J.; Cui, Y.; Luo, Q.; Wang, D.; Pedersen, L.; Lin, Y.	Plant morphological and functional characteristics combined with elevation and aspect influence phytogenic mound parameters in a dry-hot valley	2021	JOURNAL OF SOIL AND WATER CONSERVATION	4	10.2489/jswc.2021.00031	http://dx.doi.org/10.2489/jswc.2021.00031	Isolated plants growing on steep slopes with erodible bedrock are usually associated with the formation of phytogenic mounds in semiarid and arid ecosystems. Identifying the plant characteristics that affect phytogenic mounds and predicting a plant community's potential for erosion control are of great interest to workers seeking to improve the management of degraded ecosystems. We studied the ph…	functional characteristics; morphological characteristics; phytogenic mound; sediment deposition; soil erosion	SEDIMENT RETENTION; VEGETATION SUCCESSION; SOIL-EROSION; RUNOFF; TRAITS; ROOTS; WATER; ARCHITECTURE; NUTRIENTS; BARRIERS	Article
Fan, Y; Clark, M; Lawrence, DM; Swenson, S; Band, LE; Brantley, SL; Brooks, PD; Dietrich, WE; Flores, A; Grant, G; Kirchner, JW; Mackay, DS; McDonnell, JJ; Milly, PCD; Sullivan, PL; Tague, C; Ajami, H; Chaney, N; Hartmann, A; Hazenberg, P; McNamara, J; Pelletier, J; Perket, J; Rouholahnejad-Freund, E; Wagener, T; Zeng, X; Beighley, E; Buzan, J; Huang, M; Livneh, B; Mohanty, BP; Nijssen, B; Safeeq…	Fan, Y.; Clark, M.; Lawrence, D. M.; Swenson, S.; Band, L. E.; Brantley, S. L.; Brooks, P. D.; Dietrich, W. E.; Flores, A.; Grant, G.; Kirchner, J. W.; Mackay, D. S.; McDonnell, J. J.; Milly, P. C. D.; Sullivan, P. L.; Tague, C.; Ajami, H.; Chaney, N.; Hartmann, A.; Hazenberg, P.; McNamara, J.; Pelletier, J.; Perket, J.; Rouholahnejad-Freund, E.; Wagener, T.; Zeng, X.; Beighley, E.; Buzan, J.; Hu…	Hillslope Hydrology in Global Change Research and Earth System Modeling	2019	WATER RESOURCES RESEARCH	271	10.1029/2018WR023903	http://dx.doi.org/10.1029/2018WR023903	Earth System Models (ESMs) are essential tools for understanding and predicting global change, but they cannot explicitly resolve hillslope-scale terrain structures that fundamentally organize water, energy, and biogeochemical stores and fluxes at subgrid scales. Here we bring together hydrologists, Critical Zone scientists, and ESM developers, to explore how hillslope structures may modulate ESM…	Earth System Model; hillslope hydrology; Critical Zone; vegetation distribution; global water; energy; carbon cycles; surface water-groundwater interaction	LOWLAND RAIN-FOREST; SURFACE PARAMETERIZATION SIB2; INTERBASIN GROUNDWATER-FLOW; CRITICAL ZONE ARCHITECTURE; SEQUENCE BENEATH FOREST; SOIL-WATER RETENTION; ROOTING DEPTH; LAND-WATER; HYDRAULIC CONDUCTIVITY; CLIMATE VARIABILITY	Article
Mannix, DH; Abrams, DB; Hadley, DR; Roadcap, GS	Mannix, Devin H.; Abrams, Daniel B.; Hadley, Daniel R.; Roadcap, George S.	Conceptualizing leakage and storage contributions from long open interval wells in regional deep basin flow models	2019	HYDROLOGICAL PROCESSES	5	10.1002/hyp.13324	http://dx.doi.org/10.1002/hyp.13324	Deep basin aquifers are increasingly used in water-stressed areas, though their potential for sustainable development is inhibited by overlying aquitards and limited recharge rates. Long open interval wells (LOIWs)-wells uncased through multiple hydrostratigraphic units-are present in many confined aquifer systems and can be an important mechanism for deep basin aquifers to receive flow across aq…	conceptual model; deep basin aquifer; groundwater; head-specified model; long open interval wells; MODFLOW	GROUNDWATER; AQUIFER	Article
Somerset, J	Somerset, Jo	PUSHING THE BOUNDARIES OF 1980S FEMINISM IN A NORTHERN ENGLISH TOWN	2018	NORTHERN HISTORY	1	10.1080/0078172X.2018.1445682	http://dx.doi.org/10.1080/0078172X.2018.1445682	During the 1980s, women youth workers in Wigan changed their male-orientated profession and communicated their feminist beliefs to young women in council estates. Through practical activities with young women feminism was lived rather than theorized, as they implemented the demands of the women's liberation movement. A strong strand of personal development was woven throughout their work, driven …	Wigan; Manchester; working class; feminism; women's liberation; northern English; youth; young women; girls; youth work; local authority; young mothers; lesbian	WOMENS-LIBERATION MOVEMENT; ORAL-HISTORY; GRASS-ROOTS	Article
Hobbs, KM; Parrish, JT	Hobbs, Kevin Michael; Parrish, Judith Totman	Miocene global change recorded in Columbia River basalt-hosted paleosols	2016	GEOLOGICAL SOCIETY OF AMERICA BULLETIN	17	10.1130/B31437.1	http://dx.doi.org/10.1130/B31437.1	Paleosols preserved between flows of the Columbia River Basalt Province record hiatuses in basalt emplacement and provide detailed information about paleoclimatic and pedogenic conditions during pedogenesis. The relatively long duration of pedogenesis (10(4) to >10(6) yr) for these paleosols makes them unlikely to have been influenced by short-duration climate fluctuations and allows them to accu…		ATMOSPHERIC CARBON-DIOXIDE; ECOSYSTEM DEVELOPMENT; EASTERN WASHINGTON; CLIMATE CYCLES; CENTRAL-EUROPE; WESTERN IDAHO; EVOLUTION; OXYGEN; OREGON; USA	Article
McAuliffe, JR; McFadden, LD; Roberts, LM; Wawrzyniec, TF; Scuderi, LA; Meyer, GA; King, MP	McAuliffe, Joseph R.; McFadden, Leslie D.; Roberts, Leah M.; Wawrzyniec, Tim F.; Scuderi, Louis A.; Meyer, Grant A.; King, Matthew P.	Non-equilibrium hillslope dynamics and irreversible landscape changes at a shifting pinyon-juniper woodland ecotone	2014	GLOBAL AND PLANETARY CHANGE	13	10.1016/j.gloplacha.2014.07.008	http://dx.doi.org/10.1016/j.gloplacha.2014.07.008	Pinyon juniper woodlands of the western United States frequently exist within topographically complex landscapes where varied slope aspect yields substantial, local microclimate variation. Vegetation composition and cover typically change markedly along the gradient of relatively mesic northern aspects to more xeric southern aspects. Ecohydrological processes including precipitation runoff, soil …	biogeomorphology; Colorado Plateau; ecohydrology; ecotone; hillslope; pinyon-juniper woodland; Pinus edulis; soil erosion; tree ring	SEMIARID BASIN; DIE-OFF; ECOGEOMORPHIC EXPRESSIONS; CLIMATE VARIABILITY; COLORADO PLATEAU; BLACK-MESA; DROUGHT; MORTALITY; MICROCLIMATE; EROSION	Article
Crouvi, O; Pelletier, JD; Rasmussen, C	Crouvi, Onn; Pelletier, Jon D.; Rasmussen, Craig	Predicting the thickness and aeolian fraction of soils in upland watersheds of the Mojave Desert	2013	GEODERMA	22	10.1016/j.geoderma.2012.11.015	http://dx.doi.org/10.1016/j.geoderma.2012.11.015	Soil thickness and soil texture, and their spatial variability at hillslope scales, are important inputs for hydrologic models. Recent studies have demonstrated that mechanistic models can accurately predict the spatial distribution of soil thickness in areas where soil thickness varies gradually along hillslope profiles. To date, however, these models have not been tested in arid regions, where …	Soil thickness; Soil texture; Aeolian fraction in soil; Modeling; Hillslope	COSMOGENIC NUCLIDES; PEDOGENIC PROCESSES; QUATERNARY SOILS; DUST DEPOSITION; SOUTHERN NEVADA; LANDSCAPE; EVOLUTION; RATES; HILLSLOPES; TRANSPORT	Article
de Souza, GF; Reynolds, BC; Kiczka, M; Bourdon, B	de Souza, Gregory F.; Reynolds, Ben C.; Kiczka, Mirjam; Bourdon, Bernard	Evidence for mass-dependent isotopic fractionation of strontium in a glaciated granitic watershed	2010	GEOCHIMICA ET COSMOCHIMICA ACTA	114	10.1016/j.gca.2010.02.012	http://dx.doi.org/10.1016/j.gca.2010.02.012	The stable isotope composition of strontium (expressed as delta Sr-88/86) may provide important constraints on the global exogenic strontium cycle. Here, we present delta Sr-88/86 values and Sr-87/Sr-86 ratios for granitoid rocks, a 150 yr soil chronosequence formed from these rocks, surface waters and plants in a small glaciated watershed in the central Swiss Alps. Incipient chemical weathering …		SR-87/SR-86 RATIOS; FOREST ECOSYSTEMS; WEATHERING PROCESSES; DISSEMINATED CALCITE; SOIL CHRONOSEQUENCE; STREAM WATERS; CENTRAL ALPS; SR; FLUXES; CA	Article
Wood, YA; Meixner, T; Shouse, PJ; Allen, EB	Wood, YA; Meixner, T; Shouse, PJ; Allen, EB	Altered ecohydrologic response drives native shrub loss under conditions of elevated nitrogen deposition	2006	JOURNAL OF ENVIRONMENTAL QUALITY	53	10.2134/jeq2004.0465	http://dx.doi.org/10.2134/jeq2004.0465	Many regions of southern California's coastal sage scrub (CSS) are rapidly declining as exotic annual plants replace native shrubs. During this conversion, the subsurface hydrology of the semiarid hill-slopes that support CSS may be altered. This could chronically suppress the ability of native shrubland to revegetate the landscape since ecosystem processes of nutrient availability and of seedlin…		COASTAL SAGE-SCRUB; CHIHUAHUAN DESERT; EXOTIC GRASSES; WATER-MOVEMENT; ROOT SYSTEMS; FLOW; CHLORIDE; RECHARGE; PLANTS; MACROPORES	Article
Newman, BD; Wilcox, BP; Graham, RC	Newman, BD; Wilcox, BP; Graham, RC	Snowmelt-driven macropore flow and soil saturation in a semiarid forest	2004	HYDROLOGICAL PROCESSES	55	10.1002/hyp.5521	http://dx.doi.org/10.1002/hyp.5521	Lateral subsurface flow is generally assumed to occur as a result of the development of a saturated zone above a low-permeability interface such as at the soil-bedrock contact, and it is often augmented by macropore flow. Our objective was to evaluate the development of lateral subsurface flow and soil saturation at a semiarid ponderosa pine forest in New Mexico with respect to the conceptual mod…		PONDEROSA PINE HILLSLOPE; SUBSURFACE FLOW; SOLUTE TRANSPORT; NEW-MEXICO; WATER; RUNOFF; DYNAMICS; OLD	Article
Spotila, JA; Prince, PS	Spotila, James A.; Prince, Philip S.	Geomorphic complexity and the case for topographic rejuvenation of the Appalachian Mountains	2022	GEOMORPHOLOGY	7	10.1016/j.geomorph.2022.108449	http://dx.doi.org/10.1016/j.geomorph.2022.108449	Despite vast scientific inquiry, the evolution of Appalachian Mountain topography in eastern North America has yet to be robustly explained. After a century and a half of investigation, two end member visions have developed to explain its geomorphic origins. One view holds that topographic remnants of the Paleozoic orogen were eroded away and that the modern mountains are explained by Cenozoic to…		EASTERN NORTH-AMERICA; ATLANTIC PASSIVE-MARGIN; THIN LITHOSPHERE BENEATH; FISSION-TRACK ANALYSIS; BLUE RIDGE ESCARPMENT; DYNAMIC TOPOGRAPHY; UNITED-STATES; INTRAPLATE EARTHQUAKES; SOUTHERN APPALACHIANS; LANDSCAPE EVOLUTION	Review
Li, QS; Zhang, YJ; Zhao, YQ; Zhu, YH; Yan, YG	Li, Quansheng; Zhang, Yanjun; Zhao, Yongqiang; Zhu, Yuanhao; Yan, Yueguan	Study on Stability Discrimination Technology of Stope Arch Structure	2022	SUSTAINABILITY	3	10.3390/su141711082	http://dx.doi.org/10.3390/su141711082	The stress of rock strata changes under mining action, and the arch structure will be formed around the mining area. The stability study of the arch structure has crucial scientific value for solving the problems of stope pressure and surface subsidence. In this paper, the development process of rock strata arch structure is studied by theoretical analysis and particle flow numerical simulation, …	arch structure; structural stability; particle flow; instability coefficient; rock strata breaking theory; surface subsidence	PRESSURE-ARCH; MODEL; ROCK; ROOF	Article
Oeser, RA; von Blanckenburg, F	Oeser, Ralf A.; von Blanckenburg, Friedhelm	Strontium isotopes trace biological activity in the Critical Zone along a climate and vegetation gradient	2020	CHEMICAL GEOLOGY	23	10.1016/j.chemgeo.2020.119861	http://dx.doi.org/10.1016/j.chemgeo.2020.119861	Weathering and ecosystem nutrition are intimately linked through the supply of fresh mineral nutrients from regolith and bedrock (the geogenic nutrient pathway). However, the prominence of this link is dependent on the efficiency of nutrient recycling from plant litter (the organic nutrient cycle). Isotope ratios of strontium (Sr), an element that behaves similarly to Ca in ecosystems, confer two…	Weathering; Chile Coastal Cordillera; Nutrient uptake; Stable isotope fractionation; Stable and radiogenic metal isotopes; EarthShape	STABLE SR-ISOTOPE; PLUTON CENTRAL CHILE; SEQUENTIAL EXTRACTION; COASTAL CORDILLERA; WEATHERING RATES; FOREST ECOSYSTEM; GLOBAL PATTERNS; SOIL NUTRIENTS; MG ISOTOPES; RB-SR	Article
Abdelaal, S; Yamani, R; Abdel-Fatah, M; Sandu, IG	Abdelaal, Shaaban; Yamani, Randa; Abdel-Fatah, Mostafa; Sandu, Ioan Gabriel	SALT WEATHERING OF IMNI TOMB. PROBLEM IDENTIFICATION AND CHARACTERIZATION	2019	INTERNATIONAL JOURNAL OF CONSERVATION SCIENCE	6			Irani Tomb is one of the most important tombs in Lisht, which was called 1st tawy in ancient Egyptian language. It is located about 60 km south west of the Egyptian capital Cairo, its history dating back to the Middle Kingdom that included two phases, the 11th Dynasty and the 12th Dynasty between 2050 to 1710 B.C. El-Lisht was investigated in 1882 by Egyptologist Gaston Maspero. The tomb suffered…	Egypt; El-Lishet.; Imni Tomb; Salt weathering; XRD; XRF; Polarizing Microscopy	WALL PAINTINGS; POROUS MATERIALS; SPECTROSCOPY; DETERIORATION; MICROSCOPY; PIGMENTS; LAYERS; EGYPT; STATE; SEM	Article
Hodges, C; Kim, H; Brantley, SL; Kaye, J	Hodges, Caitlin; Kim, Hyojin; Brantley, Susan L.; Kaye, Jason	Soil CO2 and O2 Concentrations Illuminate the Relative Importance of Weathering and Respiration to Seasonal Soil Gas Fluctuations	2019	SOIL SCIENCE SOCIETY OF AMERICA JOURNAL	14	10.2136/sssaj2019.02.0049	http://dx.doi.org/10.2136/sssaj2019.02.0049	Soil CO2 and O-2 cycles are coupled in some processes (e.g., respiration) but uncoupled in others (e.g., silicate weathering). One benchmark for interpreting soil biogeochemical processes affected by soil pCO(2) and pO(2) is to calculate the apparent respiratory quotient (ARQ). When aerobic respiration and diffusion are the dominant controls on gas concentrations, ARQ equals 1; ARQ deviates from …		SEQUENTIAL REDUCTION; IRON REDUCTION; CARBON-DIOXIDE; CONSUMPTION; CATCHMENT; GRADIENTS; OXIDATION; MANGANESE; QUOTIENT; DYNAMICS	Article
Grace, KA; Juston, JM; Finn, D; DeBusk, WF; Ivanoff, D; DeBusk, TA	Grace, K. A.; Juston, J. M.; Finn, D.; DeBusk, W. F.; Ivanoff, D.; DeBusk, T. A.	Substrate manipulation near the outflow of a constructed wetland reduced internal phosphorus loading from sediments and macrophytes	2019	ECOLOGICAL ENGINEERING	11	10.1016/j.ecoleng.2018.11.006	http://dx.doi.org/10.1016/j.ecoleng.2018.11.006	Submerged aquatic vegetation (SAV) has been successfully used in wetland-based water treatment systems due to its capacity for rapid nutrient uptake, water-column oxygenation, and dampening of sediment resuspension. For Everglades restoration, large engineered wetlands known as Stormwater Treatment Areas (STAs) rely heavily on SAV-dominated treatment cells, since they have been highly efficient a…	Nutrient pump; Submerged aquatic vegetation; Everglades; Stormwater; Treatment	AQUATIC MACROPHYTES; REMOVAL; WATER; PERIPHYTON; VEGETATION; PERFORMANCE; RELEASE; LAKE	Article
Bollati, IM; Masseroli, A; Mortara, G; Pelfini, M; Trombino, L	Bollati, I. M.; Masseroli, A.; Mortara, G.; Pelfini, M.; Trombino, L.	Alpine gullies system evolution: erosion drivers and control factors. Two examples from the western Italian Alps	2019	GEOMORPHOLOGY	18	10.1016/j.geomorph.2018.10.025	http://dx.doi.org/10.1016/j.geomorph.2018.10.025	Denudation processes affecting mountain slopes may vary according to different factors (e.g., lithology and structural setting of bedrock, climate, relief features), which may be very diverse at the local scale. Gully complex systems, characterised by morphological features similar to those developing in other climate contexts (i.e., pseudo-badlands) are also becoming common at higher altitudes a…	Gully systems; Morphometry; Dendrogeomorphology; Geopedology; Denudation rates; Western Italian Alps	SUSA VALLEY; AOSTA VALLEY; DEBRIS FLOWS; GEOMORPHOSITES; LANDSLIDE; LANDFORMS; GLACIERS; HAZARDS; SLOPES; PRECIPITATION	Article
Hineline, PN	Hineline, Philip N.	Narrative: Why It's Important, and How It Works	2018	PERSPECTIVES ON BEHAVIOR SCIENCE	27	10.1007/s40614-018-0137-x	http://dx.doi.org/10.1007/s40614-018-0137-x	Behavior analysts have said little about narrative and storytelling, emphasizing instead the functional/pragmatic aspects of verbal behavior. Nevertheless, these are ubiquitous human activities, and they are important to understand. Stories are prominent in essays on social issues, fund-raising appeals and political speeches, and they are the bedrock of theater. Foundational narratives are at the…	Narrative; Storytelling; Coherence as reinforcer; Complex invariance; Establishing stimuli; Higher-order operants; Relational frames; Stimulus equivalence; Tacting and tracking; Transfer of function; Transformation of function	MOTIVATING OPERATIONS; BEHAVIOR; ATTENTION; CHILDREN; SPEAKER	Article
Kimmig, SR; Holmden, C; Bélanger, N	Kimmig, Sara R.; Holmden, Chris; Belanger, Nicolas	Biogeochemical cycling of Mg and its isotopes in a sugar maple forest in Quebec	2018	GEOCHIMICA ET COSMOCHIMICA ACTA	43	10.1016/j.gca.2018.03.020	http://dx.doi.org/10.1016/j.gca.2018.03.020	A Mg isotope study of sugar maple (Acer saccharum Marsh.) in a field site in southern Quebec, Canada, and seedlings grown in sterile soil substrate in the laboratory, both demonstrate per mil level within-tree Mg isotope fractionation. However, only sugar maple seedlings grown in the laboratory fractionate Mg isotopes during uptake into fine roots, favoring heavy isotope enrichment in the plant c…	Magnesium cycling; Magnesium isotopes; Biogeochemistry; Hardwood forest; Sugar maple; Acer saccharum; Arbuscular mycorrhizal fungi	MAGNESIUM ISOTOPES; NUTRIENT AVAILABILITY; DISSEMINATED CALCITE; GRENVILLE PROVINCE; WEATHERING RATES; DECIDUOUS FOREST; SOUTHERN QUEBEC; ACER-SACCHARUM; SOIL CHEMISTRY; CHLOROPHYLL-A	Article
Marzec, P; Sechman, H; Kasperska, M; Cichostepski, K; Guzy, P; Pietsch, K; Porebski, SJ	Marzec, Pawel; Sechman, Henryk; Kasperska, Monika; Cichostepski, Kamil; Guzy, Piotr; Pietsch, Kaja; Porebski, Szczepan J.	Interpretation of a gas chimney in the Polish Carpathian Foredeep based on integrated seismic and geochemical data	2018	BASIN RESEARCH	9	10.1111/bre.12216	http://dx.doi.org/10.1111/bre.12216	Gas chimneys are common in offshore petroliferous basins, but little known on land where seismic columnar anomalies are often attributed as poor data quality or processing artefacts. This study utilizes high-quality 3D seismic data to document a seismic columnar anomaly penetrating through the Miocene heterolithic submarine fan-deltaic infill of the Carpathian Foredeep. The interpreted gas chimne…		DETAILED COMPOSITIONAL ANALYSIS; LIGHT-HYDROCARBONS; NATURAL GASES; SOIL GASES; SURFACE; MIGRATION; MIOCENE; MICROSEEPAGE; SEDIMENTS; SEEPAGE	Article
Treble, PC; Fairchild, IJ; Baker, A; Meredith, KT; Andersen, MS; Salmon, SU; Bradley, C; Wynn, PM; Hankin, SI; Wood, A; McGuire, E	Treble, P. C.; Fairchild, I. J.; Baker, A.; Meredith, K. T.; Andersen, M. S.; Salmon, S. U.; Bradley, C.; Wynn, P. M.; Hankin, S. I.; Wood, A.; McGuire, E.	Roles of forest bioproductivity, transpiration and fire in a nine-year record of cave dripwater chemistry from southwest Australia	2016	GEOCHIMICA ET COSMOCHIMICA ACTA	37	10.1016/j.gca.2016.04.017	http://dx.doi.org/10.1016/j.gca.2016.04.017	Forest biomass has the potential to significantly impact the chemistry and volume of diffuse recharge to cave dripwater via the processes of nutrient uptake, transpiration and forest fire. Yet to-date, this role has been under-appreciated in the interpretation of speleothem trace element records from forested catchments. In this study, the impact of vegetation is examined and quantified in a long…	Golgotha Cave; Fire on karst; Speleothem; Forest bioproductivity; Cave dripwater chemistry; Mass balance	ISOTOPIC ARCHIVES; ORGANIC-MATTER; TRACE-ELEMENTS; KARST SYSTEM; DRIP WATERS; X-RAY; SPELEOTHEM; STALAGMITE; SULFUR; CLIMATE	Article
Phillips, J; Marion, DA; Yocum, C; Mehlhope, SH; Olson, JW	Phillips, Jonathan; Marion, Daniel A.; Yocum, Chad; Mehlhope, Stephanie H.; Olson, Jeff W.	Geomorphological impacts of a tornado disturbance in a subtropical forest	2015	CATENA	14	10.1016/j.catena.2014.10.014	http://dx.doi.org/10.1016/j.catena.2014.10.014	We studied tree uprooting associated with an EF2 tornado that touched down in portions of the Ouachita Mountains in Western Arkansas in 2009. In the severe blowdown areas all trees in the mixed shortleaf pine-hardwood forest were uprooted or broken, with no relationship between tree species or size and whether uprooting or breakage occurred. There was also no significant relationship between tree…	Geomorphic disturbance; Bioturbation; Tornado blowdown; Uprooting; Biogeomorphology; Ouachita Mountains	SOIL; ENERGY; VARIABILITY; VEGETATION; MOUNTAINS; TREETHROW; REGOLITH; SYSTEM; MODEL; TREES	Article
Li, R; Jones, B	Li, Rong; Jones, Brian	Calcareous crusts on exposed Pleistocene limestones: A case study from Grand Cayman, British West Indies	2014	SEDIMENTARY GEOLOGY	18	10.1016/j.sedgeo.2013.10.003	http://dx.doi.org/10.1016/j.sedgeo.2013.10.003	Calcareous crusts, which include laminar (up to 6 cm thick) and non-laminar calcretes, have developed on ooid grainstones and skeletal wacke/pack/grain/floatstone in the Pleistocene Ironshore Formation exposed at Morgan's Harbour, Tarpon Springs, and Rogers Wreck Point on Grand Cayman, British West Indies. Non-laminar calcretes, which consist largely of micrite with variably altered skeletal frag…	Calcareous crust; Climate change; C-3/C-4 vegetation; Quaternary; Grand Cayman	STABLE-ISOTOPE GEOCHEMISTRY; IRONSHORE FORMATION; CALCRETE FORMATION; CALICHE PROFILES; FLORIDA-KEYS; PEDOGENIC CARBONATE; SUBAERIAL EXPOSURE; SOUTHERN FRANCE; GREAT-PLAINS; HOLOCENE	Article
Boaga, J; Cassiani, G; Strobbia, CL; Vignoli, G	Boaga, Jacopo; Cassiani, Giorgio; Strobbia, Claudio L.; Vignoli, Giulio	Mode misidentification in Rayleigh waves: Ellipticity as a cause and a cure	2013	GEOPHYSICS	62	10.1190/GEO2012-0194.1	http://dx.doi.org/10.1190/GEO2012-0194.1	The surface wave method is a popular tool for geotechnical characterization because it supplies a cost-effective testing procedure capable of retrieving the shear wave velocity structure of the near-surface. Several acquisition and processing approaches have been developed to infer the Rayleigh wave dispersion curve which is then inverted. Typically, in active testing, single-component vertical r…		OFFSET PHASE-ANALYSIS; INVERSION; VELOCITY; RATIO; UNCERTAINTY; PROFILES; MOTION	Article
Allen, MF	Allen, Michael F.	Linking water and nutrients through the vadose zone: a fungal interface between the soil and plant systems	2011	JOURNAL OF ARID LAND	54	10.3724/SP.J.1227.2011.00155	http://dx.doi.org/10.3724/SP.J.1227.2011.00155	Plant water availability, use, and management have largely focused on physical processes of infiltration and the role of roots in uptake and transpiration. However, roots and mycorrhizal fungi redistribute water in complex patterns. Here I describe some of our observations and experiments showing that mycorrhizal fungi play key roles in moving water for both transpiration and to facilitate nutrie…	mycorrhiza; vadose zone; hydraulic redistribution; drought	HYDRAULICALLY LIFTED WATER; MYCORRHIZAL FUNGI; SPATIAL VARIABILITY; ELEVATED CO2; TREES; HYPHAE; FIELD; NITROGEN; AVAILABILITY; TRANSPORT	Article
Braun, JJ; Descloitres, M; Riotte, J; Fleury, S; Barbiéro, L; Boeglin, JL; Violette, A; Lacarce, E; Ruiz, L; Sekhar, M; Kumar, MSM; Subramanian, S; Duprée, B	Braun, Jean-Jacques; Descloitres, Marc; Riotte, Jean; Fleury, Simon; Barbiero, Laurent; Boeglin, Jean-Loup; Violette, Aurelie; Lacarce, Eva; Ruiz, Laurent; Sekhar, M.; Kumar, M. S. Mohan; Subramanian, S.; Dupre, Bernard	Regolith mass balance inferred from combined mineralogical, geochemical and geophysical studies: Mule Hole gneissic watershed, South India	2009	GEOCHIMICA ET COSMOCHIMICA ACTA	107	10.1016/j.gca.2008.11.013	http://dx.doi.org/10.1016/j.gca.2008.11.013	The aim of this study is to propose a method to assess the long-term chemical weathering mass balance for a regolith developed on a heterogeneous silicate substratum at the small experimental watershed scale by adopting a combined approach of geophysics, geochemistry and mineralogy. We initiated in 2003 a study of the steep climatic gradient and associated geomorphologic features of the edge of t…		CHEMICAL-WEATHERING RATES; FISSION-TRACK DATA; COSMOGENIC NUCLIDES; LUQUILLO MOUNTAINS; PHYSICAL EROSION; MYSORE PLATEAU; PUERTO-RICO; LONG-TERM; SOIL; DENUDATION	Article
Thuille, A; Schulze, ED	Thuille, A; Schulze, ED	Carbon dynamics in successional and afforested spruce stands in Thuringia and the Alps	2006	GLOBAL CHANGE BIOLOGY	159	10.1111/j.1365-2486.2005.01078.x	http://dx.doi.org/10.1111/j.1365-2486.2005.01078.x	Changes in the carbon stocks of stem biomass, organic layers and the upper 50 cm of the mineral soil during succession and afforestation of spruce (Picea abies) on former grassland were examined along six chronosequences in Thuringia and the Alps. Three chronosequences were established on calcareous and three on acidic bedrocks. Stand elevation and mean annual precipitation of the chronosequences…	afforestation; carbon sequestration; carbon stocks; chronosequence; forest; litter input; organic layer; soil organic carbon; spruce; succession	LAND-USE CHANGE; SOIL ORGANIC-CARBON; LITTER DECOMPOSITION; ECOSYSTEM CARBON; RESPIRATION RATES; FOREST ECOSYSTEM; MATTER; NITROGEN; CLIMATE; ACCUMULATION	Article
Melcher, F; Oberthür, T; Lodziak, J	Melcher, F; Oberthür, T; Lodziak, J	Modification of detrital platinum-group minerals from the Eastern Bushveld Complex, South Africa	2005	CANADIAN MINERALOGIST	45	10.2113/gscanmin.43.5.1711	http://dx.doi.org/10.2113/gscanmin.43.5.1711	Platinum-group minerals (PGM) are documented in alluvial sediments in rivers draining the Eastern Bushveld Complex, in South Africa. About 32% of a total of 790 PGM nuggets (50-1600 mu m in size) studied show evidence of chemical and textural modifications. Pt-Fe alloys are most susceptible, and reveal a wide spectrum of textural types, among which a Ni- and a Curich assemblage is most common. In…	alteration; platinum-group minerals; Bushveld Complex; South Africa	PLATINIFEROUS MERENSKY REEF; PT-FE NUGGETS; GROUP ELEMENTS; MINAS-GERAIS; GONGO-SOCO; CHROMITITE; OXIDES; PALLADIUM; DEPOSIT; PGE	Article; Proceedings Paper
Morgan, RPC; Mngomezulu, D	Morgan, RPC; Mngomezulu, D	Threshold conditions for initiation of valley-side gullies in the Middle Veld of Swaziland	2003	CATENA	80	10.1016/S0341-8162(02)00129-7	http://dx.doi.org/10.1016/S0341-8162(02)00129-7	Gullied and ungullied catchments in four areas of deeply weathered saprolite in the Middle Veld of Swaziland can be successfully separated (p < 0.01) using discriminant analysis based on area and slope of their basin heads. The discriminant scores for the catchments indicate that those on the Manzini land system differ in their behaviour from those on the Lobamba land system. No differences exist…	gully erosion; thresholds; discriminant analysis; Swaziland	SOIL-EROSION	Article
Mochalov, AG; Zaitsev, VP; Pertsev, AN; Vlasov, EA	Mochalov, AG; Zaitsev, VP; Pertsev, AN; Vlasov, EA	Mineralogy and genesis of alluvial platinum from placers of the southern Koryak Highland (Russia)	2002	GEOLOGY OF ORE DEPOSITS	12			Analogues of Uralian platinum-metal placers were discovered in the southern Koryak Highland of Russia in the last decade. Until recently, the most promising are valley and terrace alluvial placers of platinum metals located in the Vetvei-Levtyrinyvayam-Tapel'vayam river basins. These tributaries of the Vyvenka River intersect distribution areas of multiphase zoned Gal'moenan and Seinav gabbro-pyr…			Article
Naseem, S; Sheikh, SA	Naseem, S; Sheikh, SA	Biogeochemical prospecting of sulphide minerals in Winder Valley, Balochistan, Pakistan	2002	RESOURCE GEOLOGY	3	10.1111/j.1751-3928.2002.tb00117.x	http://dx.doi.org/10.1111/j.1751-3928.2002.tb00117.x	The Mor Range is mountainous terrain in southern Balochistan dominantly occupied by exposures of rocks of the Ferozabad Group which is comprised of Lower-Middle Jurassic carbonates and siliciclastics. This group contains syngenetic and epigenetic Zn-Pb-Ba mineralization classified as Stratiform Sediment-Hosted (SSH) and Mississippi Valley Type (MVT) deposits. Three important flora of the Saharo-S…	biogeochemical prospecting; Tamarix aphylla; Salvadora oleoides; Acacia arabica; sulphide mineralization; Winder Valley; Balochistan; Pakistan	EXPLORATION; DEPOSITS; ZN; GEOCHEMISTRY; URANIUM; COPPER; PB	Article
Burkart, MR; Feher, J	Burkart, MR; Feher, J	Regional estimation of ground water vulnerability to nonpoint sources of agricultural chemicals	1996	WATER SCIENCE AND TECHNOLOGY	20	10.2166/wst.1996.0511	http://dx.doi.org/10.2166/wst.1996.0511	The potential for ground water contamination by, agricultural chemicals exists in many regions of the world. A collaborative effort between Hungarian and United States scientists has developed a general strategy to estimate the regional vulnerability of ground water to agricultural chemicals. The midwest U.S. and most of Hungary are major agricultural regions with similar hydrogeologic settings. …	agriculture; aquifers; GIS; groundwater; nitrate; pesticides		Article; Proceedings Paper
MCKENNEY, R; JACOBSON, RB; WERTHEIMER, RC	MCKENNEY, R; JACOBSON, RB; WERTHEIMER, RC	WOODY VEGETATION AND CHANNEL MORPHOGENESIS IN LOW-GRADIENT, GRAVEL-BED STREAMS IN THE OZARK PLATEAUS, MISSOURI AND ARKANSAS	1995	GEOMORPHOLOGY	132	10.1016/0169-555X(95)00034-3	http://dx.doi.org/10.1016/0169-555X(95)00034-3	Woody vegetation affects channel morphogenesis in Ozark streams of Missouri and Arkansas by increasing local roughness, increasing bank strength, providing sedimentation sites, and creating obstructions to flow. Variations in physiographic controls on channel morphology result in systematic changes in vegetation patterns and geomorphic functions with increasing drainage basin area, In upstream re…		RIVER; EXAMPLES; FEATURES; FORM	Article; Proceedings Paper
VANIMAN, DT; CHIPERA, SJ; BISH, DL	VANIMAN, DT; CHIPERA, SJ; BISH, DL	PEDOGENESIS OF SILICEOUS CALCRETES AT YUCCA MOUNTAIN, NEVADA	1994	GEODERMA	22	10.1016/0016-7061(94)90106-6	http://dx.doi.org/10.1016/0016-7061(94)90106-6	Siliceous calcretes in faults near Yucca Mountain, Nevada, have been interpreted by some observers as evidence of seismically-triggered eruptions of deep water. Such an origin could have important consequences if Yucca Mountain is developed as an unsaturated site for disposal of high-level nuclear waste. At odds with this hypothesis are the absence of features that should be present at fault-fed …		MORPHOLOGY; CALCITE; AUSTRALIA; GENESIS; ORIGIN; SOILS; USA	Article
KIRKBY, MJ	KIRKBY, MJ	A BASIS FOR SOIL-PROFILE MODELING IN A GEOMORPHIC CONTEXT	1985	JOURNAL OF SOIL SCIENCE	49	10.1111/j.1365-2389.1985.tb00316.x	http://dx.doi.org/10.1111/j.1365-2389.1985.tb00316.x	A mathematical model for soil profile evolution is developed in 3 parts; respectively, for the weathering profile, the organic profile and for the inorganic profile associated with nutrient cycling. Processes modelled are percolation, equilibrium solution, leaching, ionic diffusion, organic mixing, leaf fall, organic decomposition and mechanical denudation. In each sub-model some of these process…			Article
Crouchet, SE; Jensen, J; Schwartz, BF; Schwinning, S	Crouchet, Sarah E.; Jensen, Jennifer; Schwartz, Benjamin F.; Schwinning, Susanne	Tree Mortality After a Hot Drought: Distinguishing Density-Dependent and -Independent Drivers and Why It Matters	2019	FRONTIERS IN FORESTS AND GLOBAL CHANGE	43	10.3389/ffgc.2019.00021	http://dx.doi.org/10.3389/ffgc.2019.00021	Hot drought is a climate phenomenon that has received much attention lately for its potential to disrupt forest function worldwide. A sharp increase in tree mortality associated with this climate pattern is often cast as a disturbance, in which high temperature is responsible for causing exceptional rates of mortality across species. The alternative interpretation is simply that drought kills tre…	climate-change type drought; density-dependence; disturbance; growth pool; logistic regression; maintenance pool; tree mortality	PHYSIOLOGICAL-MECHANISMS; EXTREME DROUGHT; CLIMATE-CHANGE; VEGETATION; TRANSPIRATION; VULNERABILITY; PATTERNS; MODELS; GROWTH; COMPETITION	Article
Ke, QH; Zhang, KL	Ke, Qihua; Zhang, Keli	Interaction effects of rainfall and soil factors on runoff, erosion, and their predictions in different geographic regions	2022	JOURNAL OF HYDROLOGY	19	10.1016/j.jhydrol.2021.127291	http://dx.doi.org/10.1016/j.jhydrol.2021.127291	Water erosion is a complex process driven by many factors, such as rainfall, soil, topography, vegetation, and land use management practices. Much research has been done to assess the separate effect of every single factor, while studies devoted to the interaction effects among these factors are rarely reported. The complex interactions among factors are generally poured into the pool of soil ero…	Factor interaction; Prediction uncertainty; Soil erodibility; Runoff-ability; Mesoplot scale; Structural equation modeling	SIMULATED RAINFALL; CRUST FORMATION; GENERATION; EROSIVITY; ECOSYSTEM; FEATURES; MODELS; USLE; WEPP; SEM	Article
Tsuruta, K; Yamamoto, H; Kosugi, Y; Makita, N; Katsuyama, M; Kosugi, K; Tani, M	Tsuruta, Kenji; Yamamoto, Hiroyuki; Kosugi, Yoshiko; Makita, Naoki; Katsuyama, Masanori; Kosugi, Ken'ichirou; Tani, Makoto	Slope position and water use by trees in a headwater catchment dominated by Japanese cypress: Implications for catchment-scale transpiration estimates	2020	ECOHYDROLOGY	8	10.1002/eco.2245	http://dx.doi.org/10.1002/eco.2245	We assessed tree transpiration at three slope positions with different soil water conditions in a small Japanese cypress-dominated catchment under a humid climate using the sap flow technique. Differences in canopy transpiration (E-C) were explained by total sapwood area (A(S_tree)) of the stand rather than by sap flux density at the three slope positions. Although soil water storage nearly reach…	sap flow; sapwood area; soil depth; soil moisture; topography; transpiration; tree size	CANOPY TRANSPIRATION; SAP-FLOW; FOREST EVAPOTRANSPIRATION; ROOT DISTRIBUTIONS; RUNOFF GENERATION; SOIL-MOISTURE; PINE; CONDUCTANCE; COMPONENTS; BEDROCK	Article
Vodnik, D; Gricar, J; Lavric, M; Ferlan, M; Hafner, P; Eler, K	Vodnik, Dominik; Gricar, Jozica; Lavric, Martina; Ferlan, Mitja; Hafner, Polona; Eler, Klemen	Anatomical and physiological adjustments of pubescent oak (Quercus pubescens Willd.) from two adjacent sub-Mediterranean ecosites	2019	ENVIRONMENTAL AND EXPERIMENTAL BOTANY	20	10.1016/j.envexpbot.2019.06.010	http://dx.doi.org/10.1016/j.envexpbot.2019.06.010	Patterns of drought severity in natural ecosystems depend on ecosite characteristics, particularly on local soil water availability and microclimate (evaporative demand). At the sites with less favourable conditions, the plasticity of fundamental drought adaptive traits can be exceeded under severe drought, even in well adapted species. In our study, anatomical and physiological adjustments to dr…	Drought; Sap flow; Xylogenesis; Stomatal conductance; Karst	ROOT HYDRAULIC CONDUCTANCE; SAP FLOW; WATER RELATIONS; FOREST TREES; PHOTOSYNTHETIC PERFORMANCE; EUROPEAN FORESTS; FAGUS-SYLVATICA; XYLEM EMBOLISM; CLIMATE-CHANGE; RADIAL GROWTH	Article
Song, XD; Wu, HY; Liu, F; Tian, J; Cao, Q; Yang, SH; Peng, XH; Zhang, GL	Song, Xiao-Dong; Wu, Hua-Yong; Liu, Feng; Tian, Jian; Cao, Qi; Yang, Shun-Hua; Peng, Xin-Hua; Zhang, Gan-Lin	Three-Dimensional Mapping of Organic Carbon using Piecewise Depth Functions in the Red Soil Critical Zone Observatory	2019	SOIL SCIENCE SOCIETY OF AMERICA JOURNAL	19	10.2136/sssaj2018.11.0447	http://dx.doi.org/10.2136/sssaj2018.11.0447	Organic carbon (OC) plays a pivotal role in earth surface systems. However, current three-dimensional (3D) mapping studies usually focus on a soil depth of 1 m rather than the depth to the bedrock. A top-down method using piecewise depth functions was proposed to fit the OC vertical decline patterns in a subtropical catchment in southern China. The vertical variation in OC was greatly affected by…		EARTHS CRITICAL ZONE; VERTICAL-DISTRIBUTION; MATTER; PREDICTION; THICKNESS; EROSION; CLIMATE; CHINA; CLAY; ALGORITHMS	Article
Dammeyer, HC; Schwinning, S; Schwartz, BF; Moore, GW	Dammeyer, Heather Cardella; Schwinning, Susanne; Schwartz, Benjamin F.; Moore, Georgianne W.	Effects of juniper removal and rainfall variation on tree transpiration in a semi-arid karst: evidence of complex water storage dynamics	2016	HYDROLOGICAL PROCESSES	32	10.1002/hyp.10938	http://dx.doi.org/10.1002/hyp.10938	Brush removal is widely practiced as a tool for increasing groundwater recharge, but its efficacy depends greatly on the way in which the removed species interact with the hydrological system relative to the vegetation replacing it. We examined the effects of Ashe juniper removal in the recharge zone of the Edwards Aquifer, Texas, USA, a karst aquifer. The study was conducted in an Ashe juniper (…	groundwater recharge; live oak; Granier sapflow sensor; xylem water potential; stable isotopes	GROUNDWATER RECHARGE; EDWARDS PLATEAU; ROOTING DEPTH; WOODY-PLANTS; SAP-FLOW; SOIL; VEGETATION; IMPACTS; SHALLOW; TEXAS	Article
Wistuba, M; Malik, I; Wójcicki, K; Michalowicz, P	Wistuba, Malgorzata; Malik, Ireneusz; Wojcicki, Krzysztof; Michalowicz, Patrycja	Coupling between landslides and eroding stream channels reconstructed from spruce tree rings (examples from the Carpathians and Sudetes - Central Europe)	2015	EARTH SURFACE PROCESSES AND LANDFORMS	37	10.1002/esp.3632	http://dx.doi.org/10.1002/esp.3632	The analysis of the positive feedback between landslides and erosion requires determination of the precise temporal and spatial relations between events of colluvium delivery and fluvial erosion. In our study we use decennial datasets on the occurrence of landsliding and erosion achieved through dendrochronological methods. Four sites covering areas of landslide slopes and adjacent valley floors …	slope-channel coupling; landslide; channel erosion; dendrochronology; relief evolution	EARTHQUAKE-INDUCED LANDSLIDES; ROCK-SLOPE FAILURES; ANATOMICAL CHANGES; COMPLEX LANDSLIDE; EXPOSED ROOTS; HOWGILL-FELLS; DEBRIS-FLOW; EROSION; SYSTEMS; RIVER	Article
Chaplot, V; Walter, C	Chaplot, V; Walter, C	Subsurface topography to enhance the prediction of the spatial distribution of soil wetness	2003	HYDROLOGICAL PROCESSES	51	10.1002/hyp.1273	http://dx.doi.org/10.1002/hyp.1273	The estimation of the spatial distribution of soil wetness within a catchment is one of the most important issues in hydrological and erosion modelling. So far, such models have been based on soil surface topographic information only. However, soil hydrology is also controlled by subsurface flow pathways that may not be explained only by surface terrain features. This study examined how the topog…	soil water content; DEM; modelling; hydrology; landscape	GROUND-PENETRATING RADAR; DIGITAL TERRAIN MODELS; WATER CONTENT; SURFACE SATURATION; LANDSCAPE MODEL; ELEVATION; ZONES; RESOLUTION; PARAMETERS; TOPMODEL	Article
Burt, EI; Goldsmith, GR; Cruz-de Hoyos, RM; Quispe, AJC; West, AJ	Burt, Emily I.; Goldsmith, Gregory R.; Cruz-de Hoyos, Roxanne M.; Quispe, Adan Julian Ccahuana; West, A. Joshua	The seasonal origins and ages of water provisioning streams and trees in a tropical montane cloud forest	2023	HYDROLOGY AND EARTH SYSTEM SCIENCES	0	10.5194/hess-27-4173-2023	http://dx.doi.org/10.5194/hess-27-4173-2023	Determining the sources of water provisioning streams, soils, and vegetation can provide important insights into the water that sustains critical ecosystem functions now and how those functions may be expected to respond given projected changes in the global hydrologic cycle. We developed multi-year time series of water isotope ratios (delta O-18 and delta H-2) based on twice-monthly collections …		LEAF WAX BIOMARKERS; PLANT WATER; SOIL-WATER; BEDROCK PERMEABILITY; ISOTOPIC COMPOSITION; STABLE-ISOTOPES; PRECIPITATION; CATCHMENT; SEPARATION; FRACTIONS	Article
Doane, TH; Edmonds, D; Yanites, BJ; Lewis, Q	Doane, Tyler H.; Edmonds, Douglas; Yanites, Brian J.; Lewis, Quinn	Topographic Roughness on Forested Hillslopes: A Theoretical Approach for Quantifying Hillslope Sediment Flux From Tree Throw	2021	GEOPHYSICAL RESEARCH LETTERS	5	10.1029/2021GL094987	http://dx.doi.org/10.1029/2021GL094987	Wind-driven tree throw is an observable and consequential process that suddenly moves soil downslope, inverts the soil column, and roughens the surface with pit-mound topography. Quantifying fluxes due to tree throw is complicated by its stochastic nature and estimation requires averaging over a large area or long time. Here, we develop a theory that leads to a dimensionless metric directly measu…	hillslopes; tree throw; topographic roughness; sediment transport	POPULATION-DYNAMICS; COSMOGENIC NUCLIDES; PHYSICAL EROSION; SOIL PRODUCTION; TRANSPORT; DENUDATION; RATES; MICROTOPOGRAPHY; EVOLUTION; BEDROCK	Article
Lerouge, C; Debure, M; Henry, B; Fernandez, AM; Blessing, M; Proust, E; Madé, B; Robinet, JC	Lerouge, Catherine; Debure, Mathieu; Henry, Benoit; Fernandez, Ana-Maria; Blessing, Michaela; Proust, Eric; Made, Benoit; Robinet, Jean-Charles	Origin of dissolved gas (CO2, O2, N2, alkanes) in pore waters of a clay formation in the critical zone (Tegulines Clay, France)	2020	APPLIED GEOCHEMISTRY	9	10.1016/j.apgeochem.2020.104573	http://dx.doi.org/10.1016/j.apgeochem.2020.104573	Understanding weathering processes in clay formations is an issue of primary importance for the preservation of our natural environment. Reactive-transport modeling used to simulate weathering of clay formations has indicated that reactive gases (CO2 and O-2) are major parameters in controlling weathering processes. The Lower Cretaceous Tegulines marine-clay formation outcropping in the area of B…	Chemical weathering; Critical zone; Pore waters; Dissolved gas; Carbon stable isotopes; Tegulines clay; Reactive transport modeling	CRYSTALLINE BEDROCK; POREWATER CHEMISTRY; ARGILLACEOUS ROCK; ALBANY SHALE; REDOX FRONT; DIFFUSION; CARBON; EVOLUTION; KENTUCKY; MODELS	Article
Moravec, BG; White, AM; Root, RA; Sanchez, A; Olshansky, Y; Paras, BK; Carr, B; McIntosh, J; Pelletier, JD; Rasmussen, C; Holbrook, WS; Chorover, J	Moravec, Bryan G.; White, Alissa M.; Root, Robert A.; Sanchez, Andres; Olshansky, Yaniv; Paras, Ben K.; Carr, Bradley; McIntosh, Jennifer; Pelletier, Jon D.; Rasmussen, Craig; Holbrook, W. Steven; Chorover, Jon	Resolving Deep Critical Zone Architecture in Complex Volcanic Terrain	2020	JOURNAL OF GEOPHYSICAL RESEARCH-EARTH SURFACE	16	10.1029/2019JF005189	http://dx.doi.org/10.1029/2019JF005189	Critical zone (CZ) structure, including the spatial distribution of minerals, elements, and fluid-filled pores, evolves on geologic time scales resulting from both top-down climatic forcing and bottom-up geologic controls. Climate and lithology may be imprinted in subsurface structure as depth-dependent trends in geophysical, geochemical, mineralogical, and biological datasets. As the weathering …	critical zone; mineralogy; geophysics; geochemistry; weathering; legacy geology	VALLES CALDERA; NEW-MEXICO; HYDROTHERMAL ALTERATION; GEOTHERMAL SYSTEM; EVOLUTION; WATER; ROCKS; SOIL; CONSTRAINTS; CHLORITE	Article
Meinert, LD	Meinert, Lawrence D.	The Science of Terroir	2018	ELEMENTS	10	10.2138/gselements.14.3.153	http://dx.doi.org/10.2138/gselements.14.3.153	Terroir involves the complex interplay of climate, soil, geology, and viticulture, all of which influence the character and quality of a wine from a given grape variety, rootstock, and viticultural practice. Contrary to the assertions of some wine writers, the minerals and character of the soil cannot be tasted in the wine. Rather, it is their effect on the grape ripening process that gives certa…	terroir; wine; grapes; climate; enology; viticulture	CABERNET-SAUVIGNON; FRUIT COMPOSITION; WASHINGTON-STATE; WINE; GEOLOGY; VINEYARD; APPELLATION; CLIMATE; GROWTH	Article
Chadburn, S; Burke, E; Essery, R; Boike, J; Langer, M; Heikenfeld, M; Cox, P; Friedlingstein, P	Chadburn, S.; Burke, E.; Essery, R.; Boike, J.; Langer, M.; Heikenfeld, M.; Cox, P.; Friedlingstein, P.	An improved representation of physical permafrost dynamics in the JULES land-surface model	2015	GEOSCIENTIFIC MODEL DEVELOPMENT	74	10.5194/gmd-8-1493-2015	http://dx.doi.org/10.5194/gmd-8-1493-2015	It is important to correctly simulate permafrost in global climate models, since the stored carbon represents the source of a potentially important climate feedback. This carbon feedback depends on the physical state of the permafrost. We have therefore included improved physical permafrost processes in JULES (Joint UK Land Environment Simulator), which is the land-surface scheme used in the Hadl…		ENVIRONMENT SIMULATOR JULES; POLYGONAL TUNDRA SITE; NORTHERN SIBERIA; AIR-TEMPERATURE; ENERGY BALANCE; ARCTIC TUNDRA; CLIMATE; SOIL; MOISTURE; VEGETATION	Article
Miller, GR; Chen, XY; Rubin, Y; Ma, SY; Baldocchi, DD	Miller, Gretchen R.; Chen, Xingyuan; Rubin, Yoram; Ma, Siyan; Baldocchi, Dennis D.	Groundwater uptake by woody vegetation in a semiarid oak savanna	2010	WATER RESOURCES RESEARCH	192	10.1029/2009WR008902	http://dx.doi.org/10.1029/2009WR008902	Groundwater can serve as an important resource for woody vegetation in semiarid landscapes, particularly when soil water is functionally depleted and unavailable to plants. This study examines the uptake of groundwater by deciduous blue oak trees (Quercus douglasii) in a California oak savanna. Here we present a suite of direct and indirect methods that demonstrate its occurrence and quantify its…		ENERGY-BALANCE CLOSURE; SOIL-WATER; SAP-FLOW; HYDRAULIC REDISTRIBUTION; EDDY COVARIANCE; FLUX FOOTPRINTS; CARBON-DIOXIDE; CLIMATE-CHANGE; TREE ROOTS; EVAPOTRANSPIRATION	Article
Franklin, DH; West, LT; Radcliffe, DE; Hendrix, PF	Franklin, D. H.; West, L. T.; Radcliffe, D. E.; Hendrix, P. F.	Characteristics and genesis of preferential flow paths in a piedmont ultisol	2007	SOIL SCIENCE SOCIETY OF AMERICA JOURNAL	28	10.2136/sssaj2003.0166	http://dx.doi.org/10.2136/sssaj2003.0166	Numerous methods have been used to characterize the size and abundance of macropores in soils. Few of these studies, however, have attempted to determine what portion of the soil column is involved with water flow or to propose a mechanism by which the preferential flow paths are formed. This study was initiated to describe the abundance and characteristics of preferential flow pathways in a Typi…		SATURATED HYDRAULIC CONDUCTIVITY; CHARACTERIZING MACROPORES; SOIL; TRANSPORT; SAPROLITE; WATER; INFILTRATION; MOVEMENT; CHANNELS	Article
Bowden, WB; Fahey, BD; Ekanayake, J; Murray, DL	Bowden, WB; Fahey, BD; Ekanayake, J; Murray, DL	Hillslope and wetland hydrodynamics in a tussock grassland, South Island, New Zealand	2001	HYDROLOGICAL PROCESSES	22	10.1002/hyp.235	http://dx.doi.org/10.1002/hyp.235	Previous research on two experimental catchments at the Glendhu Forest (Otago) showed that runoff dynamics from this landscape differ substantially from other areas in New Zealand. In particular, the recession curves from these catchments have two distinct phases: a rapid decline for a period of several hours, followed by a slow decline that may last many days to weeks. In the current study, soil…	baseflow; sturmflow; runoff; afforestation; Pinus radiata; headwater bog; grassland; hillslope	EAST OTAGO	Article; Proceedings Paper
MARKER, A; DEOLIVEIRA, JJ	MARKER, A; DEOLIVEIRA, JJ	CLIMATIC AND MORPHOLOGICAL CONTROL OF RARE-EARTH ELEMENT DISTRIBUTION IN WEATHERING MANTLES ON ALKALINE ROCKS	1994	CATENA	19	10.1016/0341-8162(94)90011-6	http://dx.doi.org/10.1016/0341-8162(94)90011-6	In humid coastal regions and in areas of accentuated relief of SE-Bahia, Brazil, weathering of alkaline rocks resulted in the formation of kaolinitic and lateritic weathering mantles. Under subhumid conditions in the inland region of Bahia, less mature sandy-clayey soil have developed. Rare Earth Element (REE) distribution in the weathering profiles has been investigated in order to establish rel…		FRACTIONATION; BRAZIL	Article; Proceedings Paper
Schaefer, CE; Towne, RM; Root, D; McCray, JE	Schaefer, Charles E.; Towne, Rachael M.; Root, Duane; McCray, John E.	Assessment of Chemical Oxidation for Treatment of DNAPL in Fractured Sandstone Blocks	2012	JOURNAL OF ENVIRONMENTAL ENGINEERING-ASCE	12	10.1061/(ASCE)EE.1943-7870.0000466	http://dx.doi.org/10.1061/(ASCE)EE.1943-7870.0000466	Laboratory experiments were performed in discretely-fractured sandstone blocks to evaluate the use of chemical oxidants to treat residual dense nonaqueous phase liquid (DNAPL) tetrachloroethene (PCE). Persulfate (chelated ferrous iron and alkaline activated) and permanganate oxidants were evaluated. Results showed that the maximum DNAPL mass removal rates ranged from 4,700 mg/L/day by using perma…	PCE; Bedrock; Oxidation; DNAPL; Fractures; Permanganate; Persulfate; Remediation	IN-SITU OXIDATION; NONAQUEOUS PHASE LIQUID; POTASSIUM-PERMANGANATE; PERSULFATE OXIDATION; ACTIVATED PERSULFATE; GROUNDWATER VELOCITY; CHLORINATED ETHENES; POROUS-MEDIA; TRICHLOROETHYLENE; KINETICS	Article
Pandey, S; Rajaram, H	Pandey, Sachin; Rajaram, Harihar	Modeling the influence of preferential flow on the spatial variability and time-dependence of mineral weathering rates	2016	WATER RESOURCES RESEARCH	28	10.1002/2016WR019026	http://dx.doi.org/10.1002/2016WR019026	Inferences of weathering rates from laboratory and field observations suggest significant scale and time-dependence. Preferential flow induced by heterogeneity (manifest as permeability variations or discrete fractures) has been suggested as one potential mechanism causing scale/time-dependence. We present a quantitative evaluation of the influence of preferential flow on weathering rates using r…		KINETIC CONTROL; KAOLINITE DISSOLUTION; SCALE-DEPENDENCE; POROUS-MEDIUM; SURFACE-AREA; TRANSPORT; BEDROCK; CHRONOSEQUENCE; PRECIPITATION; PERMEABILITY	Article
Mattey, DP; Atkinson, TC; Barker, JA; Fisher, R; Latin, JP; Durrell, R; Ainsworth, M	Mattey, D. P.; Atkinson, T. C.; Barker, J. A.; Fisher, R.; Latin, J. -P.; Durrell, R.; Ainsworth, M.	Carbon dioxide, ground air and carbon cycling in Gibraltar karst	2016	GEOCHIMICA ET COSMOCHIMICA ACTA	86	10.1016/j.gca.2016.01.041	http://dx.doi.org/10.1016/j.gca.2016.01.041	We put forward a general conceptual model of CO2 behaviour in the vadose zone of karst aquifers, based on physical principles of air flow through porous media and caves, combined with a geochemical interpretation of cave monitoring data. This 'Gibraltar model' links fluxes of water, air and carbon through the soil with the porosity of the vadose zone, the circulation of ground air and the ventila…		STABLE ISOTOPIC COMPOSITION; IN-SITU MEASUREMENT; ORGANIC-MATTER; TRACE-ELEMENT; CO2 EFFLUX; CHEMICAL EVOLUTION; COLUMBIA ICEFIELDS; GROWTH MECHANISMS; MODERN SPELEOTHEM; CASTLEGUARD CAVE	Article
Brunke, MA; Broxton, P; Pelletier, J; Gochis, D; Hazenberg, P; Lawrence, DM; Leung, LR; Niu, GY; Troch, PA; Zeng, XB	Brunke, Michael A.; Broxton, Patrick; Pelletier, Jon; Gochis, David; Hazenberg, Pieter; Lawrence, David M.; Leung, L. Ruby; Niu, Guo-Yue; Troch, Peter A.; Zeng, Xubin	Implementing and Evaluating Variable Soil Thickness in the Community Land Model, Version 4.5 (CLM4.5)	2016	JOURNAL OF CLIMATE	54	10.1175/JCLI-D-15-0307.1	http://dx.doi.org/10.1175/JCLI-D-15-0307.1	One of the recognized weaknesses of land surface models as used in weather and climate models is the assumption of constant soil thickness because of the lack of global estimates of bedrock depth. Using a 30-arc-s global dataset for the thickness of relatively porous, unconsolidated sediments over bedrock, spatial variation in soil thickness is included here in version 4.5 of the Community Land M…		RICHARDS EQUATION; ROOT DISTRIBUTION; TABLE DYNAMICS; PART I; SIMULATION; SURFACE; DEPTH; MOISTURE; PARAMETERIZATION; REPRESENTATION	Article
Ulicny, D; Spicáková, L; Grygar, R; Svobodová, M; Cech, S; Laurin, J	Ulicny, David; Spicakova, Lenka; Grygar, Radomir; Svobodova, Marcela; Cech, Stanislav; Laurin, Jiri	Palaeodrainage systems at the basal unconformity of the Bohemian Cretaceous Basin: roles of inherited fault systems and basement lithology during the onset of basin filling	2009	BULLETIN OF GEOSCIENCES	51	10.3140/bull.geosci.1128	http://dx.doi.org/10.3140/bull.geosci.1128	This study presents a synthesis of currently available data on the distribution of Cenomanian-age palaeodrainage systems in the Bohemian Cretaceous Basin, filled by fluvial and estuarine strata, and an interpretation of their relationships to the basement units and fault systems. Much of the progress, compared to previous studies, was made possible by a recent basin-scale evaluation of Cenomanian…	palaeodrainage; Cenomanian unconformity; Bohemian Massif; Elbe Zone; sequence stratigraphy	PECINOV QUARRY; OROGENIC ROOT; EGER GRABEN; SHEAR ZONES; VARISCAN; MASSIF; EVOLUTION; CRUST; ARCHITECTURE; TECTONICS	Review
Stolte, WJ; McFarlane, DJ; George, RJ	Stolte, WJ; McFarlane, DJ; George, RJ	Flow systems, tree plantations, and salinisation in a Western Australian catchment	1997	AUSTRALIAN JOURNAL OF SOIL RESEARCH	24	10.1071/S96066	http://dx.doi.org/10.1071/S96066	A lower hillslope in the Western Australian wheatbelt had become waterlogged and saline by 1981, when close-spaced rows of eucalypts were planted in blocks both in and adjacent to the discharge area and piezometers were established on the site. We analysed the trends in the piezometric heads and salinity concentrations over the period of record. We also modelled the hillslope profile using finite…	salinity; Western Australia; hydrology; evapotranspiration; tree plantations	DEEPLY WEATHERED HILLSLOPE; MM RAINFALL REGION; SOUTHWESTERN AUSTRALIA; GROUNDWATER; SALINITY; SAPROLITE; GROWTH; SOILS	Article
Hernandez, RR; Allen, MF	Hernandez, Rebecca R.; Allen, Michael F.	Diurnal patterns of productivity of arbuscular mycorrhizal fungi revealed with the Soil Ecosystem Observatory	2013	NEW PHYTOLOGIST	33	10.1111/nph.12393	http://dx.doi.org/10.1111/nph.12393	Arbuscular mycorrhizal (AM) fungi are the most abundant plant symbiont and a major pathway of carbon sequestration in soils. However, their basic biology, including their activity throughout a 24-h day:night cycle, remains unknown. We employed the insitu Soil Ecosystem Observatory to quantify the rates of diurnal growth, dieback and net productivity of extra-radical AM fungi. AM fungal hyphae sho…	environmental sensors; extra-radical hyphae; plant-fungus; soil organic matter; soil temperature; symbiosis	GRANITIC BEDROCK; FINE-ROOT; NITROGEN; HYPHAE; CO2; RESPONSES; FOREST; FIELD; RHIZOMORPHS; RESPIRATION	Article
Pan, YP; Ren, L; Huo, JX; Xiang, X; Meng, DH; Wang, YY; Yu, C; Liu, YY; Suo, JY; Huang, YM	Pan, Yingping; Ren, Liang; Huo, Jiaxuan; Xiang, Xiang; Meng, Dehui; Wang, Yuanyuan; Yu, Cheng; Liu, Yiyao; Suo, Jingyao; Huang, Yongmei	Soil geochemistry prevails over root functional traits in controlling soil organic carbon fractions of the alpine meadow on the Qinghai-Tibet Plateau, China	2024	CATENA	0	10.1016/j.catena.2024.107814	http://dx.doi.org/10.1016/j.catena.2024.107814	Alpine meadow occupies similar to 46.7 % of the grassland area and stores more than 60 % of the soil organic carbon (SOC) in the Qinghai-Tibet Plateau, with 3.19 Pg C in the top 30 cm. Parent material can highly influence SOC stocks via various mineral components with divergent adsorption abilities. However, previous studies mainly concentrated on the relation between SOC and parent material in t…	Parent material; Mineral-associated organic carbon; Particulate organic carbon; Hot-water extractable carbon; Root morphological traits; Root chemical traits	PARENT MATERIAL; MATTER; STABILIZATION; STORAGE; FOREST; STOCKS; DECOMPOSITION; COMMUNITIES; DIVERSITY; STABILITY	Article
Xu, SX; Shi, XZ; Wang, MY; Zhao, YC	Xu, Shengxiang; Shi, Xuezheng; Wang, Meiyan; Zhao, Yongcun	Effects of Subsetting by Parent Materials on Prediction of Soil Organic Matter Content in a Hilly Area Using Vis-NIR Spectroscopy	2016	PLOS ONE	19	10.1371/journal.pone.0151536	http://dx.doi.org/10.1371/journal.pone.0151536	Assessment and monitoring of soil organic matter (SOM) quality are important for understanding SOM dynamics and developing management practices that will enhance and maintain the productivity of agricultural soils. Visible and near-infrared (Vis-NIR) diffuse reflectance spectroscopy (350-2500 nm) has received increasing attention over the recent decades as a promising technique for SOM analysis. …		INFRARED REFLECTANCE SPECTROSCOPY; LEAST-SQUARE REGRESSION; CHEMICAL-PROPERTIES; CARBON FRACTIONS; FIELD-SCALE; QUALITY; CALIBRATION; PERFORMANCE; COMPONENTS; LIBRARY	Article
Angst, G; Messinger, J; Greiner, M; Häusler, W; Hertel, D; Kirfel, K; Kögel-Knabner, I; Leuschner, C; Rethemeyer, J; Mueller, CW	Angst, Gerrit; Messinger, Johanna; Greiner, Maria; Haeusler, Werner; Hertel, Dietrich; Kirfel, Kristina; Koegel-Knabner, Ingrid; Leuschner, Christoph; Rethemeyer, Janet; Mueller, Carsten W.	Soil organic carbon stocks in topsoil and subsoil controlled by parent material, carbon input in the rhizosphere, and microbial-derived compounds	2018	SOIL BIOLOGY & BIOCHEMISTRY	211	10.1016/j.soilbio.2018.03.026	http://dx.doi.org/10.1016/j.soilbio.2018.03.026	Despite a large body of studies investigating soil organic carbon (SOC) stocks and potential influencing factors, the impact of contrasting parent material, particularly in the subsoil, has received little attention. To reveal potential effects varying parent materials exert on SOC stocks, we investigated chemical (C-14 content and overall chemical composition via C-13 NMR spectroscopy) and plant…	Fagus sylvatica L.; C-14; Physical fractionation; Amino sugars; C-13 NMR	FINE-ROOT BIOMASS; STATE C-13 NMR; CHEMICAL-COMPOSITION; FAGUS-SYLVATICA; MATTER STORAGE; PHYLLOSILICATE MINERALOGY; PRECIPITATION GRADIENT; VERTICAL-DISTRIBUTION; LITTER DECOMPOSITION; TEMPERATE SOILS	Article
ROUTSON, RC; WILDUNG, RE; GARLAND, TR	ROUTSON, RC; WILDUNG, RE; GARLAND, TR	MINERAL WEATHERING IN AN ARID WATERSHED CONTAINING SOIL DEVELOPED FROM MIXED BASALTIC-FELSIC PARENT MATERIALS	1977	SOIL SCIENCE	0	10.1097/00010694-197711000-00007	http://dx.doi.org/10.1097/00010694-197711000-00007	Mineral weathering was studied on a 71 ha, arid watershed comprised of soil developed from mixed basaltic-felsic parent material. The composition of spring water draining the watershed was used to derive a weathering scheme for the principal soil minerals. The composition of the perennial spring water draining the arid watershed exhibited a high Mg concentration and low Na:Ca ratio. These appeare…			Article
Zhang, YY; Wu, W; Liu, HB	Zhang, Yun-Yi; Wu, Wei; Liu, Hongbin	Factors affecting variations of soil pH in different horizons in hilly regions	2019	PLOS ONE	88	10.1371/journal.pone.0218563	http://dx.doi.org/10.1371/journal.pone.0218563	Soil pH is a key factor that controls soil nutrient availability, soil microbial activities, and crop growth and development. However, studies on the soil pH variations of cultivated lands in different horizons at the regional scale remain limited. In this work, 348 soil samples were collected from three soil horizons (A, B, and C) at 120 sites over the hilly region of Chongqing, southwestern Chi…		ORGANIC-CARBON; ENVIRONMENTAL VARIABLES; SPATIAL-DISTRIBUTION; PREDICTION; FOREST; CLASSIFICATION; VARIABILITY; MECHANISMS; GRASSLANDS; SYSTEMS	Article
RYAN, PJ	RYAN, PJ	CHARACTERIZATION OF SOIL AND PRODUCTIVITY OF PINUS-RADIATA (D DON) IN NEW-SOUTH-WALES .2. PEDOGENESIS ON A RANGE OF PARENT MATERIALS	1986	AUSTRALIAN JOURNAL OF SOIL RESEARCH	7	10.1071/SR9860103	http://dx.doi.org/10.1071/SR9860103	Soil profile descriptions were made at a series of 11-year-old unfertilized Pinus radiata stands in the Lithgow district of New South Wales. Catenas within three soil parent materials were selected to compare variation in soil physical and morphological properties with growth of P. radiata. These parent materials were a Silurian siltstone, a Permian conglomerate and a Silurian-Devonian rhyolite. …			Article
Bustillo, MA; Plet, C; Alonso-Zarza, AM	Angeles Bustillo, M.; Plet, Chloe; Alonso-Zarza, Ana M.	ROOT CALCRETES AND URANIUM-BEARING SILCRETES AT SEDIMENTARY DISCONTINUITLES IN THE MIOCENE OF THE MADRID BASIN (TOLEDO, SPAIN)	2013	JOURNAL OF SEDIMENTARY RESEARCH	9	10.2110/jsr.2013.85	http://dx.doi.org/10.2110/jsr.2013.85	This paper reports a detailed study of the calcrete and silcrete proffies in the Miocene detrital deposits in the western area of Madrid, at the boundary of two main sedimentary units. The aims of this work were to better understand the pedogenic and diagenetic environments in which these profiles formed and to determine the cause(s) of their enrichment in uranium. Calcrete and silcrete duricrust…		NEEDLE-FIBER CALCITE; GROUNDWATER SILICIFICATION; INTERGRADE DURICRUSTS; DIAGENESIS; KALAHARI; BOTSWANA; ORIGIN; SILICA; CLASSIFICATION; CHALCEDONY	Article
Naylor, S; Letsinger, SL; Ficklin, DL; Ellett, KM; Olyphant, GA	Naylor, S.; Letsinger, S. L.; Ficklin, D. L.; Ellett, K. M.; Olyphant, G. A.	A hydropedological approach to quantifying groundwater recharge in various glacial settings of the mid-continental USA	2016	HYDROLOGICAL PROCESSES	20	10.1002/hyp.10718	http://dx.doi.org/10.1002/hyp.10718	Data from six monitoring stations were combined with a soil-water dynamics model (HYDRUS 1D) to achieve physically-based estimates of shallow water-table recharge in representative hydropedological settings of the glaciated midwestern U.S.A. Calibration involved inverse modeling that yielded optimized hydraulic parameters. Root mean square errors for modeled versus measured soil moisture contents…	vadose zone; HYDRUS; groundwater recharge; glacial sediments; soil parent materials and horizons	SOIL HYDRAULIC PARAMETERS; RUNOFF GENERATION; CONDUCTIVITY; WATER; SENSITIVITY; FRACTURES; CATCHMENT; POROSITY; TILLS	Article
Bukombe, B; Bauters, M; Boeckx, P; Cizungu, LN; Cooper, M; Fiener, P; Kidinda, LK; Makelele, I; Muhindo, DI; Rewald, B; Verheyen, K; Doetterl, S	Bukombe, Benjamin; Bauters, Marijn; Boeckx, Pascal; Cizungu, Landry Ntaboba; Cooper, Matthew; Fiener, Peter; Kidinda, Laurent Kidinda; Makelele, Isaac; Muhindo, Daniel Iragi; Rewald, Boris; Verheyen, Kris; Doetterl, Sebastian	Soil geochemistry - and not topography - as a major driver of carbon allocation, stocks, and dynamics in forests and soils of African tropical montane ecosystems	2022	NEW PHYTOLOGIST	4	10.1111/nph.18469	http://dx.doi.org/10.1111/nph.18469	The lack of field-based data in the tropics limits our mechanistic understanding of the drivers of net primary productivity (NPP) and allocation. Specifically, the role of local edaphic factors - such as soil parent material and topography controlling soil fertility as well as water and nutrient fluxes - remains unclear and introduces substantial uncertainty in understanding net ecosystem product…	African tropical forests; carbon allocation; carbon dynamics; net primary productivity; root; shoot ratio; soil fertility; soil geochemistry	EARTH SYSTEM MODELS; ORGANIC-CARBON; HABITAT ASSOCIATIONS; NUTRIENT LIMITATION; PHYSICAL-PROPERTIES; WOOD DENSITY; RAIN-FOREST; TRADE-OFFS; BIOMASS; PRODUCTIVITY	Article
Peng, Y; Knadel, M; Gislum, R; Deng, F; Norgaard, T; de Jonge, LW; Moldrup, P; Greve, MH	Peng, Yi; Knadel, Maria; Gislum, Rene; Deng, Fan; Norgaard, Trine; de Jonge, Lis Wollesen; Moldrup, Per; Greve, Mogens Humlekrog	Predicting soil organic carbon at field scale using a national soil spectral library	2013	JOURNAL OF NEAR INFRARED SPECTROSCOPY	35	10.1255/jnirs.1053	http://dx.doi.org/10.1255/jnirs.1053	Visible and near infrared diffuse reflectance (vis-NIR) spectroscopy is a low-cost, efficient and accurate soil analysis technique and is thus becoming increasingly popular. Soil spectral libraries are commonly constructed as the basis for estimating soil texture and properties. In this study, partial least squares regression was used to develop models to predict the soil organic carbon (SOC) con…	soil organic carbon; near Infrared spectroscopy; spectral library; partial least square regression	DIFFUSE-REFLECTANCE SPECTROSCOPY; PRINCIPAL COMPONENT; LEAST-SQUARES; NITROGEN; NIRS; CALIBRATIONS; REGRESSION; CLAY	Article
Bronnikova, MA; Gerasimova, MI; Konoplianikova, YV; Gurkova, EA; Chernousenko, GI; Golubtsov, VA; Efimov, OE	Bronnikova, M. A.; Gerasimova, M., I; Konoplianikova, Yu, V; Gurkova, E. A.; Chernousenko, G., I; Golubtsov, V. A.; Efimov, O. E.	Cryoaridic Soils as a Genetic Type in the Russian Soil Classification System: Geography, Morphology, Diagnostics	2022	EURASIAN SOIL SCIENCE	0	10.1134/S1064229322030036	http://dx.doi.org/10.1134/S1064229322030036	Cryoaridic soils were proposed to be identified as an individual genetic soil type by Vladimir Volkovintser in the 1970s. Volkovintser argued that the specific properties of these soils are in good agreement with the soil-forming factors: ultracontinental climate, cryoxerophytic steppe or tundra-steppe vegetation, dry permafrost, and skeletal parent material. In cryoaridic soils, the properties o…	cryoxerophytic steppes; climatic niche; cryohumus diagnostic horizon; root detritus; coatings; processes and subtypes; Skeletic Someric Kastanozems (Cambic?); Eutric Skeletic Cambisol (Protocalcic); Skeletic Cambic Calcisol (Yermic)	CHESTNUT SOILS; LANDSCAPE; FEATURES; HORIZONS; HUMUS	Article
Rao, TS; Rao, SRK; Reddy, GM	Rao, T. Srinivasa; Rao, S. R. Koteswara; Reddy, G. Madhusudhan	Friction stir welding of thick section Al-Zn-Mg-Cu aluminum alloy	2018	MATERIALWISSENSCHAFT UND WERKSTOFFTECHNIK	7	10.1002/mawe.201700098	http://dx.doi.org/10.1002/mawe.201700098	Friction stir butt welding of 25mm thick AA7075-T651 plates has been investigated. Careful process parameter selection resulted in single pass, full-penetration defect free welds. The weld nugget exhibits a significant grain refinement while facing the dissolution of strengthening precipitates. Microhardness survey gives a W-shaped profile with lower hardness values recorded in the thermo-mechani…	Thick section aluminum alloy; Friction stir welding; Mechanical properties; Microstructures; Dissolution of precipitates	MICROSTRUCTURE EVOLUTION; MECHANICAL-PROPERTIES; PLATES	Article
Bullen, T; Chadwick, O	Bullen, Thomas; Chadwick, Oliver	Ca, Sr and Ba stable isotopes reveal the fate of soil nutrients along a tropical climosequence in Hawaii	2016	CHEMICAL GEOLOGY	90	10.1016/j.chemgeo.2015.12.008	http://dx.doi.org/10.1016/j.chemgeo.2015.12.008	Nutrient biolifting is an important pedogenic process in which plant roots obtain inorganic nutrients such as phosphorus (P) and calcium (Ca) from minerals at depth and concentrate those nutrients at the surface. Here we use soil chemistry and stable isotopes of the alkaline earth elements Ca, strontium (Sr) and barium (Ba) to test the hypothesis that biolifting of P has been an important pedogen…	Calcium isotopes; Strontium isotopes; Barium isotopes; Nutrient biolifting; Soil climosequence; Soil exchangeable fraction; Andisols	STRONTIUM ISOTOPE; CALCIUM ISOTOPES; KOHALA VOLCANO; SANTA-CRUZ; FRACTIONATION; BARIUM; PLANTS; CONSTRAINTS; CLIMATE; IMPACT	Article
Pang, YJ; He, J; Niu, X; Song, TJ; Fu, L; Liu, K; Bi, ER	Pang, Yajie; He, Jin; Niu, Xue; Song, Tiejun; Fu, Lei; Liu, Kai; Bi, Erping	Selenium distribution in cultivated Argosols and Gleyosols of dry and paddy lands: A case study in Sanjiang Plain, Northeast China	2022	SCIENCE OF THE TOTAL ENVIRONMENT	7	10.1016/j.scitotenv.2022.155528	http://dx.doi.org/10.1016/j.scitotenv.2022.155528	Distribution pattern of selenium (Se) fractions in soil could influence Se content in crops and thereby intake of Se in human body. In order to investigate the effects of soil types and farming conditions on Se distribution in small-scaled cultivated land developed under the same conditions of climate, topography and parent materials, two types of soils (i.e., Argosols and Gleyosols) from paddy a…	Selenium distribution; Argosols; Gleyosols; Dry land; Paddy land	ORGANIC-MATTER; SOIL SELENIUM; SPECIATION; SE; BIOAVAILABILITY; AREA; FRACTIONATION; GEOCHEMISTRY; ACCUMULATION; ENVIRONMENT	Article
Enloe, HA; Quideau, SA; Graham, RC; Sillett, SC; Oh, SW; Wasylishen, RE	Enloe, Heather A.; Quideau, Sylvie A.; Graham, Robert C.; Sillett, Stephen C.; Oh, S. -W.; Wasylishen, R. E.	Soil Organic Matter Processes in Old-Growth Redwood Forest Canopies	2010	SOIL SCIENCE SOCIETY OF AMERICA JOURNAL	10	10.2136/sssaj2009.0031	http://dx.doi.org/10.2136/sssaj2009.0031	Organic soils up to I in thick cover tree surfaces within the canopies of old-growth redwood [Sequoia sempervirens (D. Don) Endl] forests 50 in or more above the ground. Very little is known about litter quality and litter decomposition processes within these canopies. A combination of solid-state cross-polarization magic-angle spinning C-13 nuclear magnetic resonance (NMR) spectroscopy, natural …		NUCLEAR-MAGNETIC-RESONANCE; LEAF-LITTER DECOMPOSITION; C-13 NMR-SPECTROSCOPY; EXTRACTABLE LIPIDS; CROSS-POLARIZATION; INITIAL CHEMISTRY; BRITISH-COLUMBIA; ISOTOPE RATIOS; NITROGEN; CARBON	Article
BRIMHALL, GH; LEWIS, CJ; FORD, C; BRATT, J; TAYLOR, G; WARIN, O	BRIMHALL, GH; LEWIS, CJ; FORD, C; BRATT, J; TAYLOR, G; WARIN, O	QUANTITATIVE GEOCHEMICAL APPROACH TO PEDOGENESIS - IMPORTANCE OF PARENT MATERIAL REDUCTION, VOLUMETRIC EXPANSION, AND EOLIAN INFLUX IN LATERITIZATION	1991	GEODERMA	268	10.1016/0016-7061(91)90066-3	http://dx.doi.org/10.1016/0016-7061(91)90066-3	Using mass balance techniques we test the prevalent view that laterite genesis is dominated by in situ residual enrichment during chemical weathering of bedrock. Through calculation of net mass fluxes through the laterite soils in Mali, West Africa, we show that residual enrichment by removal of mobile elements with a corresponding increase in bulk porosity and decrease in bulk density, contribut…		METAL ENRICHMENT; ATACAMA DESERT; NORTHERN CHILE; LA-ESCONDIDA; DUST; BAUXITES	Article; Proceedings Paper
Huang, CC; Hou, QY; Yang, ZF; Yu, T; You, YH; Wu, ZL	Huang, Changchen; Hou, Qingye; Yang, Zhongfang; Yu, Tao; You, Yuanhang; Wu, Zhiliang	Comprehensive exploration on transfer and human health risk of potential toxic element in soil-rice system from the Pearl River Delta	2024	LAND DEGRADATION & DEVELOPMENT	0	10.1002/ldr.5112	http://dx.doi.org/10.1002/ldr.5112	The transfers of potential toxic elements (PTEs) from root soil to rice grains and its driving factors are of major worldwide concern. And it is still not clear whether the parent material has influence on the transfers of PTEs in soil. Thus, the aim of this study is to investigate the transfers of PTEs in soil-rice system from different parent materials area, identify its driving factors and eva…	health risk assessment; Pearl River Delta; potential toxic element; soil-rice system; transfer factor	HEAVY-METALS; ACCUMULATION; CADMIUM; GROWTH; AMENDMENTS; MECHANISM; COPPER; LEAD; AREA	Article
Varelides, C; Varelides, Y; Kritikos, T	Varelides, C; Varelides, Y; Kritikos, T	Effect of mechanical site preparation and fertilisation on early growth and survival of a black pine plantation in northern Greece	2005	NEW FORESTS	4	10.1007/s11056-004-0760-0	http://dx.doi.org/10.1007/s11056-004-0760-0	Pine plantations on selected sites in the extensive zone of degraded oak coppice of northern Greece are deemed necessary for increasing wood production in the area and suitable site preparation may accelerate early tree growth. Seven site preparation treatments including raking (R), with sub-soiling (RS), disc harrowing (RD), tine ploughing (RT) and their combinations (RSD), (RDT) and (RSDT) were…	fertilisation; Pinus nigra; plantation establishment; soil cultivation		Article
PARFITT, RL; SAIGUSA, M; EDEN, DN	PARFITT, RL; SAIGUSA, M; EDEN, DN	SOIL DEVELOPMENT PROCESSES IN AN AQUALF OCHREPT SEQUENCE FROM LOESS WITH ADMIXTURES OF TEPHRA, NEW-ZEALAND	1984	JOURNAL OF SOIL SCIENCE	22	10.1111/j.1365-2389.1984.tb00620.x	http://dx.doi.org/10.1111/j.1365-2389.1984.tb00620.x	The properties of contrasting soils occurring under a 1050-1600 mm rainfall gradient are described. The soils range, with increasing rainfall, from Typic Fragiaqualfs to Andic Dystrochrepts. Sand mineralogy of these soils indicates that they have formed in essentially similar parent materials consisting largely of quartzo-feldspathic loess with admixtures of rhyolitic and andesitic tephra. The Fr…			Article
Wilson, MJ	Wilson, MJ	Weathering of the primary rock-forming minerals: processes, products and rates	2004	CLAY MINERALS	392	10.1180/0009855043930133	http://dx.doi.org/10.1180/0009855043930133	This paper describes the ways in which the major rock-forming primary minerals (olivine, pyroxenes, amphiboles, feldspars, micas and chlorites) break down during weathering, the products that develop during this breakdown and the rates at which this breakdown occurs. The perspective chosen to illustrate this vast topic is that of the residual soil weathering profile. Different physical and chemic…	weathering; olivine; pyroxene; amphibole; feldspar; biotite; muscovite; chlorite; soil; saprolite	TRANSMISSION ELECTRON-MICROSCOPE; X-RAY PHOTOELECTRON; INTERSTRATIFIED CHLORITE-VERMICULITE; VIRGINIA PIEDMONT SOILS; FLUIDIZED-BED REACTOR; DISSOLUTION KINETICS; ORGANIC-ACIDS; FELDSPAR DISSOLUTION; ROOM-TEMPERATURE; PLAGIOCLASE DISSOLUTION	Review
Ashley, GM; Driese, SG	Ashley, GM; Driese, SG	Paleopedology and papleohydrology of a volcaniclastic paleosol interval: Implications for Early Pleistocene stratigraphy and paleoclimate record, Olduvai Gorge, Tanzania	2000	JOURNAL OF SEDIMENTARY RESEARCH	98	10.1306/040300701065	http://dx.doi.org/10.1306/040300701065	A cumulative red paleosol interval developed on volcaniclastic parent material under semiarid conditions in Olduvai Gorge, Tanzania, It contains a complex history of pedogenesis that was affected by: (1) episodic pyroclastic and debris fan processes and (2) episodic expansions and contractions of an adjacent alkaline lake and the associated fluctuations in the water table. The paleosol interval i…		TROPICAL AFRICA; PEDOGENESIS	Article
Li, F; Huang, JH; Zeng, GM; Huang, XL; Li, XD; Liang, J; Wu, HP; Wang, XY; Bai, B	Li, Fei; Huang, Jinhui; Zeng, Guangming; Huang, Xiaolong; Li, Xiaodong; Liang, Jie; Wu, Haipeng; Wang, Xiaoyu; Bai, Bing	Integrated Source Apportionment, Screening Risk Assessment, and Risk Mapping of Heavy Metals in Surface Sediments: A Case Study of the Dongting Lake, Middle China	2014	HUMAN AND ECOLOGICAL RISK ASSESSMENT	33	10.1080/10807039.2013.849479	http://dx.doi.org/10.1080/10807039.2013.849479	Surface sediment samples were collected from 10 typical locations throughout the Dongting Lake, China, in January 2009. Samples were assayed by atom absorption spectrophotometer and cold atomic fluorescent spectrophotometer for Pb, Cd, As, Hg. In order to investigate the spatial distribution characteristics, sources, and potential ecological risks of heavy metals, the geostatistics method, potent…	ecological risk assessment; geostatistics method; Dongting Lake; multivariate statistical analysis; heavy metal pollution	POTENTIAL ECOLOGICAL RISK; SPATIAL-DISTRIBUTION; TRACE-ELEMENTS; YANGTZE-RIVER; CONTAMINATION; AREA; SOILS; INDEX; UNCERTAINTY; MULTIVARIATE	Article
Szalai, Z; Ringer, M; Németh, T; Sipos, P; Perényi, K; Pekker, P; Balázs, R; Vancsik, AV; Zacháry, D; Szabó, L; Filep, T; Varga, G; Jakab, G	Szalai, Zoltan; Ringer, Marianna; Nemeth, Tibor; Sipos, Peter; Perenyi, Katalin; Pekker, Peter; Balazs, Reka; Vancsik, Anna Viktoria; Zachary, Dora; Szabo, Lili; Filep, Tibor; Varga, Gyorgy; Jakab, Gergely	Accelerated soil development due to seasonal water-saturation under hydric conditions	2021	GEODERMA	6	10.1016/j.geoderma.2021.115328	http://dx.doi.org/10.1016/j.geoderma.2021.115328	Pedogenesis is considered a long-term environmental process; however, it can be accelerated by periodic water saturation (hydric conditions). The exact nature and effectiveness of hydric conditions in the intensification of soil development are not clear yet. Our understanding of the timescales of the mineralogical changes occurring in soils is limited; however, the timeframe of soil organic matt…	Pedogenesis; Gleysol; Hydric soil; Pedogenic Fe hydroxides; Smectites; Redox potential; Soil organic matter	ORGANIC-MATTER STABILIZATION; GRAIN-SIZE; FE; CHRONOSEQUENCE; LOESS; MN; PODZOLISATION; ACCUMULATION; EQUILIBRIA; FERROLYSIS	Article
Cooper, GD; Morris, A; Botha, G; Titshall, L; Burgdorf, RJ; Rozanov, A	Cooper, G. D.; Morris, A.; Botha, G.; Titshall, L.; Burgdorf, R. J.; Rozanov, A.	The role of landscape and parent material on regolith under timber plantations at Highflats, KwaZulu-Natal, South Africa	2023	GEODERMA REGIONAL	0	10.1016/j.geodrs.2023.e00608	http://dx.doi.org/10.1016/j.geodrs.2023.e00608	Regolith is an important component of the Earth's critical zone. Little investigative work has been done in southern Africa on regolith characteristics as a component of the critical zone, and in particular the importance to forestry plantation productivity in the eastern hinterland of South Africa. Regolith cores were extracted from five positions across two slopes underlain by sandstone and til…	Regolith; Slope; Sandstone; Tillite; Dolerite; Forestry; Cambisol; Leptosol	CLASSIFICATION-SYSTEM; SOIL CLASSIFICATION; FOREST; ROOTS; DEPTH; WATER; PRINCIPLES; TERRAINS; ROCK	Article
Langoy, MA; Stock, SR	Langoy, MA; Stock, SR	Fatigue-crack growth in Ti-6Al-4V-0.1Ru in air and seawater: Part 1. Design of experiments, assessment, and crack growth-rate curves	2001	METALLURGICAL AND MATERIALS TRANSACTIONS A-PHYSICAL METALLURGY AND MATERIALS SCIENCE	16			Fatigue-crack growth rates for different simulated ocean environments and loading conditions have been investigated for beta-annealed Ti-6Al-4V-0.1 Ru (extra-low interstitials, (ELI)), a candidate material for oil production risers; the focus was on uncovering whether certain combinations of conditions could produce unexpectedly high crack growth rates. A two-level, one-quarter-fraction factorial…		APPLIED LOAD; CLOSURE; PROPAGATION; ENVIRONMENTS	Article
Sule, J; Ganguly, S	Sule, Jibrin; Ganguly, Supriyo	Application of Local Mechanical Tensioning and Laser Processing to Modify the Residual Stress State and Microstructural Features of Multi-Pass HSLA Steel	2015	SAE INTERNATIONAL JOURNAL OF MATERIALS AND MANUFACTURING	3	10.4271/2015-01-0604	http://dx.doi.org/10.4271/2015-01-0604	In a multi-pass weld, the development of residual stress to a large extent depends on the response of the weld metal, heat affected zone and parent material to complex thermo-mechanical cycles during welding. Previous investigations on this subject mostly focused on mechanical tensioning or heat treatment to modify the residual stress distribution in and around the weld. In this research, microst…			Article
Schulz, M; Stonestrom, D; Lawrence, C; Bullen, T; Fitzpatrick, J; Kyker-Snowman, E; Manning, J; Mnich, M	Schulz, Marjorie; Stonestrom, Dave; Lawrence, Corey; Bullen, Tom; Fitzpatrick, John; Kyker-Snowman, Emily; Manning, Jane; Mnich, Meagan	Structured Heterogeneity in a Marine Terrace Chronosequence: Upland Mottling	2016	VADOSE ZONE JOURNAL	23	10.2136/vzj2015.07.0102	http://dx.doi.org/10.2136/vzj2015.07.0102	Soil mottles generally are interpreted as a product of reducing conditions during periods of water saturation. The upland soils of the Santa Cruz, CA, marine terrace chronosequence display an evolving sequence of reticulate mottling from the youngest soil (65 ka) without mottles to the oldest soil (225 ka) with well-developed mottles. The mottles consist of an interconnected network of clay and C…		IRON ISOTOPE FRACTIONATION; X-RAY-DIFFRACTION; SANTA-CRUZ; CENTRAL CALIFORNIA; CLAY-MINERALS; ORGANIC-ACIDS; HIGHER-PLANTS; FE ISOTOPES; SOIL; WATER	Article; Proceedings Paper
Busse, MD; Simon, SA; Riegel, GM	Busse, MD; Simon, SA; Riegel, GM	Tree-growth and understory responses to low-severity prescribed burning in thinned Pinus ponderosa forests of central Oregon	2000	FOREST SCIENCE	87			The growth of ponderosa pine and associated understory vegetation was evaluated for a 6 yr period following spring underburning of surface fuels. Underburn and control (unburned) plots were paired at 15 replicate sites in pole-sized ponderosa pine forests of central Oregon. The burns were generally low in severity, as noted by low O horizon mass reduction (24%) and tree mortality (6%). A small bu…	Ponderosa pine; spring underburning; site productivity; crown scorch; root mortality; Purshia tridentata; plant diversity	MICROBIAL BIOMASS; NITROGEN; BITTERBRUSH; VEGETATION; FIRE; SOIL; MECHANISMS; MORTALITY; STANDS; WATER	Article
Veihe, A; Thers, M	Veihe, Anita; Thers, Mie	Pedogenesis and root development in a complex geomorphologic setting of the Faroe Islands	2007	COMMUNICATIONS IN SOIL SCIENCE AND PLANT ANALYSIS	5	10.1080/00103620601172266	http://dx.doi.org/10.1080/00103620601172266	Studies of pedogenesis in basaltic soils within the cool, temperate zone were fairly limited. This study looked at pedogenesis and root development in Noraradalur of the Faroe Islands. To a large extent, soil physical and chemical characteristics were determined by sedimentological rather than pedological processes. Wind erosion plays an important role, and in spite of the homogeneity of the pare…	basaltic soils; Faroe Islands; pedogenesis; root development; soil fertility	FAEROE-ISLANDS; SAMPLE PREPARATION; NORTHERN-IRELAND; BASALTIC SOILS; DITHIONITE; OXALATE; LENGTH; SILT	Article
Chatzistathis, T; Therios, I; Alifragis, D	Chatzistathis, Theocharis; Therios, Ioannis; Alifragis, Dimitrios	Differential Uptake, Distribution within Tissues, and Use Efficiency of Manganese, Iron, and Zinc by Olive Cultivars Kothreiki and Koroneiki	2009	HORTSCIENCE	34	10.21273/HORTSCI.44.7.1994	http://dx.doi.org/10.21273/HORTSCI.44.7.1994	Three-month-old rooted olive cuttings (Olea europaea L., cvs. Koroneiki and Kothreiki of approximate to 20 to 25 em in height) were grown outdoors for 140 days (from 30 May until 17 Oct.) under ambient conditions in black plastic bags containing 3 kg of soil. Three soils from different parent material (Marl, Gneiss schist., and Peridotite) and with different physicochemical properties were chosen…	nutrient uptake; nutrient use efficiency; olive cultivar; parent material; marl; Gneiss schist.; Peridotite	GENOTYPES DIFFER; WHEAT	Article
Niemeyer, RJ; Heinse, R; Link, TE; Seyfried, MS; Klos, PZ; Williams, CJ; Nielson, T	Niemeyer, Ryan J.; Heinse, Robert; Link, Timothy E.; Seyfried, Mark S.; Klos, P. Zion; Williams, Christopher J.; Nielson, Travis	Spatiotemporal soil and saprolite moisture dynamics across a semi-arid woody plant gradient	2017	JOURNAL OF HYDROLOGY	11	10.1016/j.jhydrol.2016.11.005	http://dx.doi.org/10.1016/j.jhydrol.2016.11.005	Woody plant cover has increased 10-fold over the last 140+ years in many parts of the semi-arid western USA. Woody plant cover can alter the timing and amount of plant available moisture in the soil and saprolite. To assess spatiotemporal subsurface moisture dynamics over two water years in a snow dominated western juniper stand we compared moisture dynamics horizontally across a discontinuous ca…	Infiltration; Soil moisture; Electromagnetic induction; Electrical resistivity tomography; Western juniper; Sagebrush	ELECTROMAGNETIC INDUCTION; ELECTRICAL-CONDUCTIVITY; RESISTIVITY TOMOGRAPHY; JUNIPER VEGETATION; WATER; PATTERNS; PRECIPITATION; STREAMFLOW; HILLSLOPE; DROUGHT	Article
Emanuel, D; Sapsford, DJ	Emanuel, D.; Sapsford, D. J.	Fossil rootlet biopores as conduits for contaminant transport through clay horizons: a case study of DNAPL behaviour in Severn alluvium, UK	2016	ENVIRONMENTAL EARTH SCIENCES	3	10.1007/s12665-016-5756-5	http://dx.doi.org/10.1007/s12665-016-5756-5	This paper presents a case study of several DNAPL contaminated sites around the Severn Estuary (UK) where a combination of detailed observations, core dissections and physicochemical characterisation of alluvial clay-silt horizons have revealed the presence of fossil rootlet biopores which act and have the potential to act as conduits for contaminant migration through up to 13 m of clay-silt. The…	Environmental risk assessment; Coal tar; Coal tar distillates; Pollution	GROUNDWATER-FLOW; TILL; HYDROGEOLOGY; SAPROLITE; CREOSOTE	Article
Kitajima, K; Allen, MF; Goulden, ML	Kitajima, Kuni; Allen, Michael F.; Goulden, Michael L.	Contribution of hydraulically lifted deep moisture to the water budget in a Southern California mixed forest	2013	JOURNAL OF GEOPHYSICAL RESEARCH-BIOGEOSCIENCES	24	10.1002/2012JG002255	http://dx.doi.org/10.1002/2012JG002255	Trees and shrubs growing in California's mountains rely on deep roots to survive the hot and dry Mediterranean climate summer. The shallow montane soil cannot hold enough water to support summer transpiration, and plants must access deeper moisture from the weathered bedrock. We used the HYDRUS-1D model to simulate the moisture flux through the soil-plant continuum in Southern California's San Ja…	water budget; eddy covariance flux; sensing technology; isotope; modeling	CARBON-DIOXIDE TRANSPORT; WEATHERED BEDROCK; ARTEMISIA-TRIDENTATA; CLIMATE-CHANGE; ROOT SYSTEMS; SOIL-WATER; OAK TREES; FINE-ROOT; REDISTRIBUTION; ECOSYSTEM	Article
Perron, JT; Richardson, PW; Ferrier, KL; Lapôtre, M	Perron, J. Taylor; Richardson, Paul W.; Ferrier, Ken L.; Lapotre, Mathieu	The root of branching river networks	2012	NATURE	123	10.1038/nature11672	http://dx.doi.org/10.1038/nature11672	Branching river networks are one of the most widespread and recognizable features of Earth's landscapes and have also been discovered elsewhere in the Solar System(1,2). But the mechanisms that create these patterns and control their spatial scales are poorly understood. Theories based on probability(3-5) or optimality(3,6-8) have proven useful(9), but do not explain how river networks develop ov…		TRIPLE JUNCTION REGION; EROSION RATES; MODEL; LANDSCAPE; BE-10; EVOLUTION; HILLSLOPE; BEDROCK; CREEP; AL-26	Article
Ebert, K; Hall, AM; Hättestrand, C	Ebert, Karin; Hall, Adrian M.; Hattestrand, Clas	Pre-glacial landforms on a glaciated shield: the inselberg plains of northern Sweden	2012	NORWEGIAN JOURNAL OF GEOLOGY	13			We investigate the long-term geomorphological evolution of the inselberg plains on the glaciated northern Fennoscandian shield. The shield surface has been largely stripped of pre-Quaternary correlative sediments and saprolites by non-glacial and glacial erosion, which make investigations of pre-Quaternary landscape development a challenge. The relief of the study area, covering 33,000 km(2) in t…		CALEDONIAN FORELAND BASIN; TERM LANDSCAPE EVOLUTION; FISSION-TRACK; FENNOSCANDIAN GLACIATION; RELICT LANDSCAPE; WEST GREENLAND; FORMATION TIME; DENUDATION; APATITE; EROSION	Article

## Sheet: Full text screened
Authors	Author full names	Title	Year	Source title	Cited by	DOI	Link	Abstract	Author Keywords	Index Keywords	Document Type		Experiment type	Region	Country	Site	Rainfall (mm)	Temp. (⁰C)	Growth habit	Plant type	Common name	Species	Root type	Root trait	Method used to measure	Root mechanism identified	Parent material type	Degree of weathering	Profile depth (m)	Summary of results
Jablkowski P.; Johnson E.A.; Martin Y.E.	Jablkowski, P. (57195952922); Johnson, E.A. (24457699500); Martin, Y.E. (7102907055)	Role of river flow and sediment mobilization in riparian alder establishment along a bedrock-gravel river, South Fork Eel River, California	2017	Geomorphology	2	10.1016/j.geomorph.2017.06.010	https://www.scopus.com/inward/record.uri?eid=2-s2.0-85030450530&doi=10.1016%2fj.geomorph.2017.06.010&partnerID=40&md5=0cfc731adb2be8c365b5a45e66b97b40	Climatic, hydraulics, hydrologic, and fluvial geomorphic processes are the main drivers of riparian white alder (Alnus rhombifolia Nutt.) distribution in northern California. The Mediterranean climate and canyon bound, bedrock-gravel morphology of the South Fork Eel have a distinct effect on these processes. White alder seeds are preferentially deposited on river bars where river hydraulics creat…	Bagnold; Hydrus; Riparian ecology; River banks; River bars; White alder	California; South Fork Eel River; United States; Alnus; Alnus rhombifolia; Turnera subulata; bedrock; deciduous tree; fluvial deposit; gravel; growth rate; riparian zone; river bank; river flow; sediment transport; seedling	Article
Betancur-Corredor B.; Loaiza-Usuga J.C.; Denich M.; Borgemeister C.	Betancur-Corredor, Bibiana (56458958300); Loaiza-Usuga, Juan Carlos (24332724600); Denich, Manfred (6603039899); Borgemeister, Christian (7003580748)	Changes of Technosol properties and vegetation structure along a chronosequence of dredged sediment deposition in areas with alluvial gold mining in Colombia	2020	Journal of Soils and Sediments	7	10.1007/s11368-019-02551-9	https://www.scopus.com/inward/record.uri?eid=2-s2.0-85082644864&doi=10.1007%2fs11368-019-02551-9&partnerID=40&md5=996b4ff5a2e155d126a84d53458b4214	Purpose: Alluvial gold mining leaves a vast amount of dredged sediment that covers the natural soil, destroys riparian ecosystems, and impacts riverbeds and valleys. In Colombia, more than 80,000 ha are covered by dredged sediment. Technosols developed from such deposits undergo strong transformations during the early stages of formation due to the diverse nature of the constituents. The aims of …	Pedogenic trends; Post-mining land use; Technogenic materials; Variability and heterogeneity; Vegetation size structure	Colombia; chronosequence; gold mine; nutrient availability; pedogenesis; physicochemical property; redox conditions; soil property; tree; vegetation structure	Article
Wang F.; Wang G.; Cui J.; Guo L.; Mello C.R.; Boyer E.W.; Tang X.; Yang Y.	Wang, Fei (58600206600); Wang, Genxu (35201884700); Cui, Junfang (55801200400); Guo, Li (56693360600); Mello, Carlos R. (57218102064); Boyer, Elizabeth W. (35584213800); Tang, Xiangyu (57194923016); Yang, Yi (57395653100)	Preferential flow patterns in forested hillslopes of east Tibetan Plateau revealed by dye tracing and soil moisture network	2022	European Journal of Soil Science	11	10.1111/ejss.13294	https://www.scopus.com/inward/record.uri?eid=2-s2.0-85137812785&doi=10.1111%2fejss.13294&partnerID=40&md5=29b7c19caa5c9e3324ca308920cb3213	Preferential flow (PF) through soil and regolith results in a rapid vertical and lateral water movement within the profile. This study focused on quantifying PF in contrasting forested hillslopes of the Hailuo Valley, located on China's east Tibetan Plateau. Quantifying PF in this region is challenging since the underlying matrix is complex, with shallow soils, thick underlying saprolite, and the…	critical zone; flow pathways; hillslope hydrology; hydropedology; subsurface flow; subsurface structure; throughfall	China; Plateau [Nigeria]; Qinghai-Xizang Plateau; hillslope; percolation; soil moisture; subsurface flow; throughfall	Article
Angst G.; Messinger J.; Greiner M.; Häusler W.; Hertel D.; Kirfel K.; Kögel-Knabner I.; Leuschner C.; Rethemeyer J.; Mueller C.W.	Angst, Gerrit (56593042100); Messinger, Johanna (57201657669); Greiner, Maria (57201657941); Häusler, Werner (7004418465); Hertel, Dietrich (7003388980); Kirfel, Kristina (56946923900); Kögel-Knabner, Ingrid (7004944025); Leuschner, Christoph (7003504656); Rethemeyer, Janet (57203143486); Mueller, Carsten W. (35181835200)	Soil organic carbon stocks in topsoil and subsoil controlled by parent material, carbon input in the rhizosphere, and microbial-derived compounds	2018	Soil Biology and Biochemistry	205	10.1016/j.soilbio.2018.03.026	https://www.scopus.com/inward/record.uri?eid=2-s2.0-85045575330&doi=10.1016%2fj.soilbio.2018.03.026&partnerID=40&md5=6e80cf79f8eb4541dd9561a3a7ed2cd6	Despite a large body of studies investigating soil organic carbon (SOC) stocks and potential influencing factors, the impact of contrasting parent material, particularly in the subsoil, has received little attention. To reveal potential effects varying parent materials exert on SOC stocks, we investigated chemical (14C content and overall chemical composition via 13C NMR spectroscopy) and plant/m…	<sup>13</sup>C NMR; <sup>14</sup>C; Amino sugars; Fagus sylvatica L.; Physical fractionation	Fagus sylvatica; Basalt; Biogeochemistry; Nuclear magnetic resonance spectroscopy; Nutrients; Organic carbon; Sediments; Soils; 13C NMR; 14C; Bulk soils; Clay fractions; Fagus sylvatica L; Parent materials; Physical fractionation; Root mass; Soil organic Carbon stocks; Topsoil; carbon sequestration; chemical composition; clay soil; deciduous tree; organic carbon; parent material; rhizosphere; soi…	Article
Mackay D.S.; Savoy P.R.; Grossiord C.; Tai X.; Pleban J.R.; Wang D.R.; McDowell N.G.; Adams H.D.; Sperry J.S.	Mackay, D. Scott (7402243803); Savoy, Philip R. (56385982500); Grossiord, Charlotte (55004223400); Tai, Xiaonan (56382111600); Pleban, Jonathan R. (57202040430); Wang, Diane R. (39561718100); McDowell, Nathan G. (7004051964); Adams, Henry D. (7202474945); Sperry, John S. (7006352443)	Conifers depend on established roots during drought: results from a coupled model of carbon allocation and hydraulics	2020	New Phytologist	64	10.1111/nph.16043	https://www.scopus.com/inward/record.uri?eid=2-s2.0-85070680016&doi=10.1111%2fnph.16043&partnerID=40&md5=a042d9c49329d95c536f2ee5ff8bf8bc	Trees may survive prolonged droughts by shifting water uptake to reliable water sources, but it is unknown if the dominant mechanism involves activating existing roots or growing new roots during drought, or some combination of the two. To gain mechanistic insights on this unknown, a dynamic root-hydraulic modeling framework was developed that set up a feedback between hydraulic controls over car…	carbon allocation; drought; fine roots; hydraulics; simulation; trees; warming	Carbon; Computer Simulation; Droughts; Groundwater; Juniperus; Models, Biological; Pinus; Plant Roots; Plant Transpiration; Time Factors; Tracheophyta; Water; Coniferophyta; Juniperus; carbon; ground water; water; bedrock; biomass allocation; coniferous tree; drought stress; feedback mechanism; fine root; global warming; hydraulic conductivity; tree; biological model; computer simulation; drought…	Article		Field	N. America	USA	New Mexico	360	10.1	Perennial	Tree	Pine	Pinus edulis Engelm.	Tap root	Root area
																					Juniper	Juniperus monosperma (Engelm.) Sarg.)	Tap root	Root architecture
																								Root diameter
																								Total root surface area
Finlay R.D.; Mahmood S.; Rosenstock N.; Bolou-Bi E.B.; Köhler S.J.; Fahad Z.; Rosling A.; Wallander H.; Belyazid S.; Bishop K.; Lian B.	Finlay, Roger D. (7006585352); Mahmood, Shahid (57193801805); Rosenstock, Nicholas (25824426200); Bolou-Bi, Emile B. (26533866200); Köhler, Stephan J. (35072736500); Fahad, Zaenab (57192068446); Rosling, Anna (57204301997); Wallander, Hakan (7004080538); Belyazid, Salim (9734198400); Bishop, Kevin (55505978200); Lian, Bin (7005535152)	Reviews and syntheses: Biological weathering and its consequences at different spatial levels - From nanoscale to global scale	2020	Biogeosciences	62	10.5194/bg-17-1507-2020	https://www.scopus.com/inward/record.uri?eid=2-s2.0-85082709076&doi=10.5194%2fbg-17-1507-2020&partnerID=40&md5=3c9c8cbe4e4bff230e6a6ce7b8e40079	Plant nutrients can be recycled through microbial decomposition of organic matter but replacement of base cations and phosphorus, lost through harvesting of biomass/biofuels or leaching, requires de novo supply of fresh nutrients released through weathering of soil parent material (minerals and rocks). Weathering involves physical and chemical processes that are modified by biological activity of…		Animalia; Bacteria (microorganisms); Fungi; antibiotics; bacterium; biofuel; biological weathering; biomass; biomass allocation; decomposition; dissolution; forest ecosystem; fungus; leaching; microbial community; organic matter; parent material; phosphorus; physicochemical property; polysaccharide; upscaling	Review
Bukombe B.; Bauters M.; Boeckx P.; Cizungu L.N.; Cooper M.; Fiener P.; Kidinda L.K.; Makelele I.; Muhindo D.I.; Rewald B.; Verheyen K.; Doetterl S.	Bukombe, Benjamin (57207741543); Bauters, Marijn (56950696200); Boeckx, Pascal (7003823448); Cizungu, Landry Ntaboba (56150000400); Cooper, Matthew (57247158000); Fiener, Peter (9744965500); Kidinda, Laurent Kidinda (57247808200); Makelele, Isaac (57200643879); Muhindo, Daniel Iragi (56149541400); Rewald, Boris (26434434200); Verheyen, Kris (55158044500); Doetterl, Sebastian (54997935600)	Soil geochemistry – and not topography – as a major driver of carbon allocation, stocks, and dynamics in forests and soils of African tropical montane ecosystems	2022	New Phytologist	5	10.1111/nph.18469	https://www.scopus.com/inward/record.uri?eid=2-s2.0-85141119822&doi=10.1111%2fnph.18469&partnerID=40&md5=0b5536bd91aecd009abaaf727f022edf	The lack of field-based data in the tropics limits our mechanistic understanding of the drivers of net primary productivity (NPP) and allocation. Specifically, the role of local edaphic factors – such as soil parent material and topography controlling soil fertility as well as water and nutrient fluxes – remains unclear and introduces substantial uncertainty in understanding net ecosystem product…	African tropical forests; carbon allocation; carbon dynamics; net primary productivity; root : shoot ratio; soil fertility; soil geochemistry	Biomass; Carbon; Ecosystem; Forests; Soil; Tropical Climate; Africa; carbon; aboveground biomass; biomass allocation; carbon storage; forest soil; geochemistry; mountain region; net primary production; parent material; root-shoot ratio; soil fertility; tropical forest; biomass; chemistry; ecosystem; forest; soil; tropic climate	Article
Nascimento D.L.; Abrahão A.; Lambers H.; Teodoro G.S.; Ladeira F.S.B.; de Britto Costa P.; Oliveira R.S.; de Farias C.H.B.	Nascimento, Diego Luciano (57204038909); Abrahão, Anna (56320719800); Lambers, Hans (26428840000); Teodoro, Grazielle S. (35095636300); Ladeira, Francisco Sérgio Bernardes (15848917900); de Britto Costa, Patricia (57208026750); Oliveira, Rafael S. (57203028938); de Farias, César Henrique Bezerra (57303905600)	Biogeomorphological evolution of rocky hillslopes driven by roots in campos rupestres, Brazil	2021	Geomorphology	7	10.1016/j.geomorph.2021.107985	https://www.scopus.com/inward/record.uri?eid=2-s2.0-85117596477&doi=10.1016%2fj.geomorph.2021.107985&partnerID=40&md5=dc4ed3dbb9de2df8cc01ff809bb1baad	The campos rupestres (rocky grassland) comprise an old-growth seasonally dry herbaceous ecosystem on mountaintops in central and eastern Brazil and in disjoint areas with sparse shrubs with high plant diversity and endemism. This ecosystem consists of sharp-edged quartzite landforms and rocky hillslopes with boulders, blocks, and sparse soil cover. The slopes in these environments have traditiona…	Biodissolution; Bioerosion; Biogeomorphology; Biokarst; Rocky grassland ecosystem; Velloziaceae; Vellozioid roots	Brazil; Velloziaceae; angiosperm; bioerosion; dissolution; geomorphology; grassland; hillslope; karst; landscape evolution; root	Article		Field and lab	S. America	Brasil	Minas Gerais State	1313	15	Perennial	Tree	Velloziaceae species	Barbacenia tomentosa	Tap root		Scanning Electron Microscopy		Quartzite			The ledges in bedding planes range from 0.5 to 5 cm length and they are common in the studied quartzite. The genesis of these ledges is likely associated with biotic processes of roots. The roots of B. tomentosa and B. macrantha consisted of fibrous roots with morphological specializations, called vellozioid roots, with a high density of long root hairs just behind the apex which release a large …
																						Barbacenia macrantha	Tap root
Malik I.; Pawlik Ł.; Ślęzak A.; Wistuba M.	Malik, Ireneusz (7102539225); Pawlik, Łukasz (36701819100); Ślęzak, Albert (57200015260); Wistuba, Małgorzata (54586255200)	A study of the wood anatomy of Picea abies roots and their role in biomechanical weathering of rock cracks	2019	Catena	16	10.1016/j.catena.2018.10.018	https://www.scopus.com/inward/record.uri?eid=2-s2.0-85055269062&doi=10.1016%2fj.catena.2018.10.018&partnerID=40&md5=bdb01373475d2a81619f8c32d47c8d15	Our study of the wood anatomy of roots of Norway spruce (Picea abies (L.) Karst) growing in fractured bedrock reveals widening of bedrock cracks. Analysis, under a transmitted-light microscope of 30 micro-sections of three roots from two trees, shows that the most common anatomical features of roots growing in fractured bedrock are the blocking of radial growth, multi-directional uneven radial gr…	Fractured bedrock; Rock disintegration; Spruce; Tree growth	Picea; Picea abies; anatomy; bedrock; biomechanics; cell; coniferous tree; crack; deformation; eccentricity; growth rate; resin; root system; weathering; wood	Article		Lab	Europe	Poland	Central Sudetes			Perennial	Tree	Norway spruce	Picea abies (L.) Karst	Tap root	Root shape	Microscope		Nudilithic Leptosols		100-150	Roots growing in cracks are asymmetric compared with oval roots growing in loose material. The average ratio of the longest axis of the cross-section to its shortest axis was significantly higher for roots growing in fractured bedrock cracks (2.4) than the ratio of roots growing in loose material (1.59). The roots growing in the cracks also change their shape during growth, as indicated by change…
																								Root axis			Hyperskeletic Leptosols
																								Radial growth
Guo H.-Q.; Chen X.-Q.; Song D.-R.; Mu Q.-Y.; Sadeghi H.; Jiang H.; Lv M.	Guo, Han-qing (56121588100); Chen, Xiao-qing (55739112600); Song, Dong-ri (56043133700); Mu, Qing-yi (57193195389); Sadeghi, Hamed (56566192100); Jiang, Hao (54965225900); Lv, Ming (58416480400)	Effects of solar radiation and fine roots on suction of Amorpha fruticose-vegetated soil	2023	Journal of Mountain Science	4	10.1007/s11629-022-7694-x	https://www.scopus.com/inward/record.uri?eid=2-s2.0-85163717096&doi=10.1007%2fs11629-022-7694-x&partnerID=40&md5=782ea7750fc705cb31be9ce51259dec9	The thickness of shallow landslides is generally less than 2 m, which is of the same order of magnitude as the growth range of vegetation roots. Vegetation roots can improve the stability of shallow soil through mechanical and hydraulic effects. Therefore, the landslide process is closely related to the plant roots growing on the slope surface. Plant roots play a dominant role in the regulation o…	Field monitoring; Fine roots; Shallow bedrock landslide; Solar radiation; Suction	landslide; permeability; root; shear strength; soil water; solar radiation; suction; transpiration; water content	Article
Sulman B.N.; Salmon V.G.; Iversen C.M.; Breen A.L.; Yuan F.; Thornton P.E.	Sulman, Benjamin N. (36544482000); Salmon, Verity G. (55788169900); Iversen, Colleen M. (8251200100); Breen, Amy L. (26530722800); Yuan, Fengming (15123474000); Thornton, Peter E. (7101791974)	Integrating Arctic Plant Functional Types in a Land Surface Model Using Above- and Belowground Field Observations	2021	Journal of Advances in Modeling Earth Systems	25	10.1029/2020MS002396	https://www.scopus.com/inward/record.uri?eid=2-s2.0-85105018596&doi=10.1029%2f2020MS002396&partnerID=40&md5=1dacd2440d9132e280c5996c05b6c179	Accurate simulations of high-latitude ecosystems are critical for confident Earth system model (ESM) projections of carbon cycle feedbacks to global climate change. Land surface model components of ESMs, including the E3SM Land Model (ELM), simulate vegetation growth and ecosystem responses to changing climate and atmospheric CO2 concentrations by grouping heterogeneous vegetation into like sets …	Arctic; biomass; modeling; plant functional types; vegetation	Alaska; Arctic; Seward Peninsula; United States; Bryophyta; Biomass; Climate change; Earth (planet); Ecosystems; Fungi; Surface measurement; Vegetation; Belowground biomass; Earth system model; Ecosystem response; Field observations; Global climate changes; Land surface modeling; Plant functional type; Terrestrial ecosystems; aboveground biomass; belowground biomass; carbon cycle; climate feedbac…	Article
Zhuang Y.; Xing A.; Sun Q.; Jiang Y.	Zhuang, Yu (57209207241); Xing, Aiguo (7004119237); Sun, Qiang (57013897600); Jiang, Yuehua (55978184600)	Insights into initiation of typhoon-induced deep-seated landslides in Southeast coastal China	2023	Natural Hazards	0	10.1007/s11069-023-06138-z	https://www.scopus.com/inward/record.uri?eid=2-s2.0-85169156489&doi=10.1007%2fs11069-023-06138-z&partnerID=40&md5=e6d51fc543d5453fc079389a6a5981d2	Typhoon-induced deep-seated landslides are prone to cause mass casualties to coastal regions once they occur. On 10th August 2019, typhoon “Lekima” triggered the deadliest landslide in recent decades in Southeast coastal China (32 deaths). To investigate the possible failure mechanism of this catastrophic event, we conducted in situ investigations and image analysis to determine the geological ch…	Preferential infiltration; Stability analysis; Strength reduction; Trees-covered slope; Typhoon-induced deep-seated landslide	China; failure mechanism; infiltration; landslide; numerical model; slope dynamics; stability analysis; typhoon	Article
Cuomo S.; Di Perna A.; Moscariello M.; Martinelli M.	Cuomo, Sabatino (23049080900); Di Perna, Angela (57220187333); Moscariello, Mariagiovanna (57003211000); Martinelli, Mario (56765265500)	Possible remediation of impact-loading debris avalanches via fine long rooted grass: an experimental and material point method (MPM) analysis	2024	Landslides	0	10.1007/s10346-023-02178-5	https://www.scopus.com/inward/record.uri?eid=2-s2.0-85180216584&doi=10.1007%2fs10346-023-02178-5&partnerID=40&md5=61cc2749fba620cd0bc56ac1ddeac941	Debris avalanches often originate along steep unsaturated slopes and have catastrophic consequences. However, their forecast and mitigation still pose relevant scientific challenges. This is also due to the variety of mechanisms observed near high sub-vertical bedrock outcrops, such as the impact loading of soil failed upslope the outcrop, the build-up of pore water pressures in the inception zon…	Entrainment; Failure; Impact; Landslide; Modelling	Campania [Italy]; Italy; Salerno; Debris; Failure (mechanical); Shear strength; Soils; Debris avalanches; Entrainment; Impact; Impact loadings; Material point methods; Method analysis; Modeling; Original soils; Soil suction; Unsaturated slopes; debris avalanche; entrainment; experimental study; failure mechanism; grass; loading; numerical model; shear strength; soil property; Landslides	Article
Addo-Danso S.D.; Prescott C.E.; Adu-Bredu S.; Duah-Gyamfi A.; Moore S.; Guy R.D.; Forrester D.I.; Owusu-Afriyie K.; Marshall P.L.; Malhi Y.	Addo-Danso, Shalom D. (35091049400); Prescott, Cindy E. (7102763450); Adu-Bredu, Stephen (6603089235); Duah-Gyamfi, Akwasi (55971202100); Moore, Sam (55451320400); Guy, Robert D. (35279800200); Forrester, David I. (56219092600); Owusu-Afriyie, Kennedy (6508261094); Marshall, Peter L. (7201574473); Malhi, Yadvinder (7004035832)	Fine-root exploitation strategies differ in tropical old growth and logged-over forests in Ghana	2018	Biotropica	15	10.1111/btp.12556	https://www.scopus.com/inward/record.uri?eid=2-s2.0-85050008521&doi=10.1111%2fbtp.12556&partnerID=40&md5=aa39571db1e44cf75823011a024aef9a	Understanding the changes in root exploitation strategies during post-logging recovery is important for predicting forest productivity and carbon dynamics in tropical forests. We sampled fine (diameter < 2 mm) roots using the soil core method to quantify fine-root biomass and architectural and morphological traits to determine root exploitation strategies in an old growth forest and in a 54-yr-ol…	exploitation efficiency; exploitation potential; post-logging recovery; root architectural traits; root morphological traits; root tissue density; specific root length; tropical moist forest	Ghana; efficiency measurement; exploitation; fine root; forestry production; morphology; old-growth forest; phytomass; recovery plan; rhizosphere; root architecture; spatial distribution; tropical forest	Article
Pawlik L.; Gruba P.; Gałązka A.; Marzec-Grządziel A.; Kupka D.; Szopa K.; Buma B.; Šamonil P.	Pawlik, Lukasz (36701819100); Gruba, Piotr (24467872400); Gałązka, Anna (55226306800); Marzec-Grządziel, Anna (57219000506); Kupka, Dawid (57223087365); Szopa, Krzysztof (55119310800); Buma, Brian (43661020400); Šamonil, Pavel (24081401700)	Weathering and soil production under trees growing on sandstones – The role of tree roots in soil formation	2023	Science of the Total Environment	0	10.1016/j.scitotenv.2023.166002	https://www.scopus.com/inward/record.uri?eid=2-s2.0-85168730296&doi=10.1016%2fj.scitotenv.2023.166002&partnerID=40&md5=b13337e027a154aaa473309e03197686	Rock weathering drives both landform formation and soil production/evolution. The less studied biological component of weathering and soil production caused by tree root systems is the main focus of the present study. Weathering by trees, which likely has been important in soil formation since the first trees emerged in the middle and late Devonian, is accomplished through both physical and biolo…	Bioweathering; Carpathians; Microbial biodiversity; Soil evolution; Sudety; Tree roots	Bacteria; Soil; Soil Microbiology; Trees; Weather; Beskydy Mountains; Carpathians; Dolnoslaskie; Norway; Stolowe Mountains; Sudetes; Bacteria; Biodiversity; Landforms; Plants (botany); Soil surveys; Soils; Weathering; aluminum; carbon; iron; nitrogen; organic matter; Bioweathering; Carpathians; Microbial activities; Microbial biodiversity; Soil evolutions; Soil formations; Soil production; Soil s…	Article		Field	Europe	Poland	Sącz Beskidy Mountains			Perrennial	Tree	Norway spruce	Picea abies (L.) Karst	Tap root		Microscope		Sandstone			After that stage the tree started to develop roots along fractures and exposed surfaces. The lack of space, soil cover with necessary nutrients and water forced the tree to develop a long main root that spanned for 3 m reaching the soil developed at the foot of the rock wall. The main root used existing rock fractures. When getting bigger in size some part of the root changed their morphology ada…
																											Mudstone
Angeles G.; Álvarez-Jiménez M.; Anthelme F.; Barois I.; Chaparro Carrillo J.L.; Cruz-Maldonado N.; Decaens T.; de los Santos-Bailón M.; Fourtier S.; García-Gutiérrez E.; García-Segura D.; Gómez-Aguilar R.; Gómez-Anaya A.; Hernández E.; Hernández-Cáceres D.; Jiménez L.; Marín-Castro B.E.; Merino-Martín L.; Morales-Martínez M.A.; Monfil-León E.U.; Palestina R.A.; Pimentel-Reyes C.; Reyes R.Q.; Reve…	Angeles, Guillermo (6603560775); Álvarez-Jiménez, Marycruz (57209684624); Anthelme, Fabien (55893599000); Barois, Isabelle (7801456125); Chaparro Carrillo, José Luis (58299756900); Cruz-Maldonado, Nereyda (57222046119); Decaens, Thibaud (6701776742); de los Santos-Bailón, Martín (58299556700); Fourtier, Stéphane (57195979359); García-Gutiérrez, Emmanuel (57219240716); García-Segura, David (571946…	Drivers of soil biophysical processes along an elevational gradient at Pico de Orizaba volcano, Mexico	2023	CABI Agriculture and Bioscience	0	10.1186/s43170-023-00146-6	https://www.scopus.com/inward/record.uri?eid=2-s2.0-85160907427&doi=10.1186%2fs43170-023-00146-6&partnerID=40&md5=aabb90d13dcc18179c4a86a7fac6ab76	Elevational gradients are characterized by major shifts in environmental conditions, reflected through changes in climatic and soil variables. These shifts strongly impact the composition, community structure and specific functional traits of vegetation. Vegetation, in turn, influences soil properties through litter input, root growth and the release of root exudates, thereby influencing soil mic…	Bulk soil and rhizosphere microbial communities; Carbon storage; Elevational gradient; High mountain ecosystem; Soil biodiversity; Soil hydrophysical properties; Soil macro and meso-fauna; Soil structure and soil moisture monitoring		Article
Turkington A.; Shouse M.	Turkington, Alice (6602619107); Shouse, Michael (57197070358)	The impact of large Trees on bedrock denudation on forested hillslopes in the southern United States	2019	Chikei/Transactions, Japanese Geomorphological Union	0	2	https://www.scopus.com/inward/record.uri?eid=2-s2.0-85072348072&partnerID=40&md5=3e4e8aa17bf9f7306bdb3ef58e5dd7ae	Trees can have bioprotective effects, such as binding soil on rocky surfaces. Trees are shown to have a predominantly bioerosive effect on exposed bedrock surfaces, however, through the development and growth of root grooves on siliceous sandstone; further, trees have opened joints and bedding planes, facilitating infill by root hairs and micro-organisms. Uprooted trees bring fresh, unweathered b…	Bedrock weathering; Biomechanical weathering; Root grooves; Soil thickness; Tree-rock interactions	United States; bedrock; biochemistry; denudation; erosion rate; fieldwork; forest soil; hillslope; soil depth; topographic effect; weathering rate	Article
Wu Z.; Behzad H.M.; He Q.; Wu C.; Bai Y.; Jiang Y.	Wu, Ze (57211863788); Behzad, Hamid M. (57220181615); He, Qiufang (35302484600); Wu, Chao (57211695034); Bai, Ying (57209143794); Jiang, Yongjun (55733642200)	Seasonal transpiration dynamics of evergreen Ligustrum lucidum linked with water source and water-use strategy in a limestone karst area, southwest China	2021	Journal of Hydrology	30	10.1016/j.jhydrol.2021.126199	https://www.scopus.com/inward/record.uri?eid=2-s2.0-85103096299&doi=10.1016%2fj.jhydrol.2021.126199&partnerID=40&md5=36a077bb46b7a419d9147d562d44d8e2	Transpiration dynamics of karst ecosystems are not conditioned only by the shallow-soil water status, mainly because of the presence of deep-water source pools formed within the underlying bedrock if trees can develop their deep roots to the pools. However, the strength of these relationships and how as well as why they can vary from an area to another and from season to season are poorly underst…	Deep water; Limestone karst area; Sap flow; Seasonal transpiration; Stable isotopes; WUE<sub>i</sub>	China; Ligustrum lucidum; Drought; Ecosystems; Forestry; Isotopes; Lakes; Landforms; Lime; Plants (botany); Soil moisture; Transpiration; Trees (mathematics); Deepwater; Dry seasons; Limestone karst area; Rainy seasons; Sap flow; Seasonal transpiration; Shallow soils; Stable isotopes; Water source; WUEi; carbon isotope; drought stress; evergreen tree; functional response; isotopic composition; ka…	Article
Romero-Díaz A.; Ruíz-Sinoga J.D.; Belmonte-Serrato F.	Romero-Díaz, Asunción (6506670453); Ruíz-Sinoga, José Damian (16319588700); Belmonte-Serrato, Francisco (6504818473)	Physical-chemical and mineralogical properties of parent materials and their relationship with the morphology of badlands	2020	Geomorphology	9	10.1016/j.geomorph.2020.107047	https://www.scopus.com/inward/record.uri?eid=2-s2.0-85078168166&doi=10.1016%2fj.geomorph.2020.107047&partnerID=40&md5=62c53267f2e98e027723c65dae43fb66	Badlands are present throughout the world, but not everywhere do they have the same morphology. The main objective of this study is to try to understand why these different morphologies occur by analysing the physical-chemical and mineralogical characteristics of the parental material in which badlands have developed. The study was carried out in three areas of the Region of Murcia (south-east Sp…	Badlands; Landscape morphology; Parent material; South-east Spain	Murcia [Spain]; Spain; badlands; geomorphology; mineralogy; parent material; physicochemical property	Article
Cheng Y.; Ogden F.L.; Zhu J.; Bretfeld M.	Cheng, Yanyan (57194705425); Ogden, Fred L. (7003950307); Zhu, Jianting (8885347000); Bretfeld, Mario (55185217100)	Land Use-Dependent Preferential Flow Paths Affect Hydrological Response of Steep Tropical Lowland Catchments With Saprolitic Soils	2018	Water Resources Research	18	10.1029/2017WR021875	https://www.scopus.com/inward/record.uri?eid=2-s2.0-85052447871&doi=10.1029%2f2017WR021875&partnerID=40&md5=536f63cdfb0fd84b42986bd4c9fa1530	Forested catchments in Central Panama can produce more base flow during the dry season compared to pasture catchments—the so-called “forest sponge effect.” During rainfall events, peak storm runoff rates and storm runoff coefficients can be lower for forested catchments than pasture catchments, even when they have similar topographic characteristics, underlying geology, and soil texture. The inte…	ecosystem services; forest sponge effect; hydrological modeling; land use and land cover; Panama	Panama [Central America]; Aerodynamics; Catchments; Drought; Ecosystems; Groundwater; Groundwater flow; Land use; Reforestation; Soils; Storms; Tropics; Ecosystem services; forest sponge effect; Hydrological modeling; Land use and land cover; Panama; baseflow; ecosystem service; hydrological modeling; hydrological response; land cover; land use change; preferential flow; rhizosphere; runoff; stor…	Article
Ding Y.; Nie Y.; Chen H.; Wang K.; Querejeta J.I.	Ding, Yali (56177264200); Nie, Yunpeng (36562260200); Chen, Hongsong (55743064800); Wang, Kelin (12240170600); Querejeta, José I. (6603208619)	Water uptake depth is coordinated with leaf water potential, water-use efficiency and drought vulnerability in karst vegetation	2021	New Phytologist	105	10.1111/nph.16971	https://www.scopus.com/inward/record.uri?eid=2-s2.0-85096669368&doi=10.1111%2fnph.16971&partnerID=40&md5=8957a93d9d018ea40f4369153b25c2c0	Root access to bedrock water storage or groundwater is an important trait allowing plant survival in seasonally dry environments. However, the degree of coordination between water uptake depth, leaf-level water-use efficiency (WUEi) and water potential in drought-prone plant communities is not well understood. We conducted a 135-d rainfall exclusion experiment in a subtropical karst ecosystem wit…	drought; iso/anisohydricity continuum; Karst ecosystems; plant functional trait coordination; plant water-use strategies; stable isotopes; water uptake depth	Droughts; Ecosystem; Plant Leaves; Trees; Water; water; defoliation; drought; exclusion experiment; isotopic composition; plant community; survival; vulnerability; water storage; water uptake; water use efficiency; xylem; drought; ecosystem; plant leaf; tree	Article
Shouse M.; Phillips J.	Shouse, Michael (57197070358); Phillips, Jonathan (35598725900)	Soil deepening by trees and the effects of parent material	2016	Geomorphology	26	10.1016/j.geomorph.2016.06.031	https://www.scopus.com/inward/record.uri?eid=2-s2.0-84975862706&doi=10.1016%2fj.geomorph.2016.06.031&partnerID=40&md5=36b7c2386562f398962413d5a589a0c8	In some cases biomechanical effects of individual trees may locally deepen or thicken regolith, especially in relatively shallow soils. This biogeomorphic ecosystem engineering phenomenon is at least partly contingent on the geological setting. The purpose of this research was to gain further insight into the biogeomorphic phenomenon, and to assess the relative importance of biomechanical and geo…	Biogeomorphology; Biomechanical weathering by trees; Soil depth variability; Soil thickness; Tree rooting	Appalachian Plateau; Arkansas; Cumberland Plateau; Kentucky; Ouachita Mountains; United States; bedrock; biomechanics; geomorphological response; lithology; regolith; rooting; soil depth; tree; weathering	Article
Jerin T.; Phillips J.	Jerin, Tasnuba (57192957334); Phillips, Jonathan (35598725900)	Biogeomorphic keystones and equivalents: Examples from a bedrock stream	2020	Earth Surface Processes and Landforms	15	10.1002/esp.4853	https://www.scopus.com/inward/record.uri?eid=2-s2.0-85082178514&doi=10.1002%2fesp.4853&partnerID=40&md5=f185764c9cfce893be23c545a705a3b8	Biogeomorphic keystone species profoundly impact landscapes, such that their introduction or removal would cause fundamental changes in geomorphic systems. This paper explores the concept of biogeomorphic keystone species by examining the general vs. species-specific biogeomorphic impacts (BGIs) of trees on a limestone bedrock-controlled stream, Shawnee Run, in central Kentucky. Field investigati…	bedrock streams; biogeomorphic impacts; biogeomorphic keystone species; biogeomorphic pool; species-specific	Kentucky; United States; Chrysolepis; Platanus occidentalis; Quercus muehlenbergii; Forestry; Lakes; Lime; bedrock streams; biogeomorphic impacts; biogeomorphic pool; Keystone species; Species specifics; bedrock; field survey; fluvial geomorphology; keystone species; limestone; pool; riffle; stream; weathering; Arches	Article
Greinwald K.; Gebauer T.; Treuter L.; Kolodziej V.; Musso A.; Maier F.; Lustenberger F.; Scherer-Lorenzen M.	Greinwald, Konrad (57209853447); Gebauer, Tobias (25724293100); Treuter, Ludwig (57254614900); Kolodziej, Victoria (57504395300); Musso, Alessandra (57195225862); Maier, Fabian (57212374856); Lustenberger, Florian (57212388877); Scherer-Lorenzen, Michael (6603069159)	Root density drives aggregate stability of soils of different moraine ages in the Swiss Alps	2021	Plant and Soil	13	10.1007/s11104-021-05111-8	https://www.scopus.com/inward/record.uri?eid=2-s2.0-85114670186&doi=10.1007%2fs11104-021-05111-8&partnerID=40&md5=b03f5597b2f3dd7f926850a2d1362664	Aims: The stability of hillslopes is an essential ecosystem service, especially in alpine regions with soils prone to erosion. One key variable controlling hillslope stability is soil aggregate stability. We aimed at identifying dominant controls of vegetation parameters on aggregate stability and analysed their importance for soil aggregate stability during landscape development. Methods: We qua…	Chronosequence; HILLSCAPE; Root density; Shannon index; Soil aggregate stability; Vegetation cover	Alps; aggregate stability; chronosequence; hillslope; landscape ecology; moraine; root system; soil aggregate; soil stabilization; vegetation cover	Article
Lucas M.; Schlüter S.; Vogel H.-J.; Vetterlein D.	Lucas, Maik (57204154651); Schlüter, Steffen (36543072400); Vogel, Hans-Jörg (7402026873); Vetterlein, Doris (55970133400)	Soil structure formation along an agricultural chronosequence	2019	Geoderma	92	10.1016/j.geoderma.2019.04.041	https://www.scopus.com/inward/record.uri?eid=2-s2.0-85065783076&doi=10.1016%2fj.geoderma.2019.04.041&partnerID=40&md5=9859739ba83421b46f17165c1860793b	During soil formation, the interaction of different biota (plants, soil fauna, microbes) with weathered mineral material shapes unique structures depending on the parental material and the site specific climatic conditions. While many of these interactions are known, the relative importance of the different biota is difficult to unravel and therefore difficult to quantify. Biological soil structu…	Biopores; Structure formation; Tilled soil; X-ray CT	Agronomy; Animals; Computerized tomography; Economic and social effects; Pore size; Sampling; Size distribution; X rays; Biopores; Destructive sampling; Hierarchical sampling; Standardized procedure; Structure formations; Tilled soils; Water retention curve; X-ray CT; agricultural soil; chronosequence; climate conditions; loess; parent material; size distribution; soil column; soil management; so…	Article
Harmon R.; Barnard H.R.; Singha K.	Harmon, Ryan (57203840243); Barnard, Holly R. (35855361500); Singha, Kamini (8912661300)	Water Table Depth and Bedrock Permeability Control Magnitude and Timing of Transpiration-Induced Diel Fluctuations in Groundwater	2020	Water Resources Research	16	10.1029/2019WR025967	https://www.scopus.com/inward/record.uri?eid=2-s2.0-85085516346&doi=10.1029%2f2019WR025967&partnerID=40&md5=62e76c34acf2e033d641029bbc7ec0a9	The subsurface processes that mediate the connection between evapotranspiration and groundwater within forested hillslopes are poorly defined. Here, we investigate the origin of diel signals in unsaturated soil water, groundwater, and stream stage on three forested hillslopes in the H.J. Andrews Experimental Forest in western Oregon, USA, during the summer of 2017, and assess how the diurnal sign…		HJ Andrews Experimental Forest; Evapotranspiration; Forestry; Hydrogeology; Rivers; Soil moisture; Timing circuits; Transpiration; Bedrock permeability; Geologic structures; H.J. Andrews Experimental Forest; Hydraulic connection; Riparian groundwater; Soil moisture fluctuations; Subsurface characteristics; Unsaturated hydraulic conductivity; bedrock; diel variation; groundwater; groundwater-surfa…	Article
Pan Y.; Ren L.; Huo J.; Xiang X.; Meng D.; Wang Y.; Yu C.; Liu Y.; Suo J.; Huang Y.	Pan, Yingping (56480947300); Ren, Liang (57226570563); Huo, Jiaxuan (57226575408); Xiang, Xiang (57226578963); Meng, Dehui (57559285500); Wang, Yuanyuan (57215437083); Yu, Cheng (57221808065); Liu, Yiyao (58812822000); Suo, Jingyao (58812544700); Huang, Yongmei (55560309700)	Soil geochemistry prevails over root functional traits in controlling soil organic carbon fractions of the alpine meadow on the Qinghai-Tibet Plateau, China	2024	Catena	0	10.1016/j.catena.2024.107814	https://www.scopus.com/inward/record.uri?eid=2-s2.0-85182346433&doi=10.1016%2fj.catena.2024.107814&partnerID=40&md5=46399af21c869e5c97a75b58bbc96aa9	Alpine meadow occupies ～46.7 % of the grassland area and stores more than 60 % of the soil organic carbon (SOC) in the Qinghai-Tibet Plateau, with 3.19 Pg C in the top 30 cm. Parent material can highly influence SOC stocks via various mineral components with divergent adsorption abilities. However, previous studies mainly concentrated on the relation between SOC and parent material in temperate a…	Hot-water extractable carbon; Mineral-associated organic carbon; Parent material; Particulate organic carbon; Root chemical traits; Root morphological traits	China; Qinghai-Xizang Plateau; forest ecosystem; functional change; geochemistry; grassland soil; meadow; organic carbon; parent material; root; soil carbon; soil chemistry; soil depth; tropical forest	Article
Chatanga P.; Kotze D.C.; Okello T.W.; Sieben E.J.J.	Chatanga, Peter (56607307400); Kotze, Donovan C. (36247553900); Okello, Tom W. (57205129135); Sieben, Erwin J.J. (6506130751)	Ecosystem services of high-altitude Afromontane palustrine wetlands in Lesotho	2020	Ecosystem Services	9	10.1016/j.ecoser.2020.101185	https://www.scopus.com/inward/record.uri?eid=2-s2.0-85090589494&doi=10.1016%2fj.ecoser.2020.101185&partnerID=40&md5=86be8950a97b0f91b5f1ccb904d334f3	Although wetlands are among the most valuable ecosystems, the condition and extent of wetlands is declining worldwide, to the detriment of ecosystem service delivery. This study assessed the ecosystem services delivered by the Afromontane palustrine wetlands of Lesotho using the WET-EcoServices tool and explored the relationships of the services with environmental factors and plant functional tra…	Carbon storage; Ecosystem functioning; Ecosystem service; Montane palustrine wetland; Plant functional trait; WET-EcoService		Article
Del Tredici P.; Orwig D.A.	Del Tredici, Peter (6602636191); Orwig, David A. (7003826192)	Layering and rejuvenation in Tsuga canadensis (Pinaceae) on Wachusett Mountain, Massachusetts	2017	Rhodora	2	10.3119/16-12	https://www.scopus.com/inward/record.uri?eid=2-s2.0-85019637801&doi=10.3119%2f16-12&partnerID=40&md5=6b3b591d473b1a3d22fac85b3bc87b0c	The phenomenon of layering in trees involves the production of adventitious roots by low-growing lateral branches and their subsequent reorientation from horizontal to vertical. This study provides the first documentation of layering in any natural populations of eastern hemlock, Tsuga canadensis. Twelve layered hemlock clumps, consisting of 5 to 20 layered branch stems originating from a parent …	branch layering; clonal growth; eastern hemlock; physiological rejuvenation; Tsuga canadensis; Wachusett Mountain		Article
Bollati I.M.; Masseroli A.; Mortara G.; Pelfini M.; Trombino L.	Bollati, I.M. (50161013600); Masseroli, A. (57188571816); Mortara, G. (6701491651); Pelfini, M. (6603604962); Trombino, L. (6508188416)	Alpine gullies system evolution: erosion drivers and control factors. Two examples from the western Italian Alps	2019	Geomorphology	20	10.1016/j.geomorph.2018.10.025	https://www.scopus.com/inward/record.uri?eid=2-s2.0-85056573721&doi=10.1016%2fj.geomorph.2018.10.025&partnerID=40&md5=9940f6e8a8273a9d762573e3d8a6c732	Denudation processes affecting mountain slopes may vary according to different factors (e.g., lithology and structural setting of bedrock, climate, relief features), which may be very diverse at the local scale. Gully complex systems, characterised by morphological features similar to those developing in other climate contexts (i.e., pseudo-badlands) are also becoming common at higher altitudes a…	Dendrogeomorphology; Denudation rates; Geopedology; Gully systems; Morphometry; Western Italian Alps	Alps; Belgium; Italy; Liege [Belgium]; Piedmont [Italy]; Saint Nicolas; Susa Valley; Valle d'Aosta; Western Alps; denudation; erosion control; erosion rate; geomorphology; gully erosion; morphometry; slope	Article
Hartmann A.; Weiler M.; Greinwald K.; Blume T.	Hartmann, Anne (57194545377); Weiler, Markus (56382117100); Greinwald, Konrad (57209853447); Blume, Theresa (22133315100)	Subsurface flow paths in a chronosequence of calcareous soils: impact of soil age and rainfall intensities on preferential flow occurrence	2022	Hydrology and Earth System Sciences	3	10.5194/hess-26-4953-2022	https://www.scopus.com/inward/record.uri?eid=2-s2.0-85140634282&doi=10.5194%2fhess-26-4953-2022&partnerID=40&md5=8ab2d8314252eadfcee6dc835baf9bec	Soil hydrologic processes play an important role in the hydro-pedo-geomorphological feedback cycle of landscape evolution. Soil properties and subsurface flow paths both change over time, but due to a lack of observations, subsurface water flow paths are often not properly represented in soil and landscape evolution models. We investigated the evolution of subsurface flow paths across a soil chro…		Groundwater flow; Irrigation; Textures; Vegetation; Calcareous soils; Evolution modeling; Flow path; Irrigation intensities; Landscape evolutions; Parent materials; Preferential flows; Soil property; Subsurface Flow; Subsurface-flow; calcareous soil; chronosequence; fluvial geomorphology; subsurface flow; Soils	Article
Jerin T.	Jerin, Tasnuba (57192957334)	Biogeomorphic effects of woody vegetation on bedrock streams	2019	Progress in Physical Geography	12	10.1177/0309133319851027	https://www.scopus.com/inward/record.uri?eid=2-s2.0-85067857347&doi=10.1177%2f0309133319851027&partnerID=40&md5=f8658fcac78049b0b7a4c82e58a056cc	The dynamic interactions between fluvial processes and vegetation vary in different environments and are uncertain in bedrock settings. Bedrock streams are much less studied than alluvial in all aspects, and in many respects act in qualitatively different ways. This research seeks to fill this lacuna by studying bedrock streams from a biogeomorphic perspective. It aims to identify the impacts of …	alluvial streams; bedrock streams; biogeomorphic impacts; Biogeomorphology; rocky hillslopes	Lacuna; bedrock; biogeography; geomorphology; hillslope; stream; vegetation dynamics	Article		Review article	N. America	USA	Kentucky			Perrennial	Tree			Tap root			The radial pressure exerted by tree root systems can reach 0.91 MPa and axial pressures as high as 1.45 MPa (Bennie, 1991), which is sufficient to break up bedrock.
																										The roots inevitably increase in length and girth and split the rocks apart slowly. Phillips (2015) showed that about 90% of the examined trees of his study conducted on limestone bedrock hillslopes exhibited evidence of: i) joint widening both horizontally and vertically by root penetration.
																										Mechanical displacement of bedrock along bedding planes
Rüther E.; Hertel D.; Leuschner C.	Rüther, Eva (58588907000); Hertel, Dietrich (7003388980); Leuschner, Christoph (7003504656)	Intraspecific variation in fine root morphology of European beech: a root order-based analysis of phenotypic root morphospace	2024	Oecologia	0	10.1007/s00442-024-05558-3	https://www.scopus.com/inward/record.uri?eid=2-s2.0-85192024410&doi=10.1007%2fs00442-024-05558-3&partnerID=40&md5=c327bf994ef7d186ac39eb8fb8b1a062	Fine roots are multifunctional organs that may change function with ageing or root branching events from primarily absorptive to resource transport and storage functions. It is not well understood, how fine root branching patterns and related root functional differentiation along the longitudinal root axis change with soil chemical and physical conditions. We examined the variation in fine root b…	Fagus sylvatica; Root plasticity; Soil chemistry; Soil depth; Specific root area		Article
Pawlik L.; Phillips J.D.; Šamonil P.	Pawlik, Łukasz (36701819100); Phillips, Jonathan D. (35598725900); Šamonil, Pavel (24081401700)	Roots, rock, and regolith: Biomechanical and biochemical weathering by trees and its impact on hillslopes-A critical literature review	2016	Earth-Science Reviews	114	10.1016/j.earscirev.2016.06.002	https://www.scopus.com/inward/record.uri?eid=2-s2.0-84973866788&doi=10.1016%2fj.earscirev.2016.06.002&partnerID=40&md5=186780d895911fbef38cbc36e4998c3c	The role of trees and forests as a critical component of the biosphere and critical zone, and of the Earth system more generally, is widely appreciated. Less known and acknowledged are the geomorphological functions of tree roots, although their importance has been widely referred to in soil studies, paleopedology, and paleobotany. Tree roots and their impact on weathering processes and soil prod…	Biochemical weathering; Biomechanical weathering; Ecosystem engineering; Tree roots; Tree uprooting	Fungi; Tracheophyta; biomechanics; chemical weathering; hillslope; literature review; regolith; root; tree	Review		Review article													Axial growth—involves two properties of a root, its length and trajectory, which contribute to the dynamic colonization of new soil zones. It occurs from the distal end (root tip) by cell division resulting in root elongation. The root axial growth and its trajectory is forced by a sort of tropism (e.g. gravitropism, hydrotropism, P tropisms, etc.), and it is believed that the root cap plays a ma…
																										Biomechanical interactions between tree roots and bedrock are more obvious when growing roots encounter gaps in or weaker portion of the rock: e.g., elongated fissures, chemically altered joints, etc. When weathered, the bedrock zone can be entered through fractures as quickly as 2–3 years; the time documented for P. ponderosa on b1 m deep soil (Witty et al., 2003; p. 398).
																										Radial growth—can be responsible for increased axial transport properties (particularly axial hydraulic conductivity), increased mechanical strength and anchorage, storage capacity and protection against predation, drought, or pathogens.
																										One important contribution on biomechanical weathering comes from botanists who studied limestone cliffs and documented numerous cases of rock fragments detached from the cliff by expanding roots of Taxus baccata (Jackson and Sheldon, 1949). Tree roots used discontinuities and softer, more weathered, parts of limestone, and their action contributed to the cliff recession.
																										Organic acids are released through root tips; however, weathering of soil minerals is also enhanced by fungi hyphae (mycelium) which grow from the root tips, enclose mineral particles, and penetrate mineral interlayer spaces (Landeweert et al., 2001). EM fungi hyphae develop additional organs, called rhizomorphs, which elongate root tips into the soil by as much as 10 cm (Taylor et al., 2009). Al…
																										In far more hospitable conditions, under the soil cover, the hyphae of fungi associated with tree roots penetrate soil pores smaller than 5–20 μm, normally unavailable for root hairs (Taylor et al., 2009). Hence, it is a very effective way by which plant roots, relying on the fungal hyphae, expand the space available for biochemical weathering.
																										Buurman and Jongmans (2002, 2005), for example, complemented existing fulvate, proto-imogolite, and fulvatebicarbonate theories of podzolization describing mobilization, transport, and precipitation of organo–metallic–silicate complexes by biological activity of tree roots. They found predominance of root-derived organic matter in some Podzols and concluded that the root activity and decay can pl…
																										Direct effects of root and rhizospheres, and the associated microbial communities on weathering, are often important, such as production of organic acids, chelation, and activities of endolithic microbes. Many important direct effects are described above, associated with biochemical weathering in the root zone.
																										Radial pressure of root growth widens joints, and maintains biological contact with the interior joint surfaces
Fan Y.; Miguez-Macho G.; Jobbágy E.G.; Jackson R.B.; Otero-Casal C.	Fan, Ying (35210053600); Miguez-Macho, Gonzalo (7801433494); Jobbágy, Esteban G. (6701852277); Jackson, Robert B. (7404310503); Otero-Casal, Carlos (57034187800)	Hydrologic regulation of plant rooting depth	2017	Proceedings of the National Academy of Sciences of the United States of America	647	10.1073/pnas.1712381114	https://www.scopus.com/inward/record.uri?eid=2-s2.0-85030234406&doi=10.1073%2fpnas.1712381114&partnerID=40&md5=accd92dcf13b4a84773fff45aa51ed9a	Plant rooting depth affects ecosystem resilience to environmental stress such as drought. Deep roots connect deep soil/groundwater to the atmosphere, thus influencing the hydrologic cycle and climate. Deep roots enhance bedrock weathering, thus regulating the long-term carbon cycle. However, we know little about how deep roots go and why. Here, we present a global synthesis of 2,200 root observat…	Global change biology; Infiltration depth; Plant rooting depth; Soil hydrology; Water table depth	Hydrology; Plant Physiological Phenomena; Plant Roots; Soil; Water; ground water; oxygen; soil water; water; Article; atmosphere; climate; feedback system; global change; hydrology; land drainage; model; nonhuman; plant stress; precipitation; priority journal; rooting; soil; topography; water table; water transport; growth, development and aging; hydrology; plant physiology; plant root; soil	Article
Cooper G.D.; Morris A.; Botha G.; Titshall L.; Burgdorf R.J.; Rozanov A.	Cooper, G.D. (58148950000); Morris, A. (7403404141); Botha, G. (7003928560); Titshall, L. (7801525324); Burgdorf, R.J. (56411941300); Rozanov, A. (24462392200)	The role of landscape and parent material on regolith under timber plantations at Highflats, KwaZulu-Natal, South Africa	2023	Geoderma Regional	0	10.1016/j.geodrs.2023.e00608	https://www.scopus.com/inward/record.uri?eid=2-s2.0-85150472774&doi=10.1016%2fj.geodrs.2023.e00608&partnerID=40&md5=1d93a1d49c0bf5ee0d69c6fa88a9bb9d	Regolith is an important component of the Earth's critical zone. Little investigative work has been done in southern Africa on regolith characteristics as a component of the critical zone, and in particular the importance to forestry plantation productivity in the eastern hinterland of South Africa. Regolith cores were extracted from five positions across two slopes underlain by sandstone and til…	Cambisol; Dolerite; Forestry; Leptosol; Regolith; Sandstone; Slope; Tillite		Article
Zheng C.; Wan L.; Wang R.; Wang G.; Dong L.; Yang T.; Yang Q.; Zhou J.	Zheng, Chenghao (57220548449); Wan, Long (55320181400); Wang, Ruoshui (35738000600); Wang, Guan (57190030813); Dong, Liang (57204968158); Yang, Tao (57869277700); Yang, Qilin (58569976900); Zhou, Jinxing (57212669497)	Effects of rock lithology and soil nutrients on nitrogen and phosphorus mobility in trees in non-karst and karst forests of southwest China	2023	Forest Ecology and Management	3	10.1016/j.foreco.2023.121392	https://www.scopus.com/inward/record.uri?eid=2-s2.0-85170413296&doi=10.1016%2fj.foreco.2023.121392&partnerID=40&md5=2f8417cf14767d84ba7afd7654ba2d2d	The primary productivity of terrestrial plants is widely limited by nitrogen (N) and phosphorus (P), and the mobility of N and P in plants is the key to predicting plant growth and development. Non-karst and karst forests soil have different nutrient supply capacities due to the difference in soil parent material, but the effect mechanism of the two soil nutrient conditions on the N and P mobilit…	Karst forest; Nutrient foraging; Nutrient resorption; Nutrient trade-off	Ecosystems; Efficiency; Forestry; Nitrogen; Nutrients; Phosphorus; China; Economic and social effects; Ecosystems; Efficiency; Forestry; Landforms; Lithology; Nitrogen; Organic carbon; Phosphorus; Plants (botany); Soils; Karst areas; Karst forest; Nutrient conditions; Nutrient foraging; Nutrient resorptions; Nutrient trade-off; Resorption efficiencies; Soil nutrients; Southwest China; Trade off; …	Article
Ebel B.A.; Rengers F.K.; Tucker G.E.	Ebel, Brian A. (8610361700); Rengers, Francis K. (15758276200); Tucker, Gregory E. (7202603678)	Aspect-dependent soil saturation and insight into debris-flow initiation during extreme rainfall in the Colorado front range	2015	Geology	32	10.1130/G36741.1	https://www.scopus.com/inward/record.uri?eid=2-s2.0-84942244567&doi=10.1130%2fG36741.1&partnerID=40&md5=924fd636a722809cc73b86316c6d57b2	Hydrologic processes during extreme rainfall events are poorly characterized because of the rarity of measurements. Improved understanding of hydrologic controls on natural hazards is needed because of the potential for substantial risk during extreme precipitation events. We present field measurements of the degree of soil saturation and estimates of available soil-water storage during the Septe…		Colorado; United States; Banks (bodies of water); Soil moisture; Weathering; Available soil waters; Colorado Front Range; Extreme precipitation events; Field measurement; Hydrologic controls; Hydrologic process; Soil water storage; Weathered bedrock; bedrock; debris flow; effective stress; extreme event; hillslope; permeability; precipitation (climatology); rainfall; saturation; slope failure; so…	Article
Roering J.J.; Marshall J.; Booth A.M.; Mort M.; Jin Q.	Roering, Joshua J. (6603408978); Marshall, Jill (56451289100); Booth, Adam M. (26424546500); Mort, Michele (49061315800); Jin, Qusheng (8076731300)	Evidence for biotic controls on topography and soil production	2010	Earth and Planetary Science Letters	164	10.1016/j.epsl.2010.07.040	https://www.scopus.com/inward/record.uri?eid=2-s2.0-77957281437&doi=10.1016%2fj.epsl.2010.07.040&partnerID=40&md5=7eff030a55584ee9b4b6bfadce7d9caa	The complex interplay of biological, physical, and chemical processes in pedogenesis and hillslope evolution limits our ability to predict and interpret landscape dynamics. Here, we synthesize a suite of observations from the steep, forested Oregon Coast Range to analyze the role of trees in topographic modification and bedrock-to-soil conversion. Using topographic data derived from airborne lida…	Biology; Hillslopes; Landscape evolution; Radar; Soils; Topography; Trees	Biology; Forestry; Radar; Softwoods; Soil; Soil Mechanics; Topography; Trees; Weathering; Coniferales; Coniferophyta; Biology; Forestry; Landforms; Optical radar; Radar; Soil mechanics; Topography; Weathering; Airborne LiDAR; Biological modification; Biotic controls; Characteristic length; Chemical process; Coniferous trees; Erosion rates; Field surveys; Forest floors; Forest succession; Ground P…	Article
Stothoff S.A.; Or D.; Groeneveld D.P.; Jones S.B.	Stothoff, S.A. (6602074158); Or, D. (57204340741); Groeneveld, D.P. (7007063049); Jones, S.B. (35481160400)	The effect of vegetation on infiltration in shallow soils underlain by fissured bedrock	1999	Journal of Hydrology	25	10.1016/S0022-1694(99)00038-4	https://www.scopus.com/inward/record.uri?eid=2-s2.0-0033599990&doi=10.1016%2fS0022-1694%2899%2900038-4&partnerID=40&md5=406a0b1cbd9071f024e26f372194e674	Mean annual infiltration above the high-level waste repository proposed to be sited at Yucca Mountain, Nevada, has a large impact on assessments of repository performance. Ongoing investigations of infiltration processes have identified the relatively horizontal caprock environment above portions of the repository as a potentially large source of infiltrating waters, due to shallow, permeable soi…	Fissure; Infiltration; Root uptake; Transpiration	environment; infiltration; rain; soil; United States; Yucca; Environmental impact; Geological repositories; Infiltration; Mechanical permeability; Vegetation; Waste disposal; Fissured bedrock; Mean annual infiltration; Vegetation density; bedrock; fissure; infiltration; repository; shallow soil; vegetation; Soil pollution	Article
El Hafid R.; Smith D.H.; Karrou M.; Samir K.	El Hafid, Rachid (6508097534); Smith, Dan H. (7410356973); Karrou, Mohamed (6602508112); Samir, Karima (6603542373)	Root and shoot growth, water use and water use efficiency of spring durum wheat under early-season drought	1998	Agronomie	29	10.1051/agro:19980302	https://www.scopus.com/inward/record.uri?eid=2-s2.0-0031783166&doi=10.1051%2fagro%3a19980302&partnerID=40&md5=c00a023b5f8ef0e380567ce1a7a2948e	One of the common features of the Mediterranean climate of North Africa is the uncertainty of rainfall immediately after durum wheat (Triticum durum Desf.) emergence, leading to early-season drought. Impacts of drought during wheat reproductive development have been thoroughly investigated, while studies of early-season drought are lacking. The objectives of the research reported here were to exa…	Early-season drought; Shoot and root growth; Water use efficiency; Wheat	(North); Africa; Triticum durum; drought; growth; water use; wheat	Article
Šilhán K.	Šilhán, Karel (23502096500)	Can tree tilting indicate mechanisms of slope movement?	2015	Engineering Geology	29	10.1016/j.enggeo.2015.11.005	https://www.scopus.com/inward/record.uri?eid=2-s2.0-84947250915&doi=10.1016%2fj.enggeo.2015.11.005&partnerID=40&md5=84216a8c102a5ab3243d46948c220906	Slope movements are a common natural hazard. That is why considerable funds are spent annually to limit their effects or to research their prevention. This study evaluates dendrometric approaches as a fast and low-cost alternative to classical methods of slope movement mechanism analysis. A total of 1688 trees growing on the Mazák landslide in the Moravskoslezské Beskydy Mts. and 100 reference tr…	Creep; Dendrometry; Landslide; Stem tilting	Beskydy Mountains; Carpathians; Czech Republic; Moravskoslezsky; Creep; Landslides; Classical methods; Dendrometry; Geomorphic effects; Ground movement; Landslide areas; Morphological features; Movement mechanism; Shallow landslide; creep; landslide; mass movement; slope dynamics; tree; Forestry	Article
Rodríguez-Robles U.; Arredondo J.T.; Huber-Sannwald E.; Vargas R.	Rodríguez-Robles, Ulises (56652314000); Arredondo, J. Tulio (7005418638); Huber-Sannwald, Elisabeth (55995941700); Vargas, Rodrigo (56002669300)	Geoecohydrological mechanisms couple soil and leaf water dynamics and facilitate species coexistence in shallow soils of a tropical semiarid mixed forest	2015	New Phytologist	17	10.1111/nph.13344	https://www.scopus.com/inward/record.uri?eid=2-s2.0-84929943096&doi=10.1111%2fnph.13344&partnerID=40&md5=83d62af12c960e3c2e65dda5bd7e76eb	Trees growing on shallow rocky soils must have exceptional adaptations when underlying weathered bedrock has no deep fractures for water storage. Under semiarid conditions, hydrology of shallow soils is expected to decouple from plant hydrology, as soils dry out as a result of rapid evaporation and competition for water increases between coexisting tree species. Gas exchange and plant-water relat…	Pinus cembroides; Quercus potosina; Geoecohydrological mechanisms; Plant coexistence; Shallow soils; Tropical semiarid forest; Water redistribution mechanisms; Weathered rocks	Forests; Gases; Geography; Hydrology; Mexico; Pinus; Plant Leaves; Plant Stomata; Quercus; Rain; Seasons; Soil; Species Specificity; Trees; Tropical Climate; Water; Pinus cembroides; Quercus; gas; rain; soil; water; adaptation; bedrock; coexistence; gas exchange; hydrology; mixed forest; plant water relations; semiarid region; shallow soil; soil water; water supply; chemistry; forest; gas; geogra…	Article
Burghelea C.; Zaharescu D.G.; Dontsova K.; Maier R.; Huxman T.; Chorover J.	Burghelea, C. (35084834700); Zaharescu, D.G. (26041203400); Dontsova, K. (6507396084); Maier, R. (7201868017); Huxman, T. (6701703163); Chorover, J. (7003537559)	Mineral nutrient mobilization by plants from rock: influence of rock type and arbuscular mycorrhiza	2015	Biogeochemistry	53	10.1007/s10533-015-0092-5	https://www.scopus.com/inward/record.uri?eid=2-s2.0-84930274654&doi=10.1007%2fs10533-015-0092-5&partnerID=40&md5=7e81016b0263a0f1472624e81e8682eb	Rock colonization by plant roots and their associated microbiota is one of the major drivers of mineral weathering, nutrient cycling, soil formation and ecosystem stability. Yet the mechanisms of bio-uptake of lithogenic elements from rocks with differential nutrient availabilities and limitations are yet to be established. Here we present results from a mesocosm experiment that examined lithogen…	Arbuscular mycorrhiza; Buffalo grass; Incipient weathering; Major elements mobilization; Rocks; Soil formation	Bouteloua; Rhizophagus; Urochloa mutica; arbuscular mycorrhiza; biological uptake; chemical weathering; concentration (composition); dissolution; fungus; grass; igneous geochemistry; mesocosm; metal; microbiology; mineral; mobilization; nutrient availability; nutrient cycling; nutrient limitation; rhyolite; substrate	Article
Bustillo M.Á.; Plet C.; Alonso-Zarza A.M.	Bustillo, M Ángeles (35972825800); Plet, Chloé (57148110100); Alonso-Zarza, Ana M. (6602484393)	Root calcretes and uranium-bearing silcretes at sedimentary discontinuities in the miocene of the madrid basin (Toledo, Spain)	2013	Journal of Sedimentary Research	9	10.2110/jsr.2013.85	https://www.scopus.com/inward/record.uri?eid=2-s2.0-84987681456&doi=10.2110%2fjsr.2013.85&partnerID=40&md5=436a6208aa56aa35d7f5610fa10cf69d	This paper reports a detailed study of the calcrete and silcrete profiles in the Miocene detrital deposits in the western area of Madrid, at the boundary of two main sedimentary units. The aims of this work were to better understand the pedogenic and diagenetic environments in which these profiles formed and to determine the cause(s) of their enrichment in uranium. Calcrete and silcrete duricrust…		Biogeochemistry; Calcite; Exploratory geochemistry; Groundwater; Landforms; Organic compounds; Rare earth elements; Rare earths; Sedimentology; Silica; Soils; Stratigraphy; Textures; Continental basins; Geochemical features; Good correlations; Groundwater process; Oxidizing conditions; Sedimentary units; Semi-arid climate; Short wavelengths; Uranium	Article
Phillips J.D.; Marion D.A.; Turkington A.V.	Phillips, Jonathan D. (35598725900); Marion, Daniel A. (7102034816); Turkington, Alice V. (6602619107)	Pedologic and geomorphic impacts of a tornado blowdown event in a mixed pine-hardwood forest	2008	Catena	56	10.1016/j.catena.2008.07.004	https://www.scopus.com/inward/record.uri?eid=2-s2.0-54349115134&doi=10.1016%2fj.catena.2008.07.004&partnerID=40&md5=db297ee491cb7b2d17238d0243353cc6	Biomechanical effects of trees on soils and surface processes may be extensive in forest environments. Two blowdown sites caused by a November 2005 tornado in the Ouachita National Forest, Arkansas allowed a case study examination of bioturbation associated with a specific forest blowdown event, as well as detailed examination of relationships between tree root systems, soils, and underlying bedr…	Biogeomorphology; Biomechanical effects; Bioturbation; Blowdown; Forest disturbance; Tree uprooting	Arkansas; North America; Ouachita National Forest; United States; Pinus echinata; bedrock; biomechanics; bioturbation; coniferous forest; developmental stage; environmental disturbance; geomorphology; mixed forest; pedology; tornado	Article		Field	N. America	USA	Oklahoma & Arkansas	1300-1400		Perennial	Tree	Shortleaf pine	Pinus echinata	Tap root	Root length	Measuring tap		Paleozoic sedimentary rocks		100	When tree roots growing downward encounter material they cannot penetrate, they are turned laterally. Local lateral turning of roots was widely observed in root wads of uprooted trees, often associated with a large intact rock fragment. In two of these cases, the roots penetrated the bedrock via joints at the base of the regolith before turning laterally along the bedding planes. In 89% of the sa…
Guan H.; Simunek J.; Newman B.D.; Wilson J.L.	Guan, Huade (7202612877); Simunek, Jirka (35561493700); Newman, Brent D. (7202866083); Wilson, John L. (55574189049)	Modelling investigation of water partitioning at a semiarid ponderosa pine hillslope	2010	Hydrological Processes	12	10.1002/hyp.7571	https://www.scopus.com/inward/record.uri?eid=2-s2.0-77953708106&doi=10.1002%2fhyp.7571&partnerID=40&md5=bd7a09b608358ac191393b792b812683	The effects of vegetation root distribution on near-surface water partitioning can be two-fold. On the one hand, the roots facilitate deep percolation by root-induced macropore flow; on the other hand, they reduce the potential for deep percolation by root-water-uptake processes. Whether the roots impede or facilitate deep percolation depends on various conditions, including climate, soil, and ve…	Hillslope; Macropore flow; New Mexico; Percolation; Ponderosa pine; Recharge; Root distribution; Root macropore modelling; Semiarid	New Mexico; United States; Pinus ponderosa; Climate change; Continuum mechanics; Forestry; Groundwater; Hydraulics; Sensitivity analysis; Soil moisture; Solvents; Underwater soils; Vegetation; Hillslopes; Macro pores; Macropore flow; New Mexico; Ponderosa pines; Root distribution; computer simulation; coniferous tree; estimation method; hillslope; hydraulic conductivity; macropore; numerical mode…	Article
Phillips J.; Marion D.A.; Yocum C.; Mehlhope S.H.; Olson J.W.	Phillips, Jonathan (35598725900); Marion, Daniel A. (7102034816); Yocum, Chad (56406214700); Mehlhope, Stephanie H. (56258606600); Olson, Jeff W. (56405920600)	Geomorphological impacts of a tornado disturbance in a subtropical forest	2015	Catena	14	10.1016/j.catena.2014.10.014	https://www.scopus.com/inward/record.uri?eid=2-s2.0-84908681042&doi=10.1016%2fj.catena.2014.10.014&partnerID=40&md5=3c0ee9982b7e7f4c2c9a22b5dbe6d77f	We studied tree uprooting associated with an EF2 tornado that touched down in portions of the Ouachita Mountains in western Arkansas in 2009. In the severe blowdown areas all trees in the mixed shortleaf pine-hardwood forest were uprooted or broken, with no relationship between tree species or size and whether uprooting or breakage occurred. There was also no significant relationship between tree…	Biogeomorphology; Bioturbation; Geomorphic disturbance; Ouachita Mountains; Tornado blowdown; Uprooting	Arkansas; Ouachita Mountains; United States; climate effect; forest ecosystem; geomorphology; landscape evolution; soil dynamics; subtropical region; tornado; tree	Article
Kitajima K.; Allen M.F.; Goulden M.L.	Kitajima, Kuni (36668680700); Allen, Michael F. (57203363549); Goulden, Michael L. (8060387000)	Contribution of hydraulically lifted deep moisture to the water budget in a Southern California mixed forest	2013	Journal of Geophysical Research: Biogeosciences	23	10.1002/2012JG002255	https://www.scopus.com/inward/record.uri?eid=2-s2.0-84892930663&doi=10.1002%2f2012JG002255&partnerID=40&md5=1f8b4a2ac36315d31768969fa2fb91c3	Trees and shrubs growing in California's mountains rely on deep roots to survive the hot and dry Mediterranean climate summer. The shallow montane soil cannot hold enough water to support summer transpiration, and plants must access deeper moisture from the weathered bedrock. We used the HYDRUS-1D model to simulate the moisture flux through the soil-plant continuum in Southern California's San Ja…	eddy covariance flux; isotope; modeling; sensing technology; water budget	California; Coast Ranges; San Jacinto Mountains; United States; bedrock; capillarity; drought; eddy covariance; evapotranspiration; fungus; hydrological cycle; hydrological modeling; mixed forest; moisture content; moisture flux; mycorrhiza; numerical model; root system; soil microorganism; soil-vegetation interaction; survival; water budget; xylem	Article
Augusto L.; De Schrijver A.; Vesterdal L.; Smolander A.; Prescott C.; Ranger J.	Augusto, Laurent (6603874092); De Schrijver, An (6602780007); Vesterdal, Lars (6602141999); Smolander, Aino (57204786316); Prescott, Cindy (7102763450); Ranger, Jacques (7006732386)	Influences of evergreen gymnosperm and deciduous angiosperm tree species on the functioning of temperate and boreal forests	2015	Biological Reviews	273	10.1111/brv.12119	https://www.scopus.com/inward/record.uri?eid=2-s2.0-84927121762&doi=10.1111%2fbrv.12119&partnerID=40&md5=164b6ded84b5a1ceac85ea8b6ad638dd	It has been recognized for a long time that the overstorey composition of a forest partly determines its biological and physical-chemical functioning. Here, we review evidence of the influence of evergreen gymnosperm (EG) tree species and deciduous angiosperm (DA) tree species on the water balance, physical-chemical soil properties and biogeochemical cycling of carbon and nutrients. We used scien…	Biogeochemical cycling; Deciduous; Evergreen; Nitrogen; Soil organic carbon; Spermatophytes; Tree species	Angiosperms; Biomass; Climate; Forests; Gymnosperms; Temperature; Gymnospermae; Magnoliophyta; Spermatophyta; angiosperm; biomass; climate; forest; gymnosperm; physiology; temperature	Article
Varelides C.; Varelides Y.; Kritikos T.	Varelides, C. (6507365177); Varelides, Y. (6505678581); Kritikos, T. (8637465400)	Effect of mechanical site preparation and fertilisation on early growth and survival of a black pine plantation in northern Greece	2005	New Forests	3	10.1007/s11056-004-0760-0	https://www.scopus.com/inward/record.uri?eid=2-s2.0-21144457307&doi=10.1007%2fs11056-004-0760-0&partnerID=40&md5=2b1ad5a55200f1b1e5ca20aeea730ad6	Pine plantations on selected sites in the extensive zone of degraded oak coppice of northern Greece are deemed necessary for increasing wood production in the area and suitable site preparation may accelerate early tree growth. Seven site preparation treatments including raking (R), with sub-soiling (RS), disc harrowing (RD), tine ploughing (RT) and their combinations (RSD), (RDT) and (RSDT) were…	Fertilisation; Pinus nigra; Plantation establishment; Soil cultivation	Cultivation; Fertilizers; Pinus; Plantations; Soil; Wood; Eastern Hemisphere; Eurasia; Europe; Greece; Southern Europe; World; Pinus nigra; Cultivation; Fertilizers; Growth kinetics; Soil conservation; Wood; cultivation; fertilizer application; growth; plantation; Disc harrowing; Mechanical site preparation; Pine plantations; Soil layers; Tine ploughing; Forestry	Article
Denef K.; Six J.; Merckx R.; Paustian K.	Denef, Karolien (22133919300); Six, Johan (57343991100); Merckx, Roel (7005306071); Paustian, Keith (7004418468)	Short-term effects of biological and physical forces on aggregate formation in soils with different clay mineralogy	2002	Plant and Soil	201	10.1023/A:1020668013524	https://www.scopus.com/inward/record.uri?eid=2-s2.0-0012171414&doi=10.1023%2fA%3a1020668013524&partnerID=40&md5=b2e8cd160d2465f09a835b0651f3928e	The mechanisms resulting in the binding of primary soil particles into stable aggregates vary with soil parent material, climate, vegetation, and management practices. In this study, we investigated short-term effects of: (i) nutrient addition (Hoagland's solution), (ii) organic carbon (OC) input (wheat residue), (iii) drying and wetting action, and (iv) root growth, with or without dry-wet cycle…	Aggregation; Drying and wetting; Mineralogy; Organic carbon; Root growth	Triticum aestivum; aggregation; clay mineral; mineralogy; nutrient enrichment; organic carbon; soil aggregate; soil structure	Article
Allen M.F.	Allen, Michael F. (57203363549)	Linking water and nutrients through the vadose zone: A fungal interface between the soil and plant systems	2011	Journal of Arid Land	54	10.3724/SP.J.1227.2011.00155	https://www.scopus.com/inward/record.uri?eid=2-s2.0-84860875687&doi=10.3724%2fSP.J.1227.2011.00155&partnerID=40&md5=35b06f54d919b46f3fbaf4f9dc977a8d	Plant water availability, use, and management have largely focused on physical processes of infiltration and the role of roots in uptake and transpiration. However, roots and mycorrhizal fungi redistribute water in complex patterns. Here I describe some of our observations and experiments showing that mycorrhizal fungi play key roles in moving water for both transpiration and to facilitate nutrie…	Drought; Hydraulic redistribution; Mycorrhiza; Vadose zone	Fungi	Article
Gocke M.; Gulyás S.; Hambach U.; Jovanović M.; Kovács G.; Marković S.B.; Wiesenberg G.L.B.	Gocke, Martina (35299230700); Gulyás, Sándor (26535923500); Hambach, Ulrich (6602503877); Jovanović, Mladen (7202633720); Kovács, Gábor (57213787930); Marković, Slobodan B. (12241043000); Wiesenberg, Guido L.B. (6508160986)	Biopores and root features as new tools for improving paleoecological understanding of terrestrial sediment-paleosol sequences	2014	Palaeogeography, Palaeoclimatology, Palaeoecology	26	10.1016/j.palaeo.2013.11.010	https://www.scopus.com/inward/record.uri?eid=2-s2.0-84890823857&doi=10.1016%2fj.palaeo.2013.11.010&partnerID=40&md5=5e710212ad8acf2bf84591dd19d7038b	The important role of roots and rhizosphere processes is accepted for the top soil, but still under debate for the deep subsoil including soil parent material. Especially for terrestrial sediments like loess and dune sands, roots and root traces are mostly recognized in profile descriptions, but not interpreted in the paleoenvironmental context. Further, synchrony of sediment deposition and root …	Calcified roots; Dune sands; Loess; Pseudomycelia; Root frequency; Rooting depth	Europe; biostratigraphy; chronology; depositional environment; dune; inhomogeneity; paleoecology; paleoenvironment; paleosol; parent material; rhizolith; rhizosphere; root system; rooting; sequence stratigraphy; subsoil; terrestrial deposit	Article
Nijland W.; van der Meijde M.; Addink E.A.; de Jong S.M.	Nijland, Wiebe (25959258400); van der Meijde, Mark (7801560880); Addink, Elisabeth A. (7801391604); de Jong, Steven M. (16678242800)	Detection of soil moisture and vegetation water abstraction in a mediterranean natural area using electrical resistivity tomography	2010	Catena	89	10.1016/j.catena.2010.03.005	https://www.scopus.com/inward/record.uri?eid=2-s2.0-78651463135&doi=10.1016%2fj.catena.2010.03.005&partnerID=40&md5=69757a01f6a177cbc07aa4e2e82bd529	Vegetation growth in semiarid, Mediterranean ecosystems is greatly dependent on moisture availability in the soil, as little precipitation is available during the growing season. Predicting the effects of climate change on vegetation development requires understanding of the exact relation between climate, moisture availability, and plant growth. Accurate moisture measurements in naturally vegeta…	Electrical resistivity tomography ERT; Mediterranean; Rocky soils; Rooting depth; Water availability	calibration; electrical resistivity; growing season; growth modeling; growth rate; Mediterranean environment; rooting; semiarid region; soil moisture; soil profile; soil-vegetation interaction; tomography; water availability; water uptake; water use	Article
Montgomery D.R.; Schmidt K.M.; Dietrich W.E.; McKean J.	Montgomery, David R. (7402897518); Schmidt, Kevin M. (7403915386); Dietrich, William E. (7201810208); McKean, Jim (7005834651)	Instrumental record of debris flow initiation during natural rainfall: Implications for modeling slope stability	2009	Journal of Geophysical Research: Earth Surface	77	10.1029/2008JF001078	https://www.scopus.com/inward/record.uri?eid=2-s2.0-70349583034&doi=10.1029%2f2008JF001078&partnerID=40&md5=b5cf330597e41d38fd0f1ce133705b15	The middle of a hillslope hollow in the Oregon Coast Range failed and mobilized as a debris flow during heavy rainfall in November 1996. Automated pressure transducers recorded high spatial variability of pore water pressure within the area that mobilized as a debris flow, which initiated where local upward flow from bedrock developed into overlying colluvium. Postfailure observations of the bedr…		automation; bedrock; debris flow; failure mechanism; hillslope; hydrological modeling; rainfall; slope failure; slope stability; spatial analysis; spatial variation; three-dimensional flow; uncertainty analysis	Article
Jahn R.; Stahr K.	Jahn, Reinhold (7102002086); Stahr, Karl (7004857504)	Development of soils and site qualities on basic volcanoclastics with special reference to the semiarid environment of Lanzarote, Canary Islands, Spain	1996	Revista Mexicana de Ciencias Geologicas	19	13	https://www.scopus.com/inward/record.uri?eid=2-s2.0-34848892002&partnerID=40&md5=ff4ab55641d1325d3b691312ee49c95c	Soils in six landscapes of different ages ranging from Miocene/Pliocene to the historic eruptions 260 y ears ago in Lanzarote (Canary Islands, Spain) have been mapped and analyzed. With additional information about the more humid parts of the islands, a soil-type stability diagram is shown which differentiates the humidity and the age of the landscape. The dynamic course of soil-forming processes…	Canary Islands; Edaphology; Lanzarote; Spain		Article
Schwinning S.	Schwinning, Susanne (35610806600)	The ecohydrology of roots in rocks	2010	Ecohydrology	185	10.1002/eco.134	https://www.scopus.com/inward/record.uri?eid=2-s2.0-77954650039&doi=10.1002%2feco.134&partnerID=40&md5=d51b547adbdcde7f3bb42afe9b07bb9f	Large portions of the world are characterized by shallow soil underlain by weathered bedrock or cemented soil horizons. The implications of this substrate condition for ecohydrological processes have not been systematically explored, but misrepresentation in models could have profound consequences for climate prediction and global vegetation modelling. An issue of particular uncertainty is the ch…	Bedrock; Deep roots; Karst; Soil water storage	Climatology; Landforms; Soil moisture; Underwater soils; Cemented soil; Climate prediction; Deep roots; Eco-hydrology; Plant adaptation; Plant water; Rock interaction; Rock layers; Rooting patterns; Shallow soils; Soil water storage; Substrate conditions; Water storage; Weathered bedrock; bedrock; climate prediction; ecohydrology; karst; plant water relations; recharge; soil horizon; soil water; …	Article		Review	N. America	USA	Texas										It is the rigidity of the porous matrix in weathered bedrock rather than pore size per se which prohibits root growth, as cell expansion in growing root tips does not have enough force to enlarge pores, which it does in pliable soils. Rooting space in rock is limited by the frequency of ﬁssures that are wide enough to permit root growth. Wide ﬁssures are usually ﬁlled with a mixture of coarse gra…
Leavitt S.W.; Goodell H.G.	Leavitt, Steven W. (7004960339); Goodell, H.Grant (22982887500)	Evaluation of biogeochemical prospecting methods in the search for sulfide deposits in the Appalachian piedmont, Virginia, U.S.A.	1979	Journal of Geochemical Exploration	5	10.1016/0375-6742(79)90017-7	https://www.scopus.com/inward/record.uri?eid=2-s2.0-0018650672&doi=10.1016%2f0375-6742%2879%2990017-7&partnerID=40&md5=1c9da2c439d13b52f1404d2b71157c42	Soil and stream sediment sampling have been the primary geochemical exploration tools in the Appalachian piedmont to date. However, the great thicknesses of soil and saprolite found in the region coupled with the dense vegetation frequently encountered favor biogeochemistry as an alternative or supplemental method since deep-rooted plants sample closer to bedrock. To evaluate this method, an orie…		GEOCHEMISTRY	Article
Catt J.A.	Catt, J.A. (55950949200)	Quaternary environments and their impact on British soils and agriculture	1992	Quaternary Proceedings	3	14	https://www.scopus.com/inward/record.uri?eid=2-s2.0-0027065637&partnerID=40&md5=a06a9f89b0025888c5cfe3000c905e58	Quaternary processes of deposition, erosion and pedogenesis under various past climates have a considerable influence on modern agriculture and forestry. Agriculturally important soil properties determined by Quaternary events include rooting depth, particle size distribution, stone content, structural development, patterns of lateral variation and nutrient status resulting from glacial or perigl…		UK; agriculture; parent material; Quaternary; soil development	Article
KIRKBY M.J.	KIRKBY, M.J. (7007139821)	A basis for soil profile modelling in a geomorphic context	1985	Journal of Soil Science	55	10.1111/j.1365-2389.1985.tb00316.x	https://www.scopus.com/inward/record.uri?eid=2-s2.0-0022180555&doi=10.1111%2fj.1365-2389.1985.tb00316.x&partnerID=40&md5=d99546faec1406beae8c37432324387a	A mathematical model for soil profile evolution is developed in three parts; respectively for the weathering profile, the organic profile and for the inorganic profile associated with nutrient cycling. Processes modelled are percolation, equilibrium solution, leaching, ionic diffusion, organic mixing, leaf fall, organic decomposition and mechanical denudation. In each sub‐model some of these proc…			Article
Ryan P.J.	Ryan, P.J. (7402922277)	Characterization of soil and productivity of pinus radiata(D. don) in New South Wales. II pedogenesis on a range of parent materials	1986	Australian Journal of Soil Research	16	10.1071/SR9860103	https://www.scopus.com/inward/record.uri?eid=2-s2.0-0022839533&doi=10.1071%2fSR9860103&partnerID=40&md5=892b6363239328bf87cb8b2193765800	Soil profile descriptions were made at a series of 11-year-old unfertilizedPinus radiatastands in the Lithgow district of New South Wales. Catenas within three soil parent materials were selected to compare variation in soil physical and morphological properties with growth ofP. radiata.These parentmaterials were a Silurian siltstone, a Permian conglomerate and a Silurian-Devonian rhyolite. Basal…			Article
Macklon A.E.S.; Mackie-Dawson L.A.; Sim A.; Shand C.A.; Lilly A.	Macklon, A.E.S. (6603582913); Mackie-Dawson, L.A. (6602077780); Sim, A. (7005228989); Shand, C.A. (7004237566); Lilly, A. (7003969156)	Soil P resources, plant growth and rooting characteristics in nutrient poor upland grasslands	1994	Plant and Soil	22	10.1007/BF00007975	https://www.scopus.com/inward/record.uri?eid=2-s2.0-0028161010&doi=10.1007%2fBF00007975&partnerID=40&md5=abfceb9dc828b5a211c3fc6577e266ff	A field study was undertaken to establish the demand for P by mixed herbage, manipulated by cutting regimes, and the extent to which orthophosphate alone in soil solution could meet this demand from three cambisols derived from different parent materials. Differences in soil types were sufficient to produce significantly different rooting patterns at each site. Yields for 7-and 10-cm treatments g…	cambisol; mixed upland grassland; organic phosphorus; P resources; P uptake; roots; yields	grassland; phosphorus limitation; root	Article
Loew, CAE; Schack-Kirchner, H; Fink, S; Lang, F	Loew, Caroline A. E.; Schack-Kirchner, Helmer; Fink, Siegfried; Lang, Friederike	Fine Root Size and Morphology of Associated Hyphae Reflect the Phosphorus Nutrition Strategies of European Beech Forests	2020	FRONTIERS IN FORESTS AND GLOBAL CHANGE	2	10.3389/ffgc.2020.00095	http://dx.doi.org/10.3389/ffgc.2020.00095	Roots are among the major controls of nutrient and C cycles and together with mycorrhizal fungi they are assumed to play a key role especially in the P nutrition of forest ecosystems. Current publications emphasized that the size distribution of fine roots reflects the crucial impact of roots on biogeochemical cycles. However, we know hardly anything about the spatial distribution of fine root si…	phosphorus-nutrition; fine root length; ectomycorrhiza; beech forests; root size class; epifluorescence microscopy; polished soil sections	SOIL THIN-SECTIONS; FAGUS-SYLVATICA L.; MYCORRHIZAL FUNGI; PLANT NUTRITION; GROWTH; ACQUISITION; ECOSYSTEMS; PLASTICITY; TURNOVER; MELANIN	Article
Becher, HH	Becher, HH	Resistances to penetration of aggregates from loess-derived topsoils at different soil water tensions	1998	SOIL & TILLAGE RESEARCH	14	10.1016/S0167-1987(98)00075-0	http://dx.doi.org/10.1016/S0167-1987(98)00075-0	In structured soils roots must at least partly penetrate large soil aggregates even of the topsoil layer to obtain sufficiently water and nutrients during drier periods. The development of aggregates starting from a cohesionless structure is governed by many soil processes as well as by men resulting among others in different properties considering the inner and outer parts of aggregates. Therefo…	resistance to penetration; soil type; soil water tension; topsoil; aggregates; loess	COMPACTED SUB-SOIL; TILLED SEED-BED; MODEL EXPERIMENTS; BULK-DENSITY; WHEAT ROOTS; INTERFACE; STABILITY; STRENGTH; MOVEMENT; BEHAVIOR	Article; Proceedings Paper
Wang, JJ; Wang, CT; Li, HC; Liu, YF; Li, HJ; Ren, RQ; Si, BC	Wang, Jianjun; Wang, Chuantao; Li, Hongchen; Liu, Yanfang; Li, Huijie; Ren, Ruiqi; Si, Bingcheng	Rock water use by apple trees affected by physical properties of the underlying weathered rock	2023	AGRICULTURAL WATER MANAGEMENT	2	10.1016/j.agwat.2023.108413	http://dx.doi.org/10.1016/j.agwat.2023.108413	The contribution of rock water to trees has been widely recognized, but how effective rock water to managed ecosystems remains uncertain. Here, we compared the contribution of rock water to apple tree transpiration in shallow soil overlying weathered rock (SOR) with that from a thick soil without weathered rock (TS). We measured physical properties, root distribution, water contents, water stable…	Rock water; Root distribution; Water uptake; Stable isotopes; Apple orchard	WOODY-PLANTS; ROOT WATER; TRANSPIRATION; GROWTH; FOREST; SOILS	Article		Field				651.15	12.05	Perennial	Tree	Fuji apple	Malus pumila. Mill	Tap root	Root length	Root scanner	This may be because the highly compacted weathered rock layer is dominated by small pores and roots can only penetrate through these pores, which inhibits root thickening and elongation. Furthermore, the high gravel contents in the weather rock layer are also detrimental to root penetration and proliferation. One can imagine that when the lateral root tip hits gravels, roots will have to buckle a…	gneiss origin	Weathered	2	The fine root length was considerably reduced when bulk density was greater than 1.7 g cm− 3 for both SOR (below 60 cm) and TS (below 100 cm). Moreover, roots in the compacted layer were also finer than the roots in soil of either SOR or TS as shown by the greater specific root length.
																								Root surface area	Vernier caliper
																								Root diameter
																								Root dry biomass
Hayes, JL; Riebe, CS; Holbrook, WS; Flinchum, BA; Hartsough, PC	Hayes, Jorden L.; Riebe, Clifford S.; Holbrook, W. Steven; Flinchum, Brady A.; Hartsough, Peter C.	Porosity production in weathered rock: Where volumetric strain dominates over chemical mass loss	2019	SCIENCE ADVANCES	53	10.1126/sciadv.aao0834	http://dx.doi.org/10.1126/sciadv.aao0834	Weathering in the critical zone causes volumetric strain and mass loss, thereby creating subsurface porosity that is vital to overlying ecosystems. We used geochemical and geophysical measurements to quantify the relative importance of volumetric strain and mass loss-the physical and chemical components of porosity-in weathering of granitic saprolite of the southern Sierra Nevada, California, USA…		LONG-TERM; COSMOGENIC NUCLIDES; REGOLITH PRODUCTION; LUQUILLO MOUNTAINS; SIERRA-NEVADA; PUERTO-RICO; EROSION; ZONE; RATES; CALIFORNIA	Article
Lopez, BR; Bashan, Y; Bacilio, M	Lopez, Blanca R.; Bashan, Yoav; Bacilio, Macario	Endophytic bacteria of Mammillaria fraileana, an endemic rock-colonizing cactus of the southern Sonoran Desert	2011	ARCHIVES OF MICROBIOLOGY	63	10.1007/s00203-011-0695-8	http://dx.doi.org/10.1007/s00203-011-0695-8	The small cactus Mammillaria fraileana is a pioneer rock-colonizing plant harboring endophytic bacteria with the potential for nitrogen fixation and rock weathering (phosphate solubilization and rock degradation). In seeds, only a combination of culture-independent methods, such as fluorescence in situ hybridization, scanning electron microscopy, and fluorescence vital staining, detected signific…	Cactus; Plant colonization of rocks; Endophytic bacteria; Mammillaria; Phosphate solubilization; Rock weathering	BAJA-CALIFORNIA; MICROBIAL-POPULATIONS; PRIMARY COLONIZATION; NITROGEN-FIXATION; FIXING BACTERIA; PLANT-GROWTH; RHIZOSPHERE; TREES; IDENTIFICATION; ROOTS	Article
Wald, JA; Graham, RC; Schoeneberger, PJ	Wald, Jonathan A.; Graham, Robert C.; Schoeneberger, Phillip J.	Distribution and properties of soft weathered bedrock at 1m depth in the contiguous United States	2013	EARTH SURFACE PROCESSES AND LANDFORMS	33	10.1002/esp.3343	http://dx.doi.org/10.1002/esp.3343	The weathered bedrock zone is increasingly recognized as an important part of ecological and hydrologic systems, but its distribution is poorly known in the contiguous United States. We used spatial and laboratory characterization data from the US Department of Agriculture (USDA)-Natural Resources Conservation Service to assess the distribution and soil-like properties of soft weathered bedrock (…	regolith; weathering; soil; bedrock; saprolite	GRANITIC BEDROCK; HYDRAULIC CONDUCTIVITY; SEDIMENTARY-ROCK; PINUS-JEFFREYI; WATER STATUS; SOIL; SAPROLITE; MORPHOLOGY; FOREST; REGOLITH	Article
Phillips, ML; McNellis, BE; Allen, MF; Allen, EB	Phillips, Michala L.; McNellis, Brandon E.; Allen, Michael F.; Allen, Edith B.	Differences in root phenology and water depletion by an invasive grass explains persistence in a Mediterranean ecosystem	2019	AMERICAN JOURNAL OF BOTANY	16	10.1002/ajb2.1344	http://dx.doi.org/10.1002/ajb2.1344	Premise Flexible phenological responses of invasive plants under climate change may increase their ability to establish and persist. A key aspect of plant phenology is the timing of root production, how it coincides with canopy development and subsequent water-use. The timing of these events within species and across communities could influence the invasion process. We examined above- and belowgr…	chaparral; global change; invasion; Poaceae; roots; Rosaceae; soil; water-use	WEATHERED BEDROCK; SOIL; PLANT; RESTORATION; VARIABILITY; COMPETITION; NUTRIENT; HYPHAE; TREES; SHRUB	Article
Ruiz, L; Varma, MRR; Kumar, MSM; Sekhar, M; Maréchal, JC; Descloitres, M; Riotte, J; Kumar, S; Kumar, C; Braun, JJ	Ruiz, Laurent; Varma, Murari R. R.; Kumar, M. S. Mohan; Sekhar, M.; Marechal, Jean-Christophe; Descloitres, Marc; Riotte, Jean; Kumar, Sat; Kumar, C.; Braun, Jean-Jacques	Water balance modelling in a tropical watershed under deciduous forest (Mule Hole, India): Regolith matric storage buffers the groundwater recharge process	2010	JOURNAL OF HYDROLOGY	60	10.1016/j.jhydrol.2009.11.020	http://dx.doi.org/10.1016/j.jhydrol.2009.11.020	Accurate estimations of water balance are needed in semi-arid and sub-humid tropical regions, where water resources are scarce compared to water demand. Evapotranspiration plays a major role in this context, and the difficulty to quantify it precisely leads to major uncertainties in the groundwater recharge assessment, especially in forested catchments. In this paper, we propose to assess the imp…	Matric porosity; Deep tree roots; Groundwater recharge; Lumped model; Semi-arid tropics; Evapotranspiration	MEAN ANNUAL EVAPOTRANSPIRATION; WESTERN-GHATS; SOIL; ROCK; RESOLUTION; PHENOLOGY; PATTERNS; AQUIFER; GROWTH; INPUT	Article
[truncated: 18 more rows]

## Sheet: Data Figures
Tree species	Number of papers	Trees species	Number of papers
Celtis biondii	1	Hackberry	1
Platycarya longipes	1	Platycarya	1
Allocasuarina humilis	1	Dwarf She-oak	1
Allocasuarina huegeliana	1	Rock She-oak	1
Eucalyptus drummondii	1	Drummond's gum	1
Eucalyptus caesia	1	Caesia	1
Calothamnus quadrifidus	1	One-sided bottlebrush	1
Calothamnus rupestris	1	Granite net-bush	1
Malus pumila	1	Wild apple tree	1
[truncated: 51 more rows]
