# Supplementary material for: Uncovering plant root traits and mechanisms that enable penetration, exploration, and exploitation of soil parent materials: a systematic review
Source: Plant Soil. 2025 Oct 6;517(2):1187–209. doi: 10.1007/s11104-025-07916-3 (PMC12789192; doi:10.1007/s11104-025-07916-3)
Supplement: Supplementary file 2 — Supplementary file2 (XLSX 910 KB) [file 11104_2025_7916_MOESM2_ESM.xlsx]

## Sheet: Abstract SCREENING
Uncovering plant root traits and mechanisms that enable penetration of soil parent materials: a systematic review (Supplementary Information 2)
Plant and Soil Journal
Paul Chaibva (paul.chaibva@cranfield.ac.uk), Daniel L. Evans (daniel.l.evans@cranfield.ac.uk)
Authors	Author full names	Title	Year	Source title	Cited by	DOI	Link	Abstract	Author Keywords	Index Keywords	Document Type	Source	Root trait mechanism	Root trait	Root type
Zhan G.; Lattin D.; Keller J.; Milczarek M.	Zhan, Guosheng (35820438200); Lattin, Daniel (57205492723); Keller, Jason (55436230100); Milczarek, Mike (6507119650)	20 Years of Evapotranspiration Cover Performance of the Leach Pads at Richmond Hill Mine; [里士满山矿(Richmond Hill)浸垫蒸散发覆盖运行20年后性能]; [20 Jahre Leistungsfähigkeit der Evapotranspirations-Abdeckung von Laugungspolstern in der Richmond Hill Mine]; [20 años de desempeño de la cubierta de evapotranspiración de las pilas de lixiviación en la mina Richmond Hill]	2019	Mine Water and the Environment	2	10.1007/s10230-019-00592-7	https://www.scopus.com/inward/record.uri?eid=2-s2.0-85060220016&doi=10.1007%2fs10230-019-00592-7&partnerID=40&md5=92047bf9984afce2332b56b8da073aa0	The Richmond Hill Mine heap leach pads (HLP 1&2, and HLP 3) were reclaimed in 1996 using a three-layer evapotranspiration (ET) cover designed to limit percolation of precipitation through the facilities. HLP seepage outflow rates have been measured on an approximately weekly basis. Large seasonal and wet/dry outflow cycles have been observed. Several years after the cover system installation, inc…	ET cover; Mine closure; Mine reclamation; Store-and-release cover		Article	Scopus
Bizet, F; Bengough, AG; Hummel, I; Bogeat-Triboulot, MB; Dupuy, LX	Bizet, Francois; Bengough, A. Glyn; Hummel, Irene; Bogeat-Triboulot, Marie-Beatrice; Dupuy, Lionel X.	3D deformation field in growing plant roots reveals both mechanical and biological responses to axial mechanical forces	2016	JOURNAL OF EXPERIMENTAL BOTANY	24	10.1093/jxb/erw320	http://dx.doi.org/10.1093/jxb/erw320	Strong regions and physical barriers in soils may slow root elongation, leading to reduced water and nutrient uptake and decreased yield. In this study, the biomechanical responses of roots to axial mechanical forces were assessed by combining 3D live imaging, kinematics and a novel mechanical sensor. This system quantified Young's elastic modulus of intact poplar roots (32 MPa), a rapid <0.2 mN …	3D imaging; biomechanics; buckling; kinematics; root growth; Young's elastic modulus	SOIL COMPACTION; ARABIDOPSIS-THALIANA; LATERAL ROOTS; WATER-STRESS; GROWTH; ELONGATION; CELL; IMPEDANCE; MAIZE; POTASSIUM	Article	WOS	Y (101)	Y (193)	A (173)	1
Day, SD; Seiler, JR; Persaud, N	Day, SD; Seiler, JR; Persaud, N	A comparison of root growth dynamics of silver maple and flowering dogwood in compacted soil at differing soil water contents	2000	TREE PHYSIOLOGY	41	doi_29		Many bottomland tree species are tolerant of compacted soil and perform well in urban environments; however, the mechanism underlying this tolerance is unknown. Increased soil water content has been shown to alleviate some of the effects of soil compaction on plant growth, presumably because increasing soil water reduces soil strength. We hypothesized that tree species tolerant of very wet soils …	Acer saccharinum; bottomland; bulk density; Cornus florida; oxygen diffusion rate; soil compaction; soil strength; urban forestry	PENETRATION; ELONGATION; MOISTURE; AERATION	Article	WOS	N	Y	P (21)	2
De Ruijter F.J.; Veen B.W.; Van Oijen M.	De Ruijter, F.J. (6602623931); Veen, B.W. (6603004265); Van Oijen, M. (7004927679)	A comparison of soil core sampling and minirhizotrons to quantify root development of field-grown potatoes	1996	Plant and Soil	27	10.1007/BF00029061	https://www.scopus.com/inward/record.uri?eid=2-s2.0-0030301088&doi=10.1007%2fBF00029061&partnerID=40&md5=81a829bf58be4039a671a56f2bb75116	Root growth of potato (Solanum tuberosum L.) is sensitive to soil conditions. A reduced root system size can result in reduced uptake of water and/or nutrients, leading to impaired crop growth. To understand the mechanisms by which soil conditions affect crop growth, study of temporal and spatial development of roots is required. In field experiments, effects of soil temperature, soil compaction …	potato cyst nematodes (Globodera pallida); rooting depth; soil compaction; soil temperature; spatial distribution	Globodera pallida; Nematoda; Solanaceae; Solanum tuberosum; method comparison; minirhizotron; potato; root development; soil core sampling	Article	Scopus	N	Y	A	3
Wu, D; Wu, D; Feng, H; Duan, LF; Dai, GX; Liu, X; Wang, K; Yang, P; Chen, GX; Gay, AP; Doonan, JH; Niu, ZY; Xiong, LZ; Yang, WN	Wu, Di; Wu, Dan; Feng, Hui; Duan, Lingfeng; Dai, Guoxing; Liu, Xiao; Wang, Kang; Yang, Peng; Chen, Guoxing; Gay, Alan P.; Doonan, John H.; Niu, Zhiyou; Xiong, Lizhong; Yang, Wanneng	A deep learning-integrated micro-CT image analysis pipeline for quantifying rice lodging resistance-related traits	2021	PLANT COMMUNICATIONS	19	10.1016/j.xplc.2021.100165	http://dx.doi.org/10.1016/j.xplc.2021.100165	Lodging is a common problem in rice, reducing its yield and mechanical harvesting efficiency. Rice architecture is a key aspect of its domestication and a major factor that limits its high productivity. The ideal rice culm structure, including major_axis_culm, minor axis_culm, and wall thickness_culm, is critical for improving lodging resistance. However, the traditional method of measuring rice …	rice culm; micro-CT; lodging resistance; SegNet; high-throughput; deep learning	RAY COMPUTED-TOMOGRAPHY; SOIL COMPACTION; FOOD SECURITY; ROOT-SYSTEM; CLASSIFICATION; PHENOMICS	Article	WOS
You Y.; Wang D.; Liu J.	You, Yong (36657895800); Wang, Decheng (55628584396); Liu, Jude (24559403300)	A device for mechanical remediation of degraded grasslands	2012	Soil and Tillage Research	21	10.1016/j.still.2011.10.007	https://www.scopus.com/inward/record.uri?eid=2-s2.0-84155170674&doi=10.1016%2fj.still.2011.10.007&partnerID=40&md5=58d292e10d0b81ff9b8f80bd6f121db1	Conventional tillage practices are traditional methods to restore the degraded grasslands. However, the risk of wind and water erosion increases dramatically. To remedy these degraded grasslands and conserve soil and water, a rotary cutting mechanism named soil-gashing and root-cutting device was designed and tested in typical degraded grassland. The grass specie was leymus-chinensis, which is th…	Design; Soil cutting; Soil gashing; Soil properties; Tool	China; Leymus chinensis; Agriculture; Chemical properties; Cutting tools; Design; Machining; Soils; Tools; Average width; Compacted soil; Conventional tillage; Crop yield; Cutting blades; Cutting depth; Cutting mechanisms; Field experiment; Field test; Grass species; Northern China; Soil aeration; Soil and water; Soil bulk density; Soil organic matters; Soil pH; Soil physical and chemical propert…	Article	Scopus
Wang, ZJ; Timlin, D; Li, SN; Fleisher, D; Dathe, A; Luo, CY; Dong, LX; Reddy, VR; Tully, K	Wang, Zhuangji; Timlin, Dennis; Li, Sanai; Fleisher, David; Dathe, Annette; Luo, Chenyi; Dong, Lixin; Reddy, Vangimalla R.; Tully, Katherine	A diffusive model of maize root growth in MAIZSIM and its applications in Ridge-Furrow Rainfall Harvesting	2021	AGRICULTURAL WATER MANAGEMENT	9	10.1016/j.agwat.2021.106966	http://dx.doi.org/10.1016/j.agwat.2021.106966	The ability to accurately simulate root density and its spatial distribution can enhance our understanding of plant adaption to the soil environment and agricultural water management. Ridge-Furrow Rainfall Harvest (RFRH) is a recently proposed management practice, which utilizes a mulched ridge and furrowed soil to increase infiltration and conserve water within soil profiles. However, this manag…	MAIZSIM; 2DSOIL; Diffusive root growth; Soil water management; Ridge-Furrow Rainfall Harvest (RFRH)	WATER-USE EFFICIENCY; SYSTEM ARCHITECTURE; SOIL-WATER; YIELD; SIMULATION; COMPACTION; DENSITY; REGIONS; GRAIN	Article	WOS
Krizek, DT; Ritchie, JC; Sadeghi, AM; Foy, CD; Rhoden, EG; Davis, JR; Camp, MJ	Krizek, DT; Ritchie, JC; Sadeghi, AM; Foy, CD; Rhoden, EG; Davis, JR; Camp, MJ	A four-year study of biomass production of eastern gamagrass grown on an acid compact soil	2003	COMMUNICATIONS IN SOIL SCIENCE AND PLANT ANALYSIS	9	10.1081/CSS-120017832	http://dx.doi.org/10.1081/CSS-120017832	A field study was conducted from 1997 to 2000 to determine the biomass production of 'Pete' eastern gamagrass [Tripsacum dactyloides (L.) L.] grown on a restrictive (acid compact) soil on six unlimed sites located on the North Farm at the Beltsville Agricultural Research Center in Beltsville, MD. Total biomass from two cuttings in 1997, 1998, and 2000 averaged 4261, 4995, and 6611 kg ha(-1), resp…	acid soil; aluminum toxicity; biomass production; bulk density; eastern gamagrass; penetrometer resistance; soil compaction; low pH	ROOT PENETRATION; ALUMINUM TOLERANCE; ORGANIC-ACIDS; RESISTANCE; SUBSOIL; PLANTS; TRIPSACUM; EXUDATION; WHEAT; MECHANISM	Article	WOS	N	Y	P	4
Meurer K.; Barron J.; Chenu C.; Coucheney E.; Fielding M.; Hallett P.; Herrmann A.M.; Keller T.; Koestel J.; Larsbo M.; Lewan E.; Or D.; Parsons D.; Parvin N.; Taylor A.; Vereecken H.; Jarvis N.	Meurer, Katharina (57147291100); Barron, Jennie (57752760500); Chenu, Claire (7005530394); Coucheney, Elsa (24779603100); Fielding, Matthew (57192377846); Hallett, Paul (7005547958); Herrmann, Anke M. (58261130000); Keller, Thomas (13610309200); Koestel, John (26027032700); Larsbo, Mats (8610169300); Lewan, Elisabet (6602291688); Or, Dani (57204340741); Parsons, David (55523102176); Parvin, Nargi…	A framework for modelling soil structure dynamics induced by biological activity	2020	Global Change Biology	53	10.1111/gcb.15289	https://www.scopus.com/inward/record.uri?eid=2-s2.0-85089694128&doi=10.1111%2fgcb.15289&partnerID=40&md5=c6345247342b153035955d14b91e2e0e	Soil degradation is a worsening global phenomenon driven by socio-economic pressures, poor land management practices and climate change. A deterioration of soil structure at timescales ranging from seconds to centuries is implicated in most forms of soil degradation including the depletion of nutrients and organic matter, erosion and compaction. New soil–crop models that could account for soil st…	biological processes; degradation; dynamics; modelling; soil; structure	Agriculture; Animals; Oligochaeta; Plants; Soil; decadal variation; growth; modeling; root; soil degradation; soil dynamics; soil microorganism; soil structure; agriculture; animal; Oligochaeta; plant; soil	Review	Scopus	N	Y	A	5
Fulton, JP; Wells, LG; Smith, TD	Fulton, JP; Wells, LG; Smith, TD	A mechanical system for soil reconstruction	2002	APPLIED ENGINEERING IN AGRICULTURE	3	doi_42		One of the most perplexing problems associated with reclaiming surface-mined lands is excessive compaction of soil due to the heavy earthmoving equipment used during the reclamation. process. Over the years, some innovative material handling schemes have been devised to limit vehicle traffic during reclamation on reconstructed soil. However, final grading operations can often create root-limiting…	reclamation; surface mining; soil handling system; reclamation equipment		Article	WOS	N	Y	A	6
Tomobe, H; Tsugawa, S; Yoshida, Y; Arita, T; Tsai, AYL; Kubo, M; Demura, T; Sawa, S	Tomobe, Haruka; Tsugawa, Satoru; Yoshida, Yuki; Arita, Tetsuya; Tsai, Allen Yi-Lun; Kubo, Minoru; Demura, Taku; Sawa, Shinichiro	A mechanical theory of competition between plant root growth and soil pressure reveals a potential mechanism of root penetration	2023	SCIENTIFIC REPORTS	0	10.1038/s41598-023-34025-x	http://dx.doi.org/10.1038/s41598-023-34025-x	Root penetration into the soil is essential for plants to access water and nutrients, as well as to mechanically support aboveground structures. This requires a combination of healthy plant growth, adequate soil mechanical properties, and compatible plant-soil interactions. Despite the current knowledge of the static rheology driving the interactions at the root-soil interface, few theoretical ap…		MAIZE ZEA-MAYS; PENETROMETER RESISTANCE; ELONGATION RATE; COMPACTION; IMPEDANCE; CONTACT; DEFORMATION; INCREASES; YIELD; SAND	Article	WOS	Y	Y	A	7
Latterini F.; Dyderski M.K.; Horodecki P.; Rawlik M.; Stefanoni W.; Högbom L.; Venanzi R.; Picchio R.; Jagodziński A.M.	Latterini, Francesco (57202055088); Dyderski, Marcin K. (56593311700); Horodecki, Paweł (35576654100); Rawlik, Mateusz (56798669200); Stefanoni, Walter (56815140800); Högbom, Lars (6603580130); Venanzi, Rachele (56272568000); Picchio, Rodolfo (35186514100); Jagodziński, Andrzej M. (57200185863)	A Meta-analysis of the effects of ground-based extraction technologies on fine roots in forest soils	2023	Land Degradation and Development	1	10.1002/ldr.4902	https://www.scopus.com/inward/record.uri?eid=2-s2.0-85169780278&doi=10.1002%2fldr.4902&partnerID=40&md5=17df0ea445cb138f2ee1e3a0d728fab4	Fine roots are an important component of forest soil as they play a key role in fundamental processes like plant nutrition and water supply. As with all the features of forest soil, the compaction related to the forest operations and, in particular, to the wood extraction via ground-based technologies could lead to a significant impact on the presence of fine roots in the soil affected by the pas…	forwarding; reduced-impact logging; skidding; soil compaction; sustainable forest management; sustainable forest operations	Compaction; Extraction; Skidding; Soil mechanics; Soils; Water supply; Fine roots; Forest operation; Forest soils; Forwarding; Ground based; Reduced-impact logging; Soil compaction; Sustainable forest; Sustainable forest management; Sustainable forest operation; Forestry	Review	Scopus	Y	Y	P	8
Barrero, JM; Piqueras, P; González-Guzmán, M; Serrano, R; Rodríguez, PL; Ponce, MR; Micol, JL	Barrero, JM; Piqueras, P; González-Guzmán, M; Serrano, R; Rodríguez, PL; Ponce, MR; Micol, JL	A mutational analysis of the ABA1 gene of Arabidopsis thaliana highlights the involvement of ABA in vegetative development	2005	JOURNAL OF EXPERIMENTAL BOTANY	181	10.1093/jxb/eri206	http://dx.doi.org/10.1093/jxb/eri206	Much of the literature on the phytohormone abscisic acid (ABA) describes it as a mediator in triggering plant responses to environmental stimuli, as well as a growth inhibitor. ABA-deficient mutants, however, display a stunted phenotype even under well-watered conditions and high relative humidity, which suggests that growth promotion may also be one of the roles of endogenous ABA. Zeaxanthin epo…	ABA1; abscisic acid; Arabidopsis thaliana; growth promotion; vegetative development; zeaxanthin epoxidase	ABSCISIC-ACID BIOSYNTHESIS; PRIMARY ROOT ELONGATION; FLACCA TOMATO MUTANT; VULGARE L GROWTH; SHOOT GROWTH; ZEAXANTHIN EPOXIDASE; SOIL COMPACTION; DEFICIENT MUTANTS; ENDOGENOUS ABA; LEAF EXPANSION	Article	WOS
Lin, C; Ogorek, LLP; Liu, D; Pedersen, O; Sauter, M	Lin, Chen; Ogorek, Lucas Leon Peralta; Liu, Dan; Pedersen, Ole; Sauter, Margret	A quantitative trait locus conferring flood tolerance to deepwater rice regulates the formation of two distinct types of aquatic adventitious roots	2023	NEW PHYTOLOGIST	4	10.1111/nph.18678	http://dx.doi.org/10.1111/nph.18678	A key trait conferring flood tolerance is the ability to grow adventitious roots as a response to submergence. The genetic traits of deepwater rice determining the development and characteristics of aquatic adventitious roots (AAR) had not been evaluated. We used near-isogenic lines introgressed to test the hypothesis that the impressive shoot elongation ability of deepwater rice linked to quanti…	barrier to ROL; flooding; internal aeration; Oryza sativa; quantitative trait locus; radial oxygen loss; radial water loss; root trait	RADIAL OXYGEN LOSS; PLANT MEIONECTES-BROWNII; SOIL COMPACTION; INTERNAL AERATION; RESPONSE-FACTOR; ORYZA-SATIVA; ETHYLENE; SUBMERGENCE; GROWTH; MAIZE	Article	WOS	Y	Y	A	9
Wierda A.; Veen A.W.L.	Wierda, A. (6602179107); Veen, A.W.L. (7003781539)	A rainfall simulator study of infiltration into arable soils	1992	Agricultural Water Management	10	10.1016/0378-3774(92)90087-D	https://www.scopus.com/inward/record.uri?eid=2-s2.0-0027044510&doi=10.1016%2f0378-3774%2892%2990087-D&partnerID=40&md5=a2e1355e869af4be916691a6611ed63e	Since Hortonian surface runoff is one possible mechanism for the fast transport of agricultural chemicals from arable soils to surface water, more information is needed on its significance in agricultural areas. The present study concerns the sandy soils of the Dutch Cover Sands area, and is based on the approximate one-dimensional Mein-Larson infiltration model. This model was modified to incorp…		Netherlands, Cover Sands; agrochemical; arable soil; Hortonian runoff; infiltration; Mein-Larson infiltration model; surface runoff; transport	Article	Scopus
Das T.K.; Kabir A.; Zhao W.; Stenstrom M.K.; Dittrich T.M.; Mohanty S.K.	Das, Tonoy K. (57203871148); Kabir, Alija (57965998000); Zhao, Weiyang (57966078300); Stenstrom, Michael K. (7005311075); Dittrich, Timothy M. (55913277100); Mohanty, Sanjay K. (14829293100)	A review of compaction effect on subsurface processes in soil: Implications on stormwater treatment in roadside compacted soil	2023	Science of the Total Environment	1	10.1016/j.scitotenv.2022.160121	https://www.scopus.com/inward/record.uri?eid=2-s2.0-85141927945&doi=10.1016%2fj.scitotenv.2022.160121&partnerID=40&md5=3ca3b6db4899c21abaadbbbddbb91611	Sustainable cities require spacious infrastructures such as roadways to serve multiple functions, including transportation and water treatment. This can be achieved by installing stormwater control measures (SCM) such as biofilters and swales on the roadside compacted soil, but compacted soil limits infiltration and other functions of SCM. Understanding the effect of compaction on subsurface proc…	Green infrastructure; Greenhouse gas emission; Pollutant removal; Stormwater treatment; Sustainable cities; Urban soil compaction	Cities; Rain; Soil; Water Purification; Water Supply; Greenhouse gases; Infiltration; Roadsides; Soils; Storms; Water treatment; storm water; rain; Control measures; Green infrastructure; Greenhouse gas emissions; Pollutants removal; Soil compaction; Stormwater control; Stormwater treatment; Sustainable cities; Urban soil compaction; Urban soils; compaction; greenhouse gas; pollutant removal; soi…	Review	Scopus	N	Y	A	10
Cahoon D.R.	Cahoon, Donald R. (7004354064)	A review of major storm impacts on coastal wetland elevations	2006	Estuaries and Coasts	223	10.1007/BF02798648	https://www.scopus.com/inward/record.uri?eid=2-s2.0-36749071976&doi=10.1007%2fBF02798648&partnerID=40&md5=ec0359ad18662ec85c5ca7f9a4ba0779	Storms have long been recognized as agents of geomorphic change to coastal wetlands. A review of recent data on soil elevation dynamics before and after storms revealed that storms affected wetland elevations by storm surge, high winds, and freshwater flushing of the estuary (inferred). The data also indicate that measures of sediment deposition and erosion can often misrepresent the amount and e…		coastal wetland; deposition; erosion; natural disaster; sea level; shrinkage; storm; storm surge; subsidence; wind velocity	Review	Scopus
Gao, W; Schlüter, S; Blaser, SRGA; Shen, JB; Vetterlein, D	Gao, Wei; Schlueter, Steffen; Blaser, Sebastian R. G. A.; Shen, Jianbo; Vetterlein, Doris	A shape-based method for automatic and rapid segmentation of roots in soil from X-ray computed tomography images: Rootine	2019	PLANT AND SOIL	53	10.1007/s11104-019-04053-6	http://dx.doi.org/10.1007/s11104-019-04053-6	Aims X-ray computed tomography (CT) is widely recognized as a powerful tool for in-situ quantification of root system architecture (RSA) in soil. However, employing X-ray CT to identify the spatio-temporal dynamics of RSA still remains a challenge due to non-automatic, time-consuming image processing protocols and their poor recovery of fine roots in soil. Methods Here we present a new protocol (…	High-throughput root phenotyping; Image analysis; Root segmentation; Root system architecture (RSA); Tubular root; X-ray computed tomography (CT)	SYSTEM ARCHITECTURE; PLANT-ROOTS; QUANTIFICATION; ENHANCEMENT; COMPACTION; TOOL	Article	WOS
Peixoto, DS; Silva, BM; de Oliveira, GC; Moreira, SG; da Silva, F; Curi, N	Peixoto, Devison Souza; Silva, Bruno Montoani; de Oliveira, Geraldo Cesar; Moreira, Silvino Guimardes; da Silva, Feliphe; Curi, Nilton	A soil compaction diagnosis method for occasional tillage recommendation under continuous no tillage system in Brazil	2019	SOIL & TILLAGE RESEARCH	42	10.1016/j.still.2019.104307	http://dx.doi.org/10.1016/j.still.2019.104307	Soil compaction has reduced crop yield under continuous no-tillage systems (NTS), and occasional tillage has been suggested as a mitigating measure. The aim of this study was to suggest a moisture content range ideal for diagnosing and monitoring soil compaction and propose a criterion based on PR for making decisions regarding recommendation of occasional tillage. After 10 years of cultivation u…	Penetration resistance; Deep tillage methods; Soil moisture	LIMITING WATER RANGE; DYNAMIC CONE PENETROMETER; ONE-TIME TILLAGE; PENETRATION RESISTANCE; ROOT-GROWTH; PHYSICAL-PROPERTIES; ORGANIC-MATTER; BULK-DENSITY; PRECONSOLIDATION PRESSURE; TEMPORAL VARIATION	Article	WOS
Mattheck C.; Fink S.; Bethge K.; Weber K.; Tesari I.	Mattheck, Claus (56284025400); Fink, Siegfried (7101627910); Bethge, Klaus (36664178800); Weber, Karlheinz (57226298354); Tesari, Iwiza (6602742856)	A strategy to help trees suffering from drought	2021	Arboricultural Journal	1	10.1080/03071375.2021.1929620	https://www.scopus.com/inward/record.uri?eid=2-s2.0-85114432850&doi=10.1080%2f03071375.2021.1929620&partnerID=40&md5=db606eda228f85183bf41b339e21a4fb	Due to long and dry summers dead trees are a problem which is almost global in its occurrence. Here, based on field studies, a simple remedy is proposed that addresses the issues. This remedy is for trees already planted and includes a modification of the planting process. The key idea is a vertical borehole to be filled with a mix of gravel and biochar (Terra preta). These gravel poles in the gr…	biochar; Drought resistance; gravel pole	biochar; borehole; drought; root system; soil horizon	Article	Scopus
Gerke H.H.; Maurer T.; Schneider A.	Gerke, Horst H. (7003510720); Maurer, Thomas (7005701746); Schneider, Anna (35782353300)	A three-dimensional structure and process model for integrated hydro-geo-pedologic analysis of a constructed hydrological catchment	2013	Vadose Zone Journal	5	10.2136/vzj2013.02.0040	https://www.scopus.com/inward/record.uri?eid=2-s2.0-84887810217&doi=10.2136%2fvzj2013.02.0040&partnerID=40&md5=75c04cbb220501372f386bbee7c17a0b	A structure model describes the boundary geometries and the three-dimensional solid phase distributions of the catchment. In contrast to an established ecosystem, feedback relations can be assumed for an initial geosystem between the development of spatial structures and the water and element fluxes. The objective was to develop a hydrological catchment model as a three-dimensional spatial databa…		Catchments; Deposition; Distributed database systems; Erosion; Runoff; Sediment transport; Soils; Two dimensional; Digital elevation model; Distributed modeling; Erosion and sedimentation; Hydrological catchment models; Solid phase structure; Three-dimensional solids; Three-dimensional structure; Two-dimensional surface; catchment; digital elevation model; flux measurement; numerical model; pedol…	Article	Scopus
Colombi, T; Kirchgessner, N; Iseskog, D; Alexandersson, S; Larsbo, M; Keller, T	Colombi, Tino; Kirchgessner, Norbert; Iseskog, Daniel; Alexandersson, Susanne; Larsbo, Mats; Keller, Thomas	A time-lapse imaging platform for quantification of soil crack development due to simulated root water uptake	2021	SOIL & TILLAGE RESEARCH	13	10.1016/j.still.2020.104769	http://dx.doi.org/10.1016/j.still.2020.104769	Plants are major drivers of soil structure dynamics. Root growth creates new macropores and provides essential carbon to soil, while root water uptake may induce crack formation around roots. Cracks can facilitate root growth as they provide pathways of least resistance and improve water infiltration and soil aeration. Due to the lack of suitable quantification methods, knowledge on the effects o…	Root water uptake; Soil structure dynamics; Soil drying; Time-lapse imaging; Image analysis; Osmotic potential	NEUTRON-RADIOGRAPHY; COMPACTION; PRODUCTIVITY; REFLECTANCE; EARTHWORMS; MACROPORES; TRANSPORT; PATTERNS; IMPACTS; GROWTH	Article	WOS
Krzyzanski, HD; Carrenho, R; Araujo, MA	Krzyzanski, Heloisa de Cesaro; Carrenho, Rosilaine; Araujo, Marcelo Alessandro	Abiotic soil attributes and their relation to morphological root characteristics and mycorrhizal colonization of grasses	2018	BRAZILIAN JOURNAL OF BOTANY	2	10.1007/s40415-018-0481-9	http://dx.doi.org/10.1007/s40415-018-0481-9	This study evaluated soil properties and their relation to root production and arbuscular mycorrhizal fungi (AMF) colonization of grasses. Soil samples were collected from surface layers to determine the volume, total length, specific length, diameter and dry mass of roots, and grain size and chemical properties of the soil. Sampled roots were used to evaluate mycorrhizal colonization and 50 g of…	Density; Glomeromycota; Grass species; Penetration resistance; Porosity	MECHANICAL IMPEDANCE; AGGREGATE STABILITY; PHYSICAL-PROPERTIES; BULK-DENSITY; LAND-USE; GROWTH; COMPACTION; FUNGI; SYSTEMS; MAIZE	Article	WOS	Y	Y	A	11
Qin H.; Wang J.; Zhou J.; Qiao J.; Li Y.; Quan R.; Huang R.	Qin, Hua (56998074500); Wang, Juan (12801640500); Zhou, Jiahao (56997725200); Qiao, Jinzhu (57704714200); Li, Yuxiang (57219922402); Quan, Ruidang (36521753900); Huang, Rongfeng (7402950203)	Abscisic acid promotes auxin biosynthesis to inhibit primary root elongation in rice	2023	Plant Physiology	8	10.1093/plphys/kiac586	https://www.scopus.com/inward/record.uri?eid=2-s2.0-85149034372&doi=10.1093%2fplphys%2fkiac586&partnerID=40&md5=3124e4822c74f8d9df7d5e45f5fc1802	Soil compaction is a global problem causing inadequate rooting and poor yield in crops. Accumulating evidence indicates that phytohormones coordinately regulate root growth via regulating specific growth processes in distinct tissues. However, how abscisic acid (ABA) signaling translates into auxin production to control root growth during adaptation to different soil environments is still unclear…		Abscisic Acid; Gene Expression Regulation, Plant; Indoleacetic Acids; Oryza; Plant Roots; Soil; abscisic acid; indoleacetic acid derivative; gene expression regulation; metabolism; Oryza; plant root; soil	Article	Scopus	Y	Y	A	12
Kaminsky, VF; Shtakal, NI; Kolomiets, LP; Shtakal, VN	Kaminsky, V. F.; Shtakal, N., I; Kolomiets, L. P.; Shtakal, V. N.	Agricultural use of peat bog soils and changes in water duty to floodplains of rivers of the Left-Bank Forest-Steppe	2020	UKRAINIAN JOURNAL OF ECOLOGY	0	10.15421/2020_58	http://dx.doi.org/10.15421/2020_58	Goal-To establish regularity of transformation of drained peat bog soils, also changes in the water duty to floodplains in the process of agricultural use. Determine the ways of their rational use in the conditions of the Left-Bank Forest-Steppe. Research methods. General scientific and special, empirical and theoretical, historical - for a retrospective synthesis of scientific achievements of do…	Peat soils; Draining; Mineralization; Perennial herbs; Productivity; Agricultural use		Article	WOS
Yu-Zhu S.; Han-Min Y.	Yu-Zhu, Sui (15841154600); Han-Min, Yuan (15839663800)	Agroecological and economic approach of prevention and curing of sandstorms in China	2007	Ecological Economics	8	10.1016/j.ecolecon.2006.02.008	https://www.scopus.com/inward/record.uri?eid=2-s2.0-33846799400&doi=10.1016%2fj.ecolecon.2006.02.008&partnerID=40&md5=9d0ab174a2b9b3b84f482f665b1aef87	With the warming and drying of climate and desertification, sandstorms are occurring on a more frequent basis. In China, high-frequency regions of sandstorms tend to correspond with the spring wheat regions between the end of February and the end of March. During March to May each year, when sandstorms frequently occur, the seedlings of spring wheat are young and susceptible to being uprooted by …	Agro-ecosystems; East Asia; Environmental technology; Sandstorm; Sustainable development; Wheat	Asia; China; Eurasia; Far East; Triticum aestivum; agricultural economics; agroecology; alternative agriculture; desertification; dust storm; environmental technology; global warming; ground cover; wheat	Article	Scopus
Martínez-Rubin de Celis E.; Rivas-Robles E.; Martínez-Corral L.; Frías-Ramírez J.; Orozco-Vidal J.; Fortis-Hernández M.; Segura Castruita M.A.	Martínez-Rubin de Celis, E. (54684539000); Rivas-Robles, E. (54684834100); Martínez-Corral, L. (35768257500); Frías-Ramírez, J. (54683965400); Orozco-Vidal, J. (54407287200); Fortis-Hernández, M. (55989656500); Segura Castruita, M.A. (26325360600)	Alfalfa (Medicago sativa L.) production in soil at different bulk densities under controlled conditions; [Producción de alfalfa (medicago sativa l.) en suelo compactado a varias intensidades bajo condiciones controladas]	2011	Phyton-International Journal of Experimental Botany	0	doi_12	https://www.scopus.com/inward/record.uri?eid=2-s2.0-83455219534&partnerID=40&md5=2d64b29b23c30efae1c379dbc68a54da	Soil compaction or increase of soil bulk density (Da) as a result of applied loads is expressed as an increase in soil bulk density and soil resistance to penetration. Factors in soil compaction due to vehicular traffic include: the amount of load, soil moisture content and the number of passes over the land. Soil compaction results in the formation of layers that can limit or delay (1) the aerat…	Forage production; Medicago sativa; Phenological stages; Soil compaction		Article	Scopus
Foy, CD; Sadeghi, AM; Ritchie, JC; Krizek, DT; Davis, JR; Kemper, WD	Foy, CD; Sadeghi, AM; Ritchie, JC; Krizek, DT; Davis, JR; Kemper, WD	Aluminum toxicity and high bulk density: Role in limiting shoot and root growth of selected aluminum indicator plants and eastern gamagrass in an acid soil	1999	JOURNAL OF PLANT NUTRITION	18	10.1080/01904169909365736	http://dx.doi.org/10.1080/01904169909365736	Shallow rooting and susceptibility to drought are believed to be caused, at least in part, by strongly acidic (pH <5.5, 1:1 soil-water), aluminum (Al)-toxic subsoils. However, this hypothesis has not been clearly confirmed under field conditions. The Al toxicity hypothesis was tested on a map unit of Matawan-Hammonton loam (0-2% slope) on unlimed and limed field plots (pH range 5.1 to 5.8) at Bel…		AESTIVUM L WHEAT; TRIPSACUM-DACTYLOIDES; NUTRIENT SOLUTIONS; COMPACTED SUBSOIL; TOLERANCE; PENETRATION; CULTIVARS; REGISTRATION; MECHANISMS; VARIETIES	Article	WOS	Y	Y	A	13
DEXTER, AR	DEXTER, AR	AMELIORATION OF SOIL BY NATURAL PROCESSES	1991	SOIL & TILLAGE RESEARCH	161	10.1016/0167-1987(91)90127-J	http://dx.doi.org/10.1016/0167-1987(91)90127-J	A number of natural processes and their roles in soil amelioration are discussed and some new results are presented. Drying of soil produces cracks which can provide paths of low resistance for root growth and also can produce fracture of aggregates as the clay matrix shrinks around rigid inclusions such as sand grains. Rapid wetting of soil can induce micro-cracks which can make the soil weaker …		EARTHWORM APORRECTODEA-ROSEA; COMPACTED SUB-SOIL; TILLED SEED-BED; FRACTURE SURFACE-ANALYSIS; ROOT-GROWTH; MODEL EXPERIMENTS; WHEAT ROOTS; WATER-UPTAKE; GRAIN-YIELD; TOP SOILS	Article	WOS
Kassam A.; Friedrich T.	Kassam, Amir (24561273500); Friedrich, Theodor (7102459395)	An ecologically sustainable approach to agricultural production intensification: Global perspectives and developments	2012	Field Actions Science Report	13	doi_16	https://www.scopus.com/inward/record.uri?eid=2-s2.0-84880680356&partnerID=40&md5=6eb4034240fee1fdffb3ef282e0d9bb7	The root cause of agricultural land degradation and decreasing productivity-as seen in terms of loss of soil health-is our low soil-carbon farming paradigm of intensive tillage which disrupts and debilitates many important soil-mediated ecosystem functions. For the most part agricultural soils in tillage-based farming without organic surface residue protection are becoming de-structured and compa…	Conservation agriculture; Ecosystem approach; No-till system; Paradigms		Article	Scopus
Chen X.W.; Coo J.L.; So P.S.; Wang J.-J.; Ng C.W.W.; Wong M.H.	Chen, Xun Wen (50961008300); Coo, Jason Lim (56624369400); So, Pui San (57193404046); Wang, Jun-Jian (36627632900); Ng, Charles Wang Wai (55454271800); Wong, Ming Hung (57204925649)	An experimental setup to prepare root-free mycorrhizal soil specimen for hydraulic conductivity measurement	2022	Journal of Soils and Sediments	0	10.1007/s11368-022-03137-8	https://www.scopus.com/inward/record.uri?eid=2-s2.0-85123116655&doi=10.1007%2fs11368-022-03137-8&partnerID=40&md5=4443054e8ccd368704f52920d0677351	Purpose: The common mycorrhizal fungi associated with plant roots can reach a wide region in soil free of roots. The fungal hyphae and the generated organic matter affect soil hydraulic conductivity. Such an influence is so far not rigorously studied in the context of geotechnical systems subjected to the ecological process. Methods: Here, we designed a new experimental setup to prepare density-c…	Ecological process; Plant–fungus interaction; Glomalin; Geotechnical systems; Permeability; Water infiltration	fungus; mycorrhiza; particulate organic matter; root system; soil organic matter	Article	Scopus	N	Y	A	14
Duncan O.J.; Tollner E.W.; Ssegane H.	Duncan, O.J. (55542246900); Tollner, E.W. (7004985418); Ssegane, H. (22951700300)	An instantaneous unit hydrograph for estimating runoff from windrow composting pads	2013	Applied Engineering in Agriculture	7	doi_14	https://www.scopus.com/inward/record.uri?eid=2-s2.0-84881421361&partnerID=40&md5=1c4bc0b031c1f297df7bdf58d85e2f18	Compost pads are frequently constructed employing open windrows over a porous sand and crusher-run aggregate surface supported by compacted finer textured subsoil with limited infiltration capacity. A MatLab-Simulink ® compartmental dynamic model was developed with the goal of linearizing the system and developing an instantaneous rainfall-runoff unit hydrograph. The MatLab-Simulink model was ver…	Curve number; Gravel aggregate; Runoff models; Tank model; Windrow composting pads	Agglomeration; Aggregates; Crushers; Impulse response; Lakes; Linearization; Runoff; Soils; Solvents; Composting pad; Curve numbers; Double-ring infiltrometers; Instantaneous unit hydrograph; Root-mean-square errors; Runoff model; Surface and subsurface flow; Tank models; Composting	Article	Scopus
Kranabetter J.M.; Dube S.; Lilles E.B.	Kranabetter, J.M. (6603667757); Dube, S. (36767766000); Lilles, E.B. (36101272800)	An investigation into the contrasting growth response of lodgepole pine and white spruce to harvest-related soil disturbance	2017	Canadian Journal of Forest Research	13	10.1139/cjfr-2016-0386	https://www.scopus.com/inward/record.uri?eid=2-s2.0-85013905506&doi=10.1139%2fcjfr-2016-0386&partnerID=40&md5=62d3759b02486c3bd0da0a1bf1cf8ba1	Losses in forest productivity through poor soil management are typically evaluated by changes in crop production, but conflicting growth responses among co-occurring species can challenge criteria for sustainability. In this study, we evaluate species response to compaction and organic matter removal by contrasting the growth and foliar attributes at age 20 of lodgepole pine (Pinus contorta Dougl…	<sup>13</sup>C; Compaction; Picea glauca; Pinus contorta; Whole-tree harvest	Concentration; Forests; Picea Engelmannii; Pinus Contorta; Productivity; Soil; British Columbia; Canada; Picea; Picea engelmannii; Picea glauca; Pinus contorta; Agronomy; Carbon dioxide; Compaction; Cultivation; Floors; Nitrogen removal; Productivity; Comprehensive assessment; Forest productivity; Organic matter removal; Picea glauca; Pinus contorta; Soil disturbances; Sustainable forestry; Whole…	Article	Scopus
VanOijen, M; DeRuijter, FJ; VanHaren, RJF	VanOijen, M; DeRuijter, FJ; VanHaren, RJF	Analyses of the effects of potato cyst nematodes (Globodera pallida) on growth, physiology and yield of potato cultivars in field plots at three levels of soil compaction	1995	ANNALS OF APPLIED BIOLOGY	15	doi_32		Field experiments were carried out in 1991 and 1992 on sandy soil highly infested with the potato cyst nematode Globodera pallida. Half the trial area was fumigated with nematicide to establish two levels of nematode density. Three levels of soil compaction were made by different combinations of artificial compaction and rotary cultivation. Two potato cultivars were used in 1991 and four in 1992.…	Light interception; light use efficiency; photosynthesis; biomass partitioning; leaf senescence; root senescence; nutrient uptake	TOLERANCE; ROSTOCHIENSIS; PLANTS; SYSTEM; PHOTOSYNTHESIS; TRANSPIRATION; EFFICIENCY; RESISTANT; BRITAIN; TISSUE	Article	WOS	N	Y	A	15
Duan C.; Li X.; Li C.; Yang P.; Shi Y.; Chai Y.; Xu W.	Duan, Chengwei (57771387300); Li, Xilai (34872462800); Li, Chengyi (57221205598); Yang, Pengnian (57771137200); Shi, Yan (57223371050); Chai, Yu (57900817300); Xu, Wenyin (57830127100)	Analysis on the soil physical, chemical, and microbial community properties of different alpine meadow patches in the Source Zone of the Yellow River, West China	2022	Ecological Indicators	4	10.1016/j.ecolind.2022.109531	https://www.scopus.com/inward/record.uri?eid=2-s2.0-85139366458&doi=10.1016%2fj.ecolind.2022.109531&partnerID=40&md5=54b280811e4a6f6e5ef86d12c97804d8	Severe degradation of alpine meadow in the Source Zone of the Yellow River (SZYR) seriously affects the stability and sustainability of the local grassland ecosystem. Although some progress has been made in understanding the degradation process, mechanism and restoration, existing restoration technologies do not target at topographic and hydrothermal conditions, resulting in instability and poor …	Alpine meadows; Degraded patches; Microbial community; Physical and chemical properties; Vegetation characteristics	China; Qinghai-Xizang Plateau; Yellow River; Chemical analysis; Chemical properties; Degradation; Ecosystems; Fertilizers; Microorganisms; Organic carbon; Restoration; Sustainable development; Alpine meadow; Degraded patch; Grassland ecosystems; Microbial communities; Physical and chemical properties; Property; Source zone; Vegetation characteristic; West China; Yellow river; alpine environment; …	Article	Scopus
Vaculík, M; Mrázová, A; Lux, A	Vaculik, Marek; Mrazova, Anna; Lux, Alexander	Antimony (SbIII) reduces growth, declines photosynthesis, and modifies leaf tissue anatomy in sunflower (Helianthus annuus L.)	2015	ENVIRONMENTAL SCIENCE AND POLLUTION RESEARCH	21	10.1007/s11356-015-5069-3	http://dx.doi.org/10.1007/s11356-015-5069-3	The role of antimony (Sb)-a non-essential trace metalloid-in physiological processes running in crops is still poorly understood. Present paper describes the effect of Sb tartrate (SbIII) on growth, Sb uptake, photosynthesis, photosynthetic pigments, and leaf tissue organization in young sunflower plants grown in hydroponics. We found that growth of below- and aboveground part was reduced with in…	Aerenchyma; Antimony (SbIII); Chlorophyll; Element toxicity; Leaf tissue structure; Translocation; Transpiration	PLANT SYSTEM; ACCUMULATION; SOIL; SPECIATION; ENVIRONMENT; WATER; RICE; SB	Article	WOS
Troldborg, M; Aalders, I; Towers, W; Hallett, PD; McKenzie, BM; Bengough, AG; Lilly, A; Ball, BC; Hough, RL	Troldborg, Mads; Aalders, Inge; Towers, Willie; Hallett, Paul D.; McKenzie, Blair M.; Bengough, A. Glyn; Lilly, Allan; Ball, Bruce C.; Hough, Rupert L.	Application of Bayesian Belief Networks to quantify and map areas at risk to soil threats: Using soil compaction as an example	2013	SOIL & TILLAGE RESEARCH	51	10.1016/j.still.2013.05.005	http://dx.doi.org/10.1016/j.still.2013.05.005	The assessment of areas at risk from various soil threats is a key task within the proposed EU Soil Framework Directive. Such assessment is, however, hampered by the complex nature of the soil threats, which result from the sometimes poorly understood interaction of various soil physical properties, climatic factors and land management practices. Methodologies for risk assessment of soil threats …	Soil compaction; Risk assessment; Uncertainty; Bayesian Belief Network; Expert knowledge; Soil Framework directive	INDUCED SUBSOIL COMPACTION; PRECOMPRESSION STRESS; PHYSICAL-PROPERTIES; ARABLE SOILS; PREVENTION STRATEGIES; MECHANICAL STRENGTH; AGRICULTURAL SOILS; ROOT ELONGATION; ORGANIC-MATTER; WHEEL LOAD	Article	WOS
Thangavel, P; Anjum, NA; Muthukumar, T; Sridevi, G; Vasudhevan, P; Maruthupandian, A	Thangavel, Palaniswamy; Anjum, Naser A.; Muthukumar, Thangavelu; Sridevi, Ganapathi; Vasudhevan, Palanisamy; Maruthupandian, Arumugam	Arbuscular mycorrhizae: natural modulators of plant-nutrient relation and growth in stressful environments	2022	ARCHIVES OF MICROBIOLOGY	11	10.1007/s00203-022-02882-1	http://dx.doi.org/10.1007/s00203-022-02882-1	The human population is increasing by 0.96% annually and is estimated to reach from 7.3 to 9 billion in 2050 and 11 billion in 2100. The world's agriculture is under pressure to produce more food and ensure food security. On the other hand, around 40% of the cultivable land is already degraded due to various factors including urbanization, soil sealing, soil acidification, salinization, soil eros…	Arbuscular mycorrhizal fungi; Soil nutrients; Sustainable agriculture; Nutrient-loss	LOW-TEMPERATURE STRESS; BACTERIAL COMMUNITY; MINERAL-NUTRITION; PHOSPHORUS EFFICIENCY; NITROGEN ACQUISITION; CONSERVATION TILLAGE; GLOMUS-INTRARADICES; ORGANIC NITROGEN; OXIDATIVE STRESS; SOIL COMPACTION	Review	WOS
Goicoechea, N; Merino, S; Sánchez-Díaz, M	Goicoechea, N; Merino, S; Sánchez-Díaz, M	Arbuscular mycorrhizal fungi can contribute to maintain antioxidant and carbon metabolism in nodules of Anthyllis cytisoides L. subjected to drought	2005	JOURNAL OF PLANT PHYSIOLOGY	42	10.1016/j.jplph.2004.03.011	http://dx.doi.org/10.1016/j.jplph.2004.03.011	The symbiosis legume-arbuscular mycorrhizal. fungi-nitrogen fixing bacteria is of relevant interest in Mediterranean regions where Anthyllis cytisoides L. grows. In these areas, nitrogen is one of the nutrients that most limits plant growth. In addition, the long periods of water deficit decrease the diffusion rate of phosphorus and, consequently, also decrease the biological nitrogen fixation. I…	Anthyllis cytisoides; antioxidant; arbuscular mycorrhizal fungi; carbon metabolism; soil compaction; water deficit	ALFALFA MEDICAGO-SATIVA; WATER-STRESS; PHOSPHOENOLPYRUVATE CARBOXYLASE; NITROGEN-FIXATION; SOYBEAN PLANTS; LEGUME NODULES; ROOT-NODULES; N-2 FIXATION; GROWTH; SOIL	Article	WOS
Chen, XW; Kang, Y; So, PS; Ng, CWW; Wong, MH	Chen, Xun Wen; Kang, Yuan; So, Pui San; Ng, Charles Wang Wai; Wong, Ming Hung	Arbuscular mycorrhizal fungi increase the proportion of cellulose and hemicellulose in the root stele of vetiver grass	2018	PLANT AND SOIL	28	10.1007/s11104-018-3583-z	http://dx.doi.org/10.1007/s11104-018-3583-z	Aims Arabidopsis thaliana is the model plant that is mainly used in studying cellulose and hemicellulose (CH) biosynthesis. Unfortunately, A. thaliana does not associate with mycorrhiza and as a result there are only rare reports on the role of arbuscular mycorrhiza (AM) fungi on CH biosynthesis. This study aims to investigate the effects of AM fungi on changing the CH content in mycorrhizal plan…	Cellulose synthase; Glycosyltransferase; Arbuscular mycorrhiza; Root; Tensile strength; Chrysopogon zizanioides	CELL-WALL; TENSILE-STRENGTH; SYNTHASE COMPLEX; SUCROSE SYNTHASE; SOIL COMPACTION; POTENTIAL ROLE; TREE ROOTS; LIGNIN; BIOSYNTHESIS; GROWTH	Article	WOS
Li, BR; Zhang, XY; Morita, S; Sekiya, N; Araki, H; Gu, HJ; Han, J; Lu, Y; Liu, XW	Li, Baoru; Zhang, Xiying; Morita, Shigenori; Sekiya, Nobuhito; Araki, Hideki; Gu, Huijie; Han, Jie; Lu, Yang; Liu, Xiuwei	Are crop deep roots always beneficial for combating drought: A review of root structure and function, regulation and phenotyping	2022	AGRICULTURAL WATER MANAGEMENT	8	10.1016/j.agwat.2022.107781	http://dx.doi.org/10.1016/j.agwat.2022.107781	Improving crop drought resistance is crucial for mitigating the impacts of drought stress on crop production worldwide. For a long time, deep roots have been considered one of the most effective ways to facilitate full utilization of subsoil water when topsoil water is not available under drought conditions. However, a deeper root system is not always associated with a higher drought resistance. …	Deep root system; Soil water; Metabolism cost; Root phenotyping; Drought resistance	WATER-USE EFFICIENCY; GROUND-PENETRATING RADAR; GRAIN-YIELD; PHYSIOLOGICAL TRAITS; SYSTEM ARCHITECTURE; WINTER-WHEAT; ELECTRICAL CAPACITANCE; CANOPY TEMPERATURE; SOIL COMPACTION; STABLE-ISOTOPES	Review	WOS
Rodrigo-Comino J.; Neumann M.; Remke A.; Ries J.B.	Rodrigo-Comino, Jesús (56178653000); Neumann, Martin (57214413549); Remke, Alexander (55427260400); Ries, Johannes B. (7006449510)	Assessing environmental changes in abandoned german vineyards. Understanding key issues for restoration management plans	2018	Hungarian Geographical Bulletin	10	10.15201/hungeobull.67.4.2	https://www.scopus.com/inward/record.uri?eid=2-s2.0-85062846150&doi=10.15201%2fhungeobull.67.4.2&partnerID=40&md5=a9f200569ef3b99cf66876079fa795da	Land degradation in vineyards is a big concern which should be considered by farmers, enterprises and poli-cymakers. Due to intense tillage, the use of herbicides and heavy machinery, vine plantations are registering a decrease in soil fertility and, subsequently, in productivity. Recently, farmers have decided to abandon the vineyards, but any restoration planning is being carried out to recover…	Abandonment; German vineyards; Rainfall simulation; Soil erosion; Soil profil	Germany; assessment method; computer simulation; numerical model; precipitation intensity; restoration ecology; soil erosion; soil profile; vineyard	Article	Scopus	N	Y	A	16
Cherubin, MR; Franco, ALC; Guimaraes, RML; Tormena, CA; Cerri, CEP; Karlen, DL; Cerri, CC	Cherubin, Mauricio R.; Franco, Andre L. C.; Guimaraes, Rachel M. L.; Tormena, Cassio A.; Cerri, Carlos E. P.; Karlen, Douglas L.; Cerri, Carlos C.	Assessing soil structural quality under Brazilian sugarcane expansion areas using Visual Evaluation of Soil Structure (VESS)	2017	SOIL & TILLAGE RESEARCH	45	10.1016/j.still.2016.05.004	http://dx.doi.org/10.1016/j.still.2016.05.004	Increasing global demand for biofuel has accelerated land-use change (LUC) in Brazil, primarily through the planting of sugarcane (Saccharum officinarum) to replace degraded pastures. The intensive mechanization associated with this LUC has increased concerns regarding structural quality of Brazilian tropical soils. Through decades of research focusing on identifying sensitive indicators of soil …	Land use change; Visual method; Soil physical properties	LAND-USE CHANGE; ORGANIC-MATTER; PHYSICAL-PROPERTIES; FIELD ASSESSMENT; CARBON STOCK; COMPACTION; MANAGEMENT; AGGREGATION; PHOSPHORUS; NITROGEN	Article; Proceedings Paper	WOS
Fitters, TFJ; Bussell, JS; Mooney, SJ; Sparkes, DL	Fitters, Tamara F. J.; Bussell, Jennifer S.; Mooney, Sacha J.; Sparkes, Debbie L.	Assessing water uptake in sugar beet (Beta vulgaris) under different watering regimes	2017	ENVIRONMENTAL AND EXPERIMENTAL BOTANY	6	10.1016/j.envexpbot.2017.10.001	http://dx.doi.org/10.1016/j.envexpbot.2017.10.001	Sugar beet yield worldwide is substantially reduced as a result of drought stress. Water uptake may be limited by the plant (e.g. low root density) or by soil physical constraints. An experiment was conducted to assess the ability of sugar beet to produce roots and take up water throughout the soil profile under contrasting water regimes. Sugar beet was grown in columns, 15 cm in diameter and 1 m…	Drought; Roots; Soil physical limitations; Stomatal conductance	DROUGHT TOLERANCE; SOIL COMPACTION; PHYSIOLOGICAL TRAITS; ROOT-SYSTEM; GROWTH; PHOTOSYNTHESIS; WHEAT; L.; IRRIGATION; STRESS	Article	WOS
Nongmaithem A.; Radhika B.	Nongmaithem, A. (57191961254); Radhika, B. (57196372561)	Assessment of secondary treatment efficiency of dairy wastewater using pilot constructed wetland with hair waste modified substrate	2016	Indian Journal of Science and Technology	0	10.17485/ijst/2016/v9i39/100779	https://www.scopus.com/inward/record.uri?eid=2-s2.0-84995387928&doi=10.17485%2fijst%2f2016%2fv9i39%2f100779&partnerID=40&md5=0ef3d9709e838dfbba309385183bf7b5	Background/Objectives: This work is conducted to study the secondary treatment efficiency of dairy wastewater using Constructed Wetland (CW) with keratin (hair) waste modified substrate. Methods/Statistical Analysis: A pilot Horizontal Sub-Surface Flow (HSSF) constructed wetland was built using HDPE plastic crates. Lemongrass (Cymbsopoganflexuosus) was planted in the constructed wetland system as…	Constructed Wetland Dairy Wastewater; Cymbopoganflexuosus (Lemongrass); Hydraulic Retention Time; Keratin (hair) Waste		Article	Scopus
Masková, L; Simmons, RW; De Baets, S; Montero, EM; Delmer, A; Sakrabani, R	Maskova, Lucie; Simmons, Robert W.; De Baets, Sarah; Montero, Enrique Moran; Delmer, Aude; Sakrabani, Ruben	Assessment of silt from sand and gravel processing as a suitable sub-soil material in land restoration: A glasshouse study	2019	CHEMOSPHERE	1	10.1016/j.chemosphere.2018.11.155	http://dx.doi.org/10.1016/j.chemosphere.2018.11.155	Annually, sand and gravel processing generates approximately 20 million tonnes of non-commercial by-product as fine silt particles (<63 mu m) which constitutes approximately 20% of quarry production in the UK. This study is significant as it investigated the use of quarry silt as a sub-soil medium to partially substitute soil-forming materials whilst facilitating successful post-restoration crop …	Quarry silt; Cover crops; Restoration; Root mass density; Nutrients	SOIL COMPACTION; ROOT-GROWTH; YIELD; NITROGEN; PENETRATION; FREQUENCY; IMPACT; WATER; L.	Article; Proceedings Paper	WOS	N	Y	A	17
Zhang T.; Wang C.-J.; Liu S.-Y.; Zhang N.; Zhang T.-W.	Zhang, Tao (55547106135); Wang, Cai-jin (57211374925); Liu, Song-yu (26428814400); Zhang, Nan (55923606200); Zhang, Tong-wei (56229616200)	Assessment of soil thermal conduction using artificial neural network models	2020	Cold Regions Science and Technology	39	10.1016/j.coldregions.2019.102907	https://www.scopus.com/inward/record.uri?eid=2-s2.0-85073668895&doi=10.1016%2fj.coldregions.2019.102907&partnerID=40&md5=dc16de3f70740ecf95a69a5b063485e8	Thermal conductivity is a fundamental engineering property governing heat transfer process in soils. It depends on mineral component, compaction moisture content, dry density, soil gradation and temperature, and usually varies over an order of magnitude in soils with different status. The present study investigated the mechanism of heat transfer in soils and developed new models for thermal condu…	Heat transfer; Prediction model; Soil; Thermal conductivity	Calluna vulgaris; Forecasting; Frozen soils; Heat transfer; Mean square error; Neural networks; Soils; Thermal Engineering; Artificial neural network models; Coefficient of correlation; Compaction moisture contents; Engineering properties; Heat transfer process; Mean absolute error; Prediction model; Root mean square errors; artificial neural network; frozen ground; heat transfer; numerical model…	Article	Scopus
da Silva, LDM; Peixoto, DS; Azevedo, RP; Avanzi, JC; Dias, MD; Vanella, D; Consoli, S; Acuña-Guzman, SF; Borghi, E; de Resende, AV; Silva, BM	Moreira da Silva, Lucas de Castro; Peixoto, Devison Souza; Azevedo, Raphael Passaglia; Avanzi, Junior Cesar; Dias Junior, Moacir de Souza; Vanella, Daniela; Consoli, Simona; Acuna-Guzman, Salvador Francisco; Borghi, Emerson; de Resende, Alvaro Vilela; Silva, Bruno Montoani	Assessment of soil water content variability using electrical resistivity imaging in an Oxisol under conservation cropping systems	2023	GEODERMA REGIONAL	1	10.1016/j.geodrs.2023.e00624	http://dx.doi.org/10.1016/j.geodrs.2023.e00624	Agricultural systems are increasingly challenged of achieving high yields while optimizing plant water consumption. Soil conservation practices are preponderant in rain-fed agriculture for increasing water infiltration, water storage in the soil, and for promoting root development. This study aimed to assess the spatial-temporal soil water content (theta) dynamics identified by the application of…	Conservation agriculture; Crop rotation; Electrical resistivity tomography; Highly weathered soil; Soil moisture estimation; Soil water retention	NO-TILL; COVER CROPS; MOISTURE; MANAGEMENT; MAIZE; TOMOGRAPHY; COMPACTION; HETEROGENEITY; TEMPERATURE; INTERCROP	Article	WOS
Kristoffersen, AO; Greenwood, DJ; Sogn, TA; Riley, H	Kristoffersen, AO; Greenwood, DJ; Sogn, TA; Riley, H	Assessment of the dynamic phosphate model PHOSMOD using data from field trials with starter fertilizer to cereals	2006	NUTRIENT CYCLING IN AGROECOSYSTEMS	7	10.1007/s10705-006-6256-x	http://dx.doi.org/10.1007/s10705-006-6256-x	Field trials are useful for achieving information about how crops respond to different fertilizer applications. However, the yield is normally only measured at the end of the growing season, and little information about growth and nutrient utilization during the season is obtained. With the aid of models it is possible to simulate plant growth and nutrient uptake from day to day. In the present p…	available P; band placement; barley; growth response; phosphate fertilizer; phosphorus; simulation	SOIL-PHOSPHORUS LEVELS; SEMINAL ROOT-SYSTEM; P-UPTAKE; NITROGEN DYNAMICS; SHOOT GROWTH; CROP GROWTH; BARLEY; TRANSPORT; SIMULATION; COMPACTION	Article	WOS
Ramalingam P.; Kamoshita A.; Deshmukh V.; Yaginuma S.; Uga Y.	Ramalingam, Poornima (57195535330); Kamoshita, Akihiko (6601927050); Deshmukh, Vivek (57195533999); Yaginuma, Sousuke (57195530517); Uga, Yusaku (6603296658)	Association between root growth angle and root length density of a nearisogenic line of IR64 rice with DEEPER ROOTING 1 under different levels of soil compaction	2017	Plant Production Science	25	10.1080/1343943X.2017.1288550	https://www.scopus.com/inward/record.uri?eid=2-s2.0-85028649169&doi=10.1080%2f1343943X.2017.1288550&partnerID=40&md5=73e13ee9d5c13aa798aaf6e42681df72	DEEPER ROOTING 1 (DRO1) of rice controls the gravitropic response of root growth angle. In order to clarify the effects of DRO1 on root growth angle and root length density under different soil resistance to penetration, and to quantify the relationship between root growth angle and root length density, we assessed the root growth of Dro1-NIL (a near-isogenic line homozygous for the Kinandang Pat…	DEEPER ROOTING 1; Rice; Root basket method; Root growth angle; Soil compaction		Article	Scopus	Y	Y	A	18
Malambo, L; Popescu, SC; Horne, DW; Pugh, NA; Rooney, WL	Malambo, L.; Popescu, S. C.; Horne, D. W.; Pugh, N. A.; Rooney, W. L.	Automated detection and measurement of individual sorghum panicles using density-based clustering of terrestrial lidar data	2019	ISPRS JOURNAL OF PHOTOGRAMMETRY AND REMOTE SENSING	31	10.1016/j.isprsjprs.2018.12.015	http://dx.doi.org/10.1016/j.isprsjprs.2018.12.015	Plant breeders normally require an assessment of various plant traits to breed new crop varieties or improve processes in crop production. This assessment, generally referred to as plant phenotyping, often involves significant manual measurement, which creates a bottleneck in breeding programs. Using current high-density terrestrial laser scanning systems presents an opportunity to measure indivi…		CANOPY-HEIGHT; GRAIN-SORGHUM; SEGMENTATION; LEVEL; ARCHITECTURE; LANDSCAPES; DIVERSITY; INDEXES; RESIDUE; VOLUME	Article	WOS
Schmitz L.H.M.; Hiddema J.J.	Schmitz, Lars H. M. (58668020700); Hiddema, J.J. (58666643100)	Autonomy by AgXeed: Development of an autonomous ecosystem	2022	VDI Berichte	0	10.51202/9783181024058-461	https://www.scopus.com/inward/record.uri?eid=2-s2.0-85175074814&doi=10.51202%2f9783181024058-461&partnerID=40&md5=643d4985de1f0d9b9eef318494ac588f	Over the past 4 years AgXeed has been working on the development of an autonomous ecosystem in order to execute agricultural field operations full autonomous. An ecosystem which exists out of an off board and on board infrastructure to plan, monitor and evaluate the field operation has been developed. Currently a portfolio of AgXeed AgBots are using this ecosystem to execute full autonomous agric…		Agricultural machinery; Compaction; Economics; Ecosystems; Farms; Population statistics; Soil mechanics; Water pollution; Aging population; Agricultural fields; Agricultural sector; Compacted soil; Decisions makings; Digital ecosystem; Economic growths; Field operation; Harvesting machines; Lower revenue; Soils	Article	Scopus
Bohrer S.L.; Limb R.F.; Daigh A.L.M.; Volk J.M.	Bohrer, Stefanie L. (57191913802); Limb, Ryan F. (22934624800); Daigh, Aaron L.M. (35097125900); Volk, Jay M. (57191914088)	Belowground Attributes on Reclaimed Surface Mine Lands over a 40-year Chronosequence	2017	Land Degradation and Development	12	10.1002/ldr.2758	https://www.scopus.com/inward/record.uri?eid=2-s2.0-85026788296&doi=10.1002%2fldr.2758&partnerID=40&md5=ab4cc813551f7e7bd596bb492f038267	Reclamation following mining activities often aims to restore stable soils that support productive and diverse native plant communities. The soil re-spread process increases soil compaction, which may alter soil water, plant composition, rooting depths, and soil organic matter. This may have a direct impact on vegetation establishment and species recruitment. Seasonal wet/dry and freeze/thaw patt…	heterogeneity; invasive species; root depth; soil compaction; soil water	Poaceae; Biogeochemistry; Biological materials; Compaction; Land reclamation; Organic compounds; Plants (botany); Reclamation; Soil mechanics; Soil moisture; Soils; Vegetation; Heterogeneity; Invasive species; Root depth; Soil compaction; Soil water; chronosequence; compaction; heterogeneity; invasive species; land management; reclaimed land; soil property; soil water; vegetation; water content; …	Article	Scopus	N	Y	A	19
Metzner R.; van Dusschoten D.; Bühler J.; Schurr U.; Jahnke S.	Metzner, Ralf (16656130900); van Dusschoten, Dagmar (6701410687); Bühler, Jonas (26221546400); Schurr, Ulrich (7004304396); Jahnke, Siegfried (6602752504)	Belowground plant development measured with magnetic resonance imaging (MRI): Exploiting the potential for non-invasive trait quantification using sugar beet as a proxy	2014	Frontiers in Plant Science	48	10.3389/fpls.2014.00469	https://www.scopus.com/inward/record.uri?eid=2-s2.0-84908193870&doi=10.3389%2ffpls.2014.00469&partnerID=40&md5=ade4c40c970672e4d5f66d88a1c49cfd	Both structural and functional properties of belowground plant organs are critical for the development and yield of plants but, compared to the shoot, much more difficult to observe due to soil opacity. Many processes concerning the belowground plant performance are not fully understood, in particular spatial and temporal dynamics and their interrelation with environmental factors. We used Magnet…	Beta vulgaris ssp; Cambial rings; Imaging (3D); Magnetic resonance imaging (MRI); Non-invasive method; Root development; Vulgaris (sugar beet)		Article	Scopus	N	Y	A	20
van Lier, QD; Gubiani, PI	van Lier, Quirijn de Jong; Gubiani, Paulo Ivonir	BEYOND THE LEAST LIMITING WATER RANGE: RETHINKING SOIL PHYSICS RESEARCH IN BRAZIL	2015	REVISTA BRASILEIRA DE CIENCIA DO SOLO	25	10.1590/01000683rbcs20140596	http://dx.doi.org/10.1590/01000683rbcs20140596	As opposed to objective definitions in soil physics, the subjective term soil physical quality is increasingly found in publications in the soil physics area. A supposed indicator of soil physical quality that has been the focus of attention, especially in the Brazilian literature, is the Least Limiting Water Range (R-LL), translated in Portuguese as Intervalo Hidrico Otimo or IHO. In this paper …	modeling; field capacity; drought stress; mechanical stress; anoxic stress	UPTAKE MODEL; ROOT-GROWTH; QUALITY; OXISOL; COMPACTION; STRESS; INDICATORS; YIELD; CROP; RESISTANCE	Review	WOS
Ruf T.; Audu V.; Holzhauser K.; Emmerling C.	Ruf, Thorsten (57193531859); Audu, Varentta (57209794081); Holzhauser, Katja (57209801345); Emmerling, Christoph (6602687969)	Bioenergy from periodically waterlogged cropland in Europe: A first assessment of the potential of five perennial energy crops to provide biomass and their interactions with soil	2019	Agronomy	18	10.3390/agronomy9070374	https://www.scopus.com/inward/record.uri?eid=2-s2.0-85068743305&doi=10.3390%2fagronomy9070374&partnerID=40&md5=bd564f666a466b265ac88add455fc8f7	Harvesting of silage maize in late autumn on waterlogged soils may result in several ecological problems such as soil compaction and may subsequently be a major threat to soil fertility in Europe. It was hypothesized that perennial energy crops might reduce the vulnerability for soil compaction through earlier harvest dates and improved soil stability. However, the performance of such crops to be…	Plant adaptation mechanisms; Soil microbial activity; Soil microbial biomass; Stagnosols; Waterlogging		Article	Scopus
Whalley W.R.; Dumitru E.; Dexter A.R.	Whalley, W.R. (7006267449); Dumitru, E. (6701346795); Dexter, A.R. (7005410178)	Biological effects of soil compaction	1995	Soil and Tillage Research	189	10.1016/0167-1987(95)00473-6	https://www.scopus.com/inward/record.uri?eid=2-s2.0-0029481931&doi=10.1016%2f0167-1987%2895%2900473-6&partnerID=40&md5=7739ee2aa8d864aeee4948bc758f9cfe	Compaction implies an increase in soil bulk density and associated with this are increases in soil strength, and decreases in air permeability and hydraulic conductivity. This paper considers the mechanics of compaction and then proceeds to consider the effects of that compaction on the biotic activity in the soil. The elongation of roots through soil is considered in detail and we draw attention…	Microbial activity; Root growth; Soil compaction; Soil fauna	hydraulic conductivity; microbial activity; microorganism; permeability; root growth; soil compaction; soil fauna	Article	Scopus	N	Y	A	21
Ruiz, SA; Or, D	Ruiz, Siul A.; Or, Dani	Biomechanical limits to soil penetration by earthworms: direct measurements of hydroskeletal pressures and peristaltic motions	2018	JOURNAL OF THE ROYAL SOCIETY INTERFACE	15	10.1098/rsif.2018.0127	http://dx.doi.org/10.1098/rsif.2018.0127	Burrows resulting from earthworm activity are important for supporting various physical and ecological soil processes. Earthworm burrowing activity is quantified using models for earthworm penetration and cavity expansion that consider soil moisture and mechanical properties. Key parameters in these models are the maximal pressures exerted by the earthworm's hydroskeleton (estimated at 200 kPa). …	hydroskeleton; peristalsis; pressure; transducer; model	BEHAVIOR; STRESS; FORCES; CARBON; ROOTS	Article	WOS
Chen, FJ; Liu, JC; Liu, ZG; Chen, Z; Ren, W; Gong, XP; Wang, LF; Cai, HG; Pan, QC; Yuan, LX; Zhang, FS; Mi, GH	Chen, Fanjun; Liu, Jianchao; Liu, Zhigang; Chen, Zhe; Ren, Wei; Gong, Xiaoping; Wang, Lifeng; Cai, Hongguang; Pan, Qingchun; Yuan, Lixing; Zhang, Fusuo; Mi, Guohua	Breeding for high-yield and nitrogen use efficiency in maize: Lessons from comparison between Chinese and US cultivars	2021	ADVANCES IN AGRONOMY, VOL 166	15	10.1016/bs.agron.2020.10.005	http://dx.doi.org/10.1016/bs.agron.2020.10.005	High yield and efficient use of nitrogen is one of the major target for maize breeding worldwide. Both yield potential and nitrogen use efficiency (NUE) of maize is lower in China compared to that in the US. In this study, we analyzed the change of the plant traits related to high yield and NUE of maize cultivars registered and planted in China and US during the past 40 decades. Compared to the c…		ROOT-SYSTEM ARCHITECTURE; RESOURCE USE EFFICIENCY; FIELD-GROWN MAIZE; GENETIC-IMPROVEMENT; PHOTOSYNTHETIC TRAITS; GREEN-REVOLUTION; NORTHEAST CHINA; STAY-GREEN; HYBRIDS; ACQUISITION	Review; Book Chapter	WOS
Prokof'eva, T; Shishkov, V; Kiriushin, A	Prokof'eva, Tatiana; Shishkov, Vasiliy; Kiriushin, Aleksey	Calcium carbonate accumulations in Technosols of Moscow city	2021	JOURNAL OF SOILS AND SEDIMENTS	6	10.1007/s11368-020-02696-y	http://dx.doi.org/10.1007/s11368-020-02696-y	Purpose Complex phenomena of the precipitation and accumulation of calcium carbonate in urban soils and sediments have been studied. They are linked to the interactions between the lithosphere, the biosphere, and the atmosphere. Calcium and its compounds are among the main elements determining soil's morphological, physical, and chemical characteristics. This study was aimed at summarizing inform…	Soil morphology; SUITMAs; Calcite micronodules; Electron microscopy; Urbic Technosols	ANTHROPOGENIC SOILS; ARTIFICIAL SOILS; URBAN; MICROMORPHOLOGY; PRECIPITATION; DIAGNOSTICS	Article	WOS
Ramírez-Builes, VH; Küsters, J; de Souza, TR; Simmes, C	Ramirez-Builes, Victor Hugo; Kuesters, Juergen; de Souza, Thais Regina; Simmes, Christine	Calcium Nutrition in Coffee and Its Influence on Growth, Stress Tolerance, Cations Uptake, and Productivity	2020	FRONTIERS IN AGRONOMY	9	10.3389/fagro.2020.590892	http://dx.doi.org/10.3389/fagro.2020.590892	Calcium (Ca2+) is an important macronutrient in coffee and is involved in several physiological processes that influence crop growth, development, productivity, and stress response. This paper presents results from five experiments conducted on coffee under greenhouse and field conditions for over 5 years (2014-2018). The main objective of this study was to evaluate the influence of Ca+2 applicat…	coffee; Calcium (Ca+2); drought and heat stress; photosynthesis; productivity; cations uptake	CLIMATE-CHANGE; ACCUMULATION; ARABICA; IMPACT; SOIL; PLANTS; PH; PHOTOSYNTHESIS; METABOLISM; MAGNESIUM	Article	WOS
Askanbek A.; Nurabaev D.; Zhatkanbaeva A.; Shakhislam L.	Askanbek, Aigerim (57482359600); Nurabaev, Daulen (57192365537); Zhatkanbaeva, Ainur (57202971627); Shakhislam, Laiskhanov (56983077100)	Calculation of Humidification Contours upon Drip Irrigation of an Intensive Apple Orchard in Zhambyl Region	2023	International Journal of Design and Nature and Ecodynamics	0	10.18280/ijdne.180119	https://www.scopus.com/inward/record.uri?eid=2-s2.0-85152746690&doi=10.18280%2fijdne.180119&partnerID=40&md5=f96002d0eb6c045757fd9fb17b745883	Based on the increasing efficiency and productivity of water resources by improving the technique and technology of intensive drip irrigation of apple orchards, calculations were presented on the formation of a moisture contour by drip irrigation for apple seedlings and seedlings of low-growing fruit-bearing apple orchards in the conditions of the foothill zone of the Zhambyl region, the justific…	drip irrigation; intensive trellis-dwarf apple orchard; irrigation depth; irrigation rate; moisture regime		Article	Scopus
Mulholland, BJ; Taylor, IB; Jackson, AC; Thompson, AJ	Mulholland, BJ; Taylor, IB; Jackson, AC; Thompson, AJ	Can ABA mediate responses of salinity stressed tomato	2003	ENVIRONMENTAL AND EXPERIMENTAL BOTANY	54	10.1016/S0098-8472(02)00110-7	http://dx.doi.org/10.1016/S0098-8472(02)00110-7	We tested the hypothesis that responses to root-sourced salt-stress; in the root and shoot, are coordinated by elevated abscisic acid (ABA) concentrations. To do this we examined the responses of wild-type (Ailsa Craig) and ABA-deficient mutant (notabilis) genotypes of tomato to a range of salinity (0 (control); 30, 60, 90, 120 mM NaCl). Leaf area was reduced and root:shoot ratio increased in res…	abscisic acid; biosynthesis; Lycopersicon esculentum; mutant; water relations	ABSCISIC-ACID BIOSYNTHESIS; LONG-DISTANCE TRANSPORT; VULGARE L GROWTH; WATER RELATIONS; LEAF EXPANSION; LYCOPERSICON-ESCULENTUM; ZEAXANTHIN EPOXIDASE; SOIL COMPACTION; SHOOT GROWTH; PLANT-GROWTH	Article	WOS
Deurer M.; Müller K.; Kim I.; Huh K.Y.; Young I.; Jun G.I.; Clothier B.E.	Deurer, M. (6602244559); Müller, K. (26868000000); Kim, I. (36812712600); Huh, K.Y. (36839401800); Young, I. (7402362413); Jun, G.I. (54391360500); Clothier, B.E. (7005430925)	Can minor compaction increase soil carbon sequestration? A case study in a soil under a wheel-track in an orchard	2012	Geoderma	24	10.1016/j.geoderma.2012.02.013	https://www.scopus.com/inward/record.uri?eid=2-s2.0-84860588686&doi=10.1016%2fj.geoderma.2012.02.013&partnerID=40&md5=6ea0792f28f6a8fa88ff5539593b34eb	In an organic apple (Malus domestica Borkh., Braeburn on MM.106 rootstock) orchard in New Zealand we observed that the soil's carbon concentration in 0-0.1. m depth directly below a wheel-track in the grassed alley-way was significantly higher than under the grassed tree-row. By using a literature review and direct measurements, we systematically exclude two explanations for the possible accumula…	3D X-ray CT; Carbon loss; Gas diffusion; Macro-pore structure; Protection of soil carbon	Carbon; Compaction; Composting; Forestry; Orchards; Soil; Three Dimensional Design; Wheels; New Zealand; Malus x domestica; Carbon; Compaction; Composting; Computerized tomography; Dynamics; Forestry; Orchards; Soils; Three dimensional; Wheels; Carbon concentrations; Carbon loss; Carbon sequestration; Direct measurement; Gas diffusion; Gas exchange; Literature reviews; Malus domestica Borkh; Micr…	Article	Scopus	N	Y	P	22
Stumpf, L; Pauletto, EA; De-Castro, RC; Spinelli-Pinto, LF; Fontana-Fernandes, F; Da-Silva, TS; Vaz-Ambus, J; Furtado-Garcia, G; De-Lima, CLR; Nunes, MR	Stumpf, Lizete; Pauletto, Eloy A.; Costa de-Castro, Rafaela; Spinelli-Pinto, Luiz F.; Fontana-Fernandes, Flavia; Stumpf da-Silva, Tiago; Vaz-Ambus, Jordano; Furtado-Garcia, Gabriel; Rodrigues de-Lima, Claudia L.; Nunes, Marcio R.	CAPABILITY OF GRASS IN RECOVERY OF A DEGRADED AREA AFTER COAL MINING	2014	AGROCIENCIA	8	doi_55		Surface coal mining causes an intense topographic and hydrologic change in the area with suppression of local vegetation, degrading the environment. One main problem presented by the rehabilitated soil refers to physical disruption of the soil, which delays the regrowth of plant species in the mining area. The objective of this study was to evaluate the influence of four grass species in the retr…	Hemarthria altissima; Paspalum notatum; Cynodon dactylon; Urochloa brizantha; rehabilitated soils; physical properties	PHYSICAL-PROPERTIES; SOIL-STRUCTURE; BULK-DENSITY; ROOT-GROWTH; MANAGEMENT; ATTRIBUTES; OXISOL; WATER	Article	WOS	N	Y	P	23
Grant, RF; Kinch, TA; Bradley, RL; Whalen, JK; Cogliastro, A; Lange, SF; Allaire, SE; Parsons, WFJ	Grant, R. F.; Kinch, T. A.; Bradley, R. L.; Whalen, J. K.; Cogliastro, A.; Lange, S. F.; Allaire, S. E.; Parsons, W. F. J.	Carbon sequestration vs. agricultural yields in tree-based intercropping systems as affected by tree management	2017	CANADIAN JOURNAL OF SOIL SCIENCE	4	10.1139/cjss-2016-0115	http://dx.doi.org/10.1139/cjss-2016-0115	Tree-based intercropping (TBI) may increase carbon (C) sequestration in agroecosystems, but may reduce crop yields. In this study of TBI, we used ecosys, a comprehensive mathematical model of terrestrial ecosystems, which represents interspecific competition for light, nutrients, and water, to evaluate the concurrent effects of TBI on C sequestration and crop yields in TBI experiments conducted a…	tree-based intercropping; agroforestry; interspecific competition; ecosystem modelling; ecosys	NET ECOSYSTEM PRODUCTIVITY; AGROFORESTRY SYSTEMS; ECOLOGICAL CONTROLS; SOUTHERN ONTARIO; ROOT-GROWTH; SILVOARABLE AGROFORESTRY; TEMPERATE AGROFORESTRY; SIMULATION-MODEL; CHANGING CLIMATE; SOIL COMPACTION	Article	WOS
GRANT, RF; KIMBALL, BA; PINTER, PJ; WALL, GW; GARCIA, RL; LAMORTE, RL; HUNSAKER, DJ	GRANT, RF; KIMBALL, BA; PINTER, PJ; WALL, GW; GARCIA, RL; LAMORTE, RL; HUNSAKER, DJ	CARBON-DIOXIDE EFFECTS ON CROP ENERGY-BALANCE - TESTING ECOSYS WITH A FREE-AIR CO2 ENRICHMENT (FACE) EXPERIMENT	1995	AGRONOMY JOURNAL	38	10.2134/agronj1995.00021962008700030010x	http://dx.doi.org/10.2134/agronj1995.00021962008700030010x	Elevated CO2 concentrations (C-e) have been observed to decrease short-term plant water use under controlled conditions by increasing stomatal resistance. The extent to which this decrease occurs over a growing season in the held is uncertain, however, because stomatal resistance is only one of many mechanisms that control water use. In this study, we tested the ecosystem simulation model ecosys,…		WATER-USE EFFICIENCY; SIMULATION-MODEL; EXPERIMENTAL-VERIFICATION; CANOPY PHOTOSYNTHESIS; STOMATAL CONDUCTANCE; OSMOTIC ADJUSTMENT; BIOCHEMICAL-MODEL; SOIL COMPACTION; PLANT-GROWTH; ROOT-GROWTH	Article	WOS
Mckee, KL; Cahoon, DR; Feller, IC	Mckee, Karen L.; Cahoon, Donald R.; Feller, Ilka C.	Caribbean mangroves adjust to rising sea level through biotic controls on change in soil elevation	2007	GLOBAL ECOLOGY AND BIOGEOGRAPHY	485	10.1111/j.1466-8238.2007.00317.x	http://dx.doi.org/10.1111/j.1466-8238.2007.00317.x	Aim The long-term stability of coastal ecosystems such as mangroves and salt marshes depends upon the maintenance of soil elevations within the intertidal habitat as sea level changes. We examined the rates and processes of peat formation by mangroves of the Caribbean Region to better understand biological controls on habitat stability. Location Mangrove-dominated islands on the Caribbean coasts …	accretion; decomposition; elevation change; habitat stability; Holocene; nutrients; radiocarbon; Rhizophora; subsidence	VS. PHOSPHORUS LIMITATION; SURFACE ELEVATION; HOLOCENE; COLLAPSE; FORESTS; GROWTH; RISE; FATE; BAY	Article	WOS
Sunvittayakul P.; Kittipadakul P.; Wonnapinij P.; Chanchay P.; Wannitikul P.; Sathitnaitham S.; Phanthanong P.; Changwitchukarn K.; Suttangkakul A.; Ceballos H.; Vuttipongchaikij S.	Sunvittayakul, Pongsakorn (57747028000); Kittipadakul, Piya (55329550100); Wonnapinij, Passorn (23480695500); Chanchay, Pornchanan (57200201018); Wannitikul, Pitchaporn (57747990800); Sathitnaitham, Sukhita (57205384975); Phanthanong, Phongnapha (57748646300); Changwitchukarn, Kanokphu (57747672000); Suttangkakul, Anongpat (12766061400); Ceballos, Hernan (8700233400); Vuttipongchaikij, Supachai (…	Cassava root crown phenotyping using three-dimension (3D) multi-view stereo reconstruction	2022	Scientific Reports	4	10.1038/s41598-022-14325-4	https://www.scopus.com/inward/record.uri?eid=2-s2.0-85132156857&doi=10.1038%2fs41598-022-14325-4&partnerID=40&md5=c98bf388edf0155173b0953b642ef4aa	Phenotypic analysis of cassava root crowns (CRCs) so far has been limited to visual inspection and very few measurements due to its laborious process in the field. Here, we developed a platform for acquiring 3D CRC models using close-range photogrammetry for phenotypic analysis. The state of the art is a low cost and easy to set up 3D acquisition requiring only a background sheet, a reference obj…		Manihot; Phenotype; Photogrammetry; Plant Breeding; Software; Manihot; phenotype; photogrammetry; plant breeding; software	Article	Scopus
Bauman, JM; Franklin, J; Santas, A	Bauman, Jenise M.; Franklin, Jennifer; Santas, Amy	Castanea dentata Interactions and Ectomycorrhizal Colonization in Novel Ecosystems	2022	ECOLOGICAL RESTORATION	2	10.3368/er.40.3.179	http://dx.doi.org/10.3368/er.40.3.179	Trial plantings of Castanea dentata (American chestnut) are currently underway using reclaimed surface mines as reintroduction sites for hybrids bred for disease resistance to canker causing Cryphonectria parasitica (chestnut blight). Coalfields of the eastern US coincide with the species range, but little is known of its ecological interactions as it had largely been extirpated from the landscap…	chestnut; Lespedeza cuneata; mycorrhizal fungi; reclamation; restoration	BLIGHT CRYPHONECTRIA-PARASITICA; AMERICAN CHESTNUT; FOREST RESTORATION; COAL-MINE; GROUND COVER; FUNGI; ESTABLISHMENT; SITES; DIVERSITY; SURVIVAL	Article	WOS	N	Y	A	24
Grzesiak S.; Grzesiak M.T.; Hura T.; Marcińska I.; Rzepka A.	Grzesiak, Stanisław (6602732238); Grzesiak, Maciej T. (6603876146); Hura, Tomasz (6507380892); Marcińska, Izabela (6602137136); Rzepka, Andrzej (8564357600)	Changes in root system structure, leaf water potential and gas exchange of maize and triticale seedlings affected by soil compaction	2013	Environmental and Experimental Botany	73	10.1016/j.envexpbot.2012.01.010	https://www.scopus.com/inward/record.uri?eid=2-s2.0-84875255057&doi=10.1016%2fj.envexpbot.2012.01.010&partnerID=40&md5=6b2772d3863fee801b34e953ce3ddcd4	The physiological reasons associated with differential sensitivity of C3 and C4 plant species to soil compaction stress are not well explained and understood. The responses of growth characteristics, changes in leaf water potential and gas exchange in maize and triticale to a different soil compaction were investigated. In the present study seedlings of triticale and maize, representative of C3 a…	Biomass; Gas exchange; Maize; Root architecture; Soil compaction; Triticale; Water potential	Triticosecale; Zea mays; biomass; C3 plant; C4 plant; compaction; gas exchange; growth; maize; physiological response; root architecture; root system; seedling; sensitivity analysis; soil profile; stomatal conductance; water content	Article	Scopus	N	Y	A	25
Ajayi, AE; Faloye, OT; Reinsch, T; Horn, R	Ajayi, Ayodele Ebenezer; Faloye, Oluwaseun Temitope; Reinsch, Thorsten; Horn, Rainer	Changes in soil structure and pore functions under long term/continuous grassland management	2021	AGRICULTURE ECOSYSTEMS & ENVIRONMENT	3	10.1016/j.agee.2021.107407	http://dx.doi.org/10.1016/j.agee.2021.107407	Pore size distribution (PSD), and wetting/drying mechanism enable proper understanding of how land management changes influence soil structure and function dynamics as a measure for soil quality. Therefore, the objectives of this study are to: (i) estimate the soil quality index under continuous long term grassland management, and its impacts on soil hydro-physical and functional properties; (ii)…	Grassland renovation; Soil structure; Hydraulic conductivity; Air permeability	WATER-RETENTION CURVE; PERMANENT GRASSLAND; SIZE DISTRIBUTION; HYDRAULIC CONDUCTIVITY; ORGANIC-MATTER; PHYSICAL-PROPERTIES; DRYING CYCLES; COMPACTION; TILLAGE; SYSTEMS	Article	WOS
Ernst W.H.O.	Ernst, W.H.O. (7102997434)	Chapter 3 Vegetation, organic matter and soil quality	2004	Developments in Soil Science	10	10.1016/S0166-2481(04)80007-2	https://www.scopus.com/inward/record.uri?eid=2-s2.0-77956801958&doi=10.1016%2fS0166-2481%2804%2980007-2&partnerID=40&md5=af10ef7ec0b8b9a1617387ad98228f8b	Soil life depends on water, inorganic chemical elements and organic matter. Due to photosynthesis there is the growth of vegetation, primary production. The role of vegetation and humus in relation to their function and the many characteristics of their composition have been described in relation to soil quality and soil health. Soil is an environmental component and is permanently changing due t…		Agrostis; Animalia; Festuca; Poaceae	Article	Scopus	N	Y	A	26
Fried H.G.; Narayanan S.; Fallen B.	Fried, Harrison Gregory (57202893441); Narayanan, Sruthi (55681746700); Fallen, Benjamin (48661023300)	Characterization of a soybean (Glycine max L. Merr.) germplasm collection for root traits	2018	PLoS ONE	29	10.1371/journal.pone.0200463	https://www.scopus.com/inward/record.uri?eid=2-s2.0-85049664496&doi=10.1371%2fjournal.pone.0200463&partnerID=40&md5=89068f46fb92729d808e7cec0aae65be	Root systems that improve resource uptake and penetrate compacted soil (hardpan) are important for improving soybean (Glycine max L. Merr.) productivity in optimal and sub-optimal environments. The objectives of this research were to evaluate a soybean germplasm collection of 49 genotypes for root traits, determine whether root traits are related with plant height, shoot dry weight, chlorophyll i…		Crops, Agricultural; Environment, Controlled; Phenotype; Plant Breeding; Plant Roots; Soybeans; chlorophyll; Article; controlled study; drought; dry weight; genetic trait; genetic variability; genotype; germplasm; harvest; mesocosm; nonhuman; pedigree analysis; plant height; plant root; plant stress; seed size; shoot; soybean; surface area; anatomy and histology; crop; genetics; microclimate; phe…	Article	Scopus	N	Y	A	27
Wilkins S.M.; Wilkins H.; Wain R.L.	Wilkins, Sheena M. (7102345242); Wilkins, Henry (16515135900); Wain, R.L. (23058874900)	Chemical treatment of soil alleviates effects of soil compaction on pea seedling growth	1976	Nature	14	10.1038/259392a0	https://www.scopus.com/inward/record.uri?eid=2-s2.0-0017253175&doi=10.1038%2f259392a0&partnerID=40&md5=430b2944305d8c50d577ea53257c9035	HIGH mechanical resistance of soils, related to naturally occurring hard pans, or to compaction by machinery and untimely cultivation1-3, often reduces crop yields through poor development of root systems 1,4-6. In the laboratory, progressive increases in mechanical resistance of the growth medium cause reduced root elongation7-9, stunting and thickening of root systems3,10 and reduced shoot grow…		agriculture; methodology; plant; soil	Article	Scopus	Y	Y	A	28
Beebe S.E.; Rao I.M.; Devi M.J.; Polania J.	Beebe, Stephen E. (7004549542); Rao, Idupulapati M. (7005324837); Devi, Mura Jyostna (23011142800); Polania, José (51663637900)	Common beans, biodiversity, and multiple stresses: Challenges of drought resistance in tropical soils	2014	Crop and Pasture Science	51	10.1071/CP13303	https://www.scopus.com/inward/record.uri?eid=2-s2.0-84905677499&doi=10.1071%2fCP13303&partnerID=40&md5=e7ec7cb3fb5a06d5740868547ef68b04	Common bean (Phaseolus vulgaris L.) is the grain legume with the highest volume of direct human consumption in the world, and is the most important legume throughout Eastern and Southern Africa, cultivated over an area of ~4 million ha. In Sub-Saharan Africa (SSA) drought is the most important production risk, potentially affecting as much as one-third of the production area. Both terminal and in…	genetic resources; harvest index; PABRA; research networks; soil fertility		Article	Scopus	N	Y	A	29
Duan X.; Jin K.; Mao Z.; Liu L.; He Y.; Xia S.; Hammond J.P.; White P.J.; Xu F.; Shi L.	Duan, Xianjie (57219278367); Jin, Kemo (55932867100); Mao, Zhun (37104522900); Liu, Ling (57223701076); He, Yangbo (55499014000); Xia, Shangwen (56519019800); Hammond, John P. (25421867400); White, Philip J. (7404090046); Xu, Fangsen (7401695166); Shi, Lei (55621736900)	Compacted soil adaptability of Brassica napus driven by root mechanical traits	2023	Soil and Tillage Research	0	10.1016/j.still.2023.105785	https://www.scopus.com/inward/record.uri?eid=2-s2.0-85161695524&doi=10.1016%2fj.still.2023.105785&partnerID=40&md5=965eeea2e5ba20652a54cd52d41d346e	Soil compaction due to mechanized farming operations is a recurrent issue affecting crop growth and yield. Yet, how soil compaction affects plant functions and ecological strategies is poorly known. With Brassica napus, i.e. a widespread crop species as study object, we aim to understand (i) how soil compaction impacts root and shoot traits related to the plant's well-being, nutrient acquisition …	Brassica napus; Fine roots; Root exudates; Root mechanical traits; Soil compaction	Compaction; Cultivation; Farm Crops; Mergers and Acquisitions; Nutrients; Tensile Strength; Compaction; Cultivation; Economic and social effects; Farms; Mergers and acquisitions; Nutrients; Plants (botany); Soils; Tensile strength; Biomass accumulation; Brassica napus; Compacted soil; Crop growth and yields; Fine roots; Mechanical; Nutrient acquisition; Root exudates; Root mechanical trait; Soil …	Article	Scopus	Y	Y	A	30
SUTER, GW; LUXMOORE, RJ; SMITH, ED	SUTER, GW; LUXMOORE, RJ; SMITH, ED	COMPACTED SOIL BARRIERS AT ABANDONED LANDFILL SITES ARE LIKELY TO FAIL IN THE LONG-TERM	1993	JOURNAL OF ENVIRONMENTAL QUALITY	65	10.2134/jeq1993.00472425002200020001x	http://dx.doi.org/10.2134/jeq1993.00472425002200020001x	At innumerable sites in the USA and around the world, buried waste has been isolated from the environment by barriers constructed entirely or in part of compacted soil. The chief concern in barrier design has been to isolate the waste in the short term by preventing movement of water into and through the waste. However, in the long term a variety of mechanisms can act to compromise this isolation…		ROOT-GROWTH; LINER	Review	WOS	N	Y	A	31
Panayiotopoulos K.P.; Papadopoulou C.P.; Hatjiioannidou A.	Panayiotopoulos, K.P. (6603648303); Papadopoulou, C.P. (36831436300); Hatjiioannidou, A. (6507830054)	Compaction and penetration resistance of an Alfisol and Entisol and their influence on root growth of maize seedlings	1994	Soil and Tillage Research	54	10.1016/0167-1987(94)90039-6	https://www.scopus.com/inward/record.uri?eid=2-s2.0-0028162379&doi=10.1016%2f0167-1987%2894%2990039-6&partnerID=40&md5=2f6a877fbe3eb6f09d01c55af437354e	Traffic and tillage induced compaction affect soil physical, chemical and biological properties and processes directly and influences plant root growth indirectly. In a pot experiment with an Entisol and an Alfisol, the effect of 0, 50, 100 and 200 kPa of compactive stress on bulk density, penetration resistance, and on root growth of maize seedlings, at the early stages of development, was studi…	Compaction; Penetration resistance; Root growth	Alfisol; compaction; Entisol; penetration resistance; root growth	Article	Scopus	N	Y	A	32
Chauhan H.; Desai S.A.; Khurana P.	Chauhan, Harsh (22936617400); Desai, Srinivas A. (57224637004); Khurana, Paramjit (7004028898)	Comparative analysis of the differential regeneration response of various genotypes of Triticum aestivum, Triticum durum and Triticum dicoccum	2007	Plant Cell, Tissue and Organ Culture	34	10.1007/s11240-007-9285-5	https://www.scopus.com/inward/record.uri?eid=2-s2.0-35448996883&doi=10.1007%2fs11240-007-9285-5&partnerID=40&md5=ecfa2c43c382528632fd087df60204d4	An efficient genotype independent, in vitro regeneration system was developed for nine popular Indian wheat cultivars, three each of Triticum aestivum L. viz., CPAN1676, HD2329 and PBW343, Triticum durum Desf. viz., PDW215, PDW233 and WH896, and Triticum dicoccum Schrank. Schubl. viz., DDK1001, DDK1025 and DDK1029, by manipulating the concentration and time of exposure to the growth regulator, th…	Callus; Genotype; Immature embryo; Immature inflorescence; Mature embryo; Regeneration; Somatic embryogenesis; Thidiazuron	Triticum aestivum; Triticum turgidum subsp. dicoccum; Triticum turgidum subsp. durum; Concentration (process); Grain (agricultural product); Hormones; Genotype; Immature embryo; Immature inflorescence; Mature embryo; Regeneration; Somatic embryogenesis; Thidiazuron; Plant cell culture	Article	Scopus
Zhang K.; Chen X.; Yuan P.; Song C.; Song S.; Jiao J.; Wang M.; Hao P.; Zheng X.; Bai T.	Zhang, Kunxi (57191965452); Chen, Xiaofei (57020193100); Yuan, Penghao (58309441500); Song, Chunhui (56415502700); Song, Shangwei (56424429100); Jiao, Jian (57191283955); Wang, Miaomiao (56488713400); Hao, Pengbo (58187163100); Zheng, Xianbo (57192555170); Bai, Tuanhui (24780326600)	Comparative Physiological and Transcriptome Analysis Reveals Potential Pathways and Specific Genes Involved in Waterlogging Tolerance in Apple Rootstocks	2023	International Journal of Molecular Sciences	1	10.3390/ijms24119298	https://www.scopus.com/inward/record.uri?eid=2-s2.0-85161619121&doi=10.3390%2fijms24119298&partnerID=40&md5=11a630ba1311f8733d9f72bf66071e54	Apple (Malus × domestica Borkh.) is one of the most cultivated fruit crops in China. Apple trees frequently encounter waterlogging stress, mainly due to excess rainfall, soil compaction, or poor soil drainage, results in yellowing leaves and declined fruit quality and yield in some regions. However, the mechanism underlying the response to waterlogging has not been well elucidated. Therefore, we …	apple rootstocks; ethylene; flavonoids; RNA-seq; waterlogging stress	Fruit; Gene Expression Profiling; Gene Expression Regulation, Plant; Hormones; Malus; Plant Leaves; Stress, Physiological; Transcriptome; abscisic acid; auxin; chalcone; chalcone synthase; dioxygenase; electrolyte; ethylene; flavanone; flavonoid; flavonol; hydrogen peroxide; isomerase; jasmonic acid; oxidoreductase; oxygen; oxygenase; phytohormone; superoxide; synthetase; transcriptome; hormone; …	Article	Scopus
Knight, E; Footen, P; Harrison, R; Terry, T; Holub, S	Knight, Erika; Footen, Paul; Harrison, Robert; Terry, Thomas; Holub, Scott	Competing Vegetation Effects on Soil Carbon and Nitrogen in a Douglas-fir Plantation	2014	SOIL SCIENCE SOCIETY OF AMERICA JOURNAL	4	10.2136/sssaj2013.07.0320nafsc	http://dx.doi.org/10.2136/sssaj2013.07.0320nafsc	Application of herbicides to control competing vegetation and improve crop tree growth is a common silvicultural practice. Vegetation control has the potential to change pools of soil C and N and thus affect soil quality and C sequestration. In this study, the effects of vegetation control (primarily for herbaceous vegetation) on soil C and N were compared for a bole-only harvest with and without…		PACIFIC-NORTHWEST; UNITED-STATES; FOREST MANAGEMENT; PINE PLANTATIONS; ORGANIC-CARBON; ROOT BIOMASS; PRODUCTIVITY; SEQUESTRATION; COMPACTION; NUTRIENTS	Article	WOS
Valente B.S.; Otto I.M.; Demarco C.F.; Bunde D.A.B.; Ávila F.D.; Guidoni L.L.G.; Pieniz S.; Correa É.K.; Andreazza R.	Valente, Beatriz Simões (36978721500); Otto, Iliane Müller (57226606816); Demarco, Carolina Faccio (57203428562); Bunde, Dienifer Aline Braun (57226604179); Ávila, Fernanda Dias (57226611120); Guidoni, Lucas Lourenço Gastiglioni (57202265898); Pieniz, Simone (25630792700); Correa, Érico Kunde (24398568200); Andreazza, Robson (25630305200)	Composting of fish waste and its phytotoxicity effects	2021	Journal of Environmental Science and Health - Part A Toxic/Hazardous Substances and Environmental Engineering	0	10.1080/10934529.2021.1961541	https://www.scopus.com/inward/record.uri?eid=2-s2.0-85112107645&doi=10.1080%2f10934529.2021.1961541&partnerID=40&md5=a9d1e7bfb7c5809c834397b90bb0b1f7	This work aimed to evaluate the composting of the mixture of residues from fish filleting, using sawdust as a structuring material as an alternative for stabilization, through physical-chemical analysis and phytotoxicity. The experiment was carried out in a composter 1.10 m long, 1.50 m wide, and 1.20 m high and presenting 2.50 m in total height, which received the mixture of fish filleting waste…	Compost; environmental contamination; germination index; sustainability; toxicity	Animals; Composting; Fertilizers; Soil; Wood; Chemical analysis; Composting; Fertilizers; Fish; Microorganisms; Mixtures; nitrogen; organic carbon; organic matter; fertilizer; Compost maturity; Fish wastes; Low C/N ratios; Organic fertilizers; Physical-chemical analysis; Rapid decomposition; Thermophilic microorganisms; alkalinity; Article; ash; bioavailability; biomineralization; carbon nitrogen…	Article	Scopus
Zhu, JH; Han, SX; Zhang, HY	Zhu, Jianghong; Han, Shuxian; Zhang, Huyuan	Compression behavior and structure of undisturbed Q2 loess under wet-dry cycles	2022	SOILS AND FOUNDATIONS	5	10.1016/j.sandf.2022.101165	http://dx.doi.org/10.1016/j.sandf.2022.101165	In the Loess Plateau of China, the undisturbed Q2 loess is in a state of wet-dry cycles due to seasonal rainfall and groundwater level fluctuations. The root cause of large deformation and poor stability of engineering foundation caused by wet-dry cycles or load compression lies in the distinctive structure of loess. In this paper, the effects of wet-dry cycles and initial water content on the co…	Undisturbed Q 2 loess; Wet -dry cycle; Initial water content; Compression behavior; Structure	HYDROMECHANICAL BEHAVIOR; COLLAPSE BEHAVIOR; COMPACTED LOESS; REMOLDED LOESS; NATURAL LOESS; SOIL; STRENGTH; CHINA; LANDSLIDES; MECHANISM	Article	WOS
Bello-Bello, E; López-Arredondo, D; Rico-Chambrón, TY; Herrera-Estrella, L	Bello-Bello, Elohim; Lopez-Arredondo, Damar; Rico-Chambron, Thelma Y.; Herrera-Estrella, Luis	Conquering compacted soils: uncovering the molecular components of root soil penetration	2022	TRENDS IN PLANT SCIENCE	7	10.1016/j.tplants.2022.04.001	http://dx.doi.org/10.1016/j.tplants.2022.04.001	Global agriculture and food security face paramount challenges due to climate change and land degradation. Human-induced soil compaction severely affects soil fertility, impairing root system development and crop yield. There is a need to design compaction-resilient crops that can thrive in degraded soils and maintain high yields. To address plausible solutions to this challenging scenario, we di…		MAIZE ZEA-MAYS; QUANTITATIVE TRAIT LOCI; GENOTYPIC DIFFERENCES; SEEDLING ROOTS; ARABIDOPSIS; ABILITY; ETHYLENE; WHEAT; CAP; MODULATION	Review	WOS	Y	Y	A	33
Horn, R; Mordhorst, A; Fleige, H	Horn, Rainer; Mordhorst, Anneka; Fleige, Heiner	Consequences of gas pipeline hauling on changes in soil properties over 3 years	2021	SOIL & TILLAGE RESEARCH	3	10.1016/j.still.2021.105002	http://dx.doi.org/10.1016/j.still.2021.105002	The manifold requirements of arable soils e.g. as construction sites for gas pipes or electricity cable hauling can result in extensive stress and deformation processes. It is therefore hypothesized, that external impacts as the load applications by the used construction machinery, the excavation and following refilling activities cause a loss of important soil functions and changes in soil stren…	Gas pipeline construction; Soil degradation and amelioration; Mechanical strength; Hydraulic characteristics; Temporal changes; Alfalfa	AMELIORATE SUBSOIL ACIDITY; LIME-SLOTTING TECHNIQUE; SUGAR-BEET HARVESTERS; PHYSICAL-PROPERTIES; CLAY SOIL; SOUTHERN SWEDEN; ROOT-GROWTH; NO-TILLAGE; COMPACTION; TRANSPORT	Article	WOS
Busari, MA; Kukal, SS; Kaur, A; Bhatt, R; Dulazi, AA	Busari, Mutiu Abolanle; Kukal, Surinder Singh; Kaur, Amanpreet; Bhatt, Rajan; Dulazi, Ashura Ally	Conservation tillage impacts on soil, crop and the environment	2015	INTERNATIONAL SOIL AND WATER CONSERVATION RESEARCH	383	10.1016/j.iswcr.2015.05.002	http://dx.doi.org/10.1016/j.iswcr.2015.05.002	There is an urgent need to match food production with increasing world population through identification of sustainable land management strategies. However, the struggle to achieve food security should he carried out keeping in mind the soil where the crops are grown and the environment in which the living things survive. Conservation agriculture (CA), practising agriculture in such a way so as t…	Atmosphere; Greenhouse gases; Conservation tillage; Sustainable crop yield	PHYSICAL-PROPERTIES; NITROUS-OXIDE; ROOT-GROWTH; NO-TILLAGE; LAND-USE; SYSTEMS; YIELD; WATER; CORN; QUALITY	Article	WOS	N	Y	A	34
Duchene O.; Capowiez Y.; Vian J.-F.; Ducasse V.; Cadiergues A.; Lhuillery T.; Peigné J.	Duchene, Olivier (57193416880); Capowiez, Yvan (6601974972); Vian, Jean-François (26032368100); Ducasse, Vincent (57224818272); Cadiergues, Adeline (58628790200); Lhuillery, Thomas (58629618000); Peigné, Joséphine (6507153492)	Conservation tillage influences soil structure, earthworm communities and wheat root traits in a long-term organic cropping experiment	2023	Plant and Soil	0	10.1007/s11104-023-06273-3	https://www.scopus.com/inward/record.uri?eid=2-s2.0-85173022226&doi=10.1007%2fs11104-023-06273-3&partnerID=40&md5=3ae09dc41179f1071a641e9dd861004c	Background and Aims: Organic farmers are showing increasing interest in using conservation tillage to improve the biological activities of soils. Here, we assessed whether conservation tillage in organic farming improves earthworm populations, root growth and soil physical quality in a sandy loam after 16 years of experiment. Methods: We compared the effect of a tillage gradient, with of two non-…	Earthworm populations; Penetration resistance; Roots; Soil clods; Soil layers; Soil profile; Tillage gradient		Article	Scopus	N	Y	A	35
Nuralin B.; Bakushev A.; Janaliev Y.; Dussenov M.; Kubasheva Z.; Omarova N.; Zakharov V.	Nuralin, Beket (57188925955); Bakushev, Askar (57189600342); Janaliev, Yernazar (57200510653); Dussenov, Maxut (57200511020); Kubasheva, Zhanna (57200510698); Omarova, Nellya (57200513599); Zakharov, Viktor (57200510981)	Constructive-regime parameters of rotor-brush cleaner for tuberous roots dry cleaning	2018	Journal of the Brazilian Society of Mechanical Sciences and Engineering	1	10.1007/s40430-018-1004-0	https://www.scopus.com/inward/record.uri?eid=2-s2.0-85041434464&doi=10.1007%2fs40430-018-1004-0&partnerID=40&md5=77f2b9e4c44ec0f1e9225e9bcf7cb2f9	Applying engineering design concepts and analysis, this work outlines the development of a small scale root cleaner from computer model simulation to a working prototype. The methodologies of mechanical design, material acquisition, construction and prototype testing are addressed. Results of researches of innovative technologies of tuberous roots cleaning process showed that efficiency increase …	Cleaning; Mathematical model; Power consumption; Root crops; Sample preparation; Vegetables	Dry cleaning; Electric power utilization; Mathematical models; Propellers; Vegetables; Compact arrangements; Efficiency increase; Engineering design concepts; Innovative technology; Mechanical design; Root crops; Sample preparation; Technological system; Cleaning	Article	Scopus
Zhao H.H.; Cui T.; Yang L.; Hou Q.Y.; Yan W.J.; He X.T.; Fan C.L.; Dong J.Q.; Zhang D.X.	Zhao, Hui Hui (57211186218); Cui, Tao (57204040761); Yang, Li (57020032000); Hou, Qing Yan (57986078400); Yan, Wei Jun (57986291500); He, Xian Tao (56734802300); Fan, Chen Long (57204040375); Dong, Jia Qi (57441405500); Zhang, Dong Xing (8396697400)	Continuous measurement method and mathematical model for soil compactness	2022	International Journal of Agricultural and Biological Engineering	0	10.25165/J.IJABE.20221505.6707	https://www.scopus.com/inward/record.uri?eid=2-s2.0-85142878953&doi=10.25165%2fJ.IJABE.20221505.6707&partnerID=40&md5=61b267b9894d1db7b62a2516a5cb489f	With the continuous improvement of agricultural mechanization, soil compaction becomes more and more serious. Serious soil compaction has been considered as an important negative factor affecting crop growth and yield. The measurement of soil compactness is a common method to measure the soil compaction level. In order to solve the problems of discontinuous sampling, time-consuming and poor real-…	fertilizing shovel; precision agriculture; soil compactness measurement; strain gauge		Article	Scopus
Kautz, T; Lüsebrink, M; Pätzold, S; Vetterlein, D; Pude, R; Athmann, M; Küpper, PM; Perkons, U; Köpke, U	Kautz, Timo; Luesebrink, Marcel; Paetzold, Stefan; Vetterlein, Doris; Pude, Ralf; Athmann, Miriam; Kuepper, Paul M.; Perkons, Ute; Koepke, Ulrich	Contribution of anecic earthworms to biopore formation during cultivation of perennial ley crops	2014	PEDOBIOLOGIA	43	10.1016/j.pedobi.2013.09.008	http://dx.doi.org/10.1016/j.pedobi.2013.09.008	Large sized biopores (diameter >2 mm) in the subsoil can be created by tap roots, which leave voids after their decay, or by the burrowing activity of anecic earthworms which may benefit from the temporary lack in tillage in perennial cropping systems. However, the interactions between root growth and earthworm activity in the process of biopore formation during perennial ley cropping are not wel…	Lumbricus terrestris; Burrowing activity; Biopore; Short-term ley; Subsoil	LUMBRICUS-TERRESTRIS L; SOIL-STRUCTURE; CROPPING SYSTEMS; ORGANIC-MATTER; BURROW SYSTEMS; COMPACTED SOIL; PLANT-GROWTH; POPULATIONS; TILLAGE; COMMUNITIES	Article	WOS
Naz N.; Fatima S.; Hameed M.; Ashraf M.; Ahmad M.S.A.; Ahmad F.; Shah S.M.R.; Islam F.; Ahmad I.; Ejaz F.; Naseer M.	Naz, Nargis (25959665300); Fatima, Sana (55884534000); Hameed, Mansoor (24553887800); Ashraf, Muhammad (57220551050); Ahmad, Muhammad Sajid Aqeel (55456460900); Ahmad, Farooq (57391675300); Shah, Syed Mohsan Raza (57219313622); Islam, Faakeha (57641435800); Ahmad, Iftikhar (55662428200); Ejaz, Farial (57640422800); Naseer, Mehwish (56740546600)	Contribution of structural and functional adaptations of hyper-accumulator Suaeda vera Forssk. ex J.F. Gmel. for adaptability across salinity gradients in hot desert	2022	Environmental Science and Pollution Research	5	10.1007/s11356-022-19167-1	https://www.scopus.com/inward/record.uri?eid=2-s2.0-85128861850&doi=10.1007%2fs11356-022-19167-1&partnerID=40&md5=91c2f60a0c4c704f1486ed4f76064255	The role of ionic excretions and hyper-accumulation of salts through alterations of structural and functional traits in five populations of Suaeda vera Forssk. ex J.F. Gmel., a halophytic salt-indicator species of saline environments, was explored. Differently adapted populations of S. vera exhibited specific structural and functional responses for the survival in hyper-saline conditions. Better …	Anatomical adaptations; Cholistan Desert; Halophytes; Ionic content; Salinity	Chenopodiaceae; Salinity; Salt-Tolerant Plants; Salts; Sodium; Sodium Chloride; Soil; inorganic salt; sodium; sodium chloride; Amaranthaceae; chemistry; halophyte; salinity; soil	Article	Scopus
Kaczorowska–Dolowy M.; Godwin R.J.; Dickin E.; White D.R.; Misiewicz P.A.	Kaczorowska–Dolowy, M. (57209330078); Godwin, R.J. (7006953436); Dickin, E. (23491862000); White, D.R. (35424770500); Misiewicz, P.A. (26423218000)	Controlled traffic farming delivers better crop yield of winter bean as a result of improved root development	2019	Agronomy Research	6	10.15159/AR.19.136	https://www.scopus.com/inward/record.uri?eid=2-s2.0-85066740868&doi=10.15159%2fAR.19.136&partnerID=40&md5=7aac48f80ec8556239dac8e30f8edb74	This paper reports on the continuation of a long–term experiment on the effects of alternative field traffic systems (STP–random traffic with standard tyre inflation pressure, LTP– random traffic with low tyre inflation pressure and CTF–controlled traffic farming) on soil conditions and crop development as influenced by different tillage depths (DEEP–250 mm, SHALLOW–100 mm and ZERO–tillage), in a…	Random and controlled traffic farming (CTF); Root morphology; Soil compaction; Standard and low tyre inflation pressure; Vicia faba		Article	Scopus	Y	Y	A	36
da Luz, FB; Gonzaga, LC; Castioni, GAF; de Lima, RP; Carvalho, JLN; Cherubin, MR	da Luz, Felipe Bonini; Gonzaga, Leandro Carolino; Castioni, Guilherme Adalberto Ferreira; de Lima, Renato Paiva; Carvalho, Joao Luis Nunes; Cherubin, Mauricio Roberto	Controlled traffic farming maintains soil physical functionality in sugarcane fields	2023	GEODERMA	1	10.1016/j.geoderma.2023.116427	http://dx.doi.org/10.1016/j.geoderma.2023.116427	The disorderly machinery traffic has been one of the main causes of soil physical degradation in sugarcane fields. In this sense, the adoption of strategies for machinery traffic control has been a viable alternative to reduce the risk of soil compaction and minimize physical restrictions to plant growth. However, the impact of traffic control on soil physical properties is still unknown in sugar…	Soil physical quality index; Soil functions; Soil compaction; Soil structure	SACCHARUM-OFFICINARUM; QUALITY RESPONSE; STRATEGIES; COMPACTION; EXPANSION; BRAZIL	Article	WOS	N	Y	A	37
Nunes, MR; Karlen, DL; Denardin, JE; Cambardella, CA	Nunes, Marcio R.; Karlen, Douglas L.; Denardin, Jose E.; Cambardella, Cynthia A.	Corn root and soil health indicator response to no-till production practices	2019	AGRICULTURE ECOSYSTEMS & ENVIRONMENT	24	10.1016/j.agee.2019.106607	http://dx.doi.org/10.1016/j.agee.2019.106607	Crop production guidelines in Brazil currently focus on soil fertility or chemical indicators (i.e., soil pH and nutrient availability) but often neglect physical and biological aspects of soil health. No-tillage (NT) practices have been widely adopted in Brazil primarily to mitigate erosion, but chemical-based guidelines associated with those practices may be contributing to nutrient stratificat…	Soil compaction; Root growth; Soil structure; Soil organic carbon; Soil quality	CONSERVATION AGRICULTURE; CARBON SEQUESTRATION; CROPPING SYSTEMS; BRAZILIAN OXISOL; REDUCED TILLAGE; CLAYEY SOIL; MANAGEMENT; GROWTH; WATER; WHEAT	Article	WOS	N	Y	A	38
Duruoha C.; Piffer C.R.; Silva P.A.	Duruoha, Charles (16425415200); Piffer, Cassio Roberto (16426325100); Silva, Paulo Arbex (21637369700)	Corn root length density and root diameter as affected by soil compaction and soil water content	2007	IRRIGA	4	10.15809/irriga.2007v12n1p14-26	https://www.scopus.com/inward/record.uri?eid=2-s2.0-34249882483&doi=10.15809%2firriga.2007v12n1p14-26&partnerID=40&md5=c07dc450d6f1e4206a02d64b3ef34a3a	Negative effects of soil compaction have been recognized as one of the problems restricting the root system and consequently impairing yields, especially in the Southern Coastal Plain of the USA. Simulations of the root restricting layers in green house studies are necessary for the development of mechanism which alleviates soil compaction problems in these soils. The selection of three distinct …	Bulk density; Root growth; Soil compaction; Soil strenght; Water	North America; United States; Agriculture; Compaction; Density (specific gravity); Grain (agricultural product); Plants (botany); Soil moisture; Zea mays; bulk density; compaction; root; soil strength; soil water; water content; water stress	Article	Scopus	Y	Y	A	39
Nunes, MR; de Lima, RP; Tormena, CA; Karlen, DL	Nunes, Marcio R.; de Lima, Renato P.; Tormena, Cassio A.; Karlen, Douglas L.	Corn seedling root growth response to soil physical quality	2021	AGRONOMY JOURNAL	1	10.1002/agj2.20705	http://dx.doi.org/10.1002/agj2.20705	Plant available water content or matric potential, particle size (texture), aeration, and penetration resistance are soil physical properties that influence soil structure, bulk density, aggregation, and several metabolic plant processes. Collectively they influence productivity and sustainability of agricultural practices, primarily through their impact on root development and growth. To simplif…		LIMITING WATER RANGE; ORGANIC-MATTER; FIELD-CAPACITY; PLANT-GROWTH; ELONGATION; OXYGEN; AVAILABILITY; COMPACTION; STRENGTH; TILLAGE	Article	WOS	N	Y	A	40
Barnhisel Richard I.	Barnhisel, Richard I. (6603761826)	CORRECTION OF PHYSICAL LIMITATIONS TO RECLAMATION.	1988	Reclam of Surf-Mined Lands	20	doi_18	https://www.scopus.com/inward/record.uri?eid=2-s2.0-0023829391&partnerID=40&md5=24ea24ec365d97e8d31acb7acaf45d6f	The physical properties of disturbed soils are changed as the result of surface mining. These changes may be beneficial to future land use when the surface-mine operator uses proper techniques and takes advantage of selecting more desirable materials for the restored soil than existed in the natural soil. Perhaps more frequently, the physical properties of the restored soils are degraded during m…		BIOMASS; MATERIALS - Physical Properties; MINING MACHINERY - Applications; MOISTURE DETERMINATION; SOILS - Compaction; BULK DENSITY; GRADED SPOILS; ROOT EXCAVATION; SMCRA; SURFACE MINING CONTROL AND RECLAMATION ACT; MINES AND MINING	Article	Scopus	N	Y	A	41
Akinsunmade, A; Tomecka-Suchon, S; Pysz, P	Akinsunmade, Akinniyi; Tomecka-Suchon, Sylwia; Pysz, Pawel	Correlation between agrotechnical properties of selected soil types and corresponding GPR response	2019	ACTA GEOPHYSICA	14	10.1007/s11600-019-00349-4	http://dx.doi.org/10.1007/s11600-019-00349-4	In this study, we investigated the relationship between ground-penetrating radar (GPR) response and agriculture properties of soil with a view to understanding how the constraint of soil degradation may influence the properties. GPR field data measurements were made at a location with soil types, properties, and disturbances caused by tractor movement. The data were processed, and empirical equat…	Soil; Physical properties; GPR; Reflection coefficient; Amplitude	GROUND-PENETRATING RADAR; ROOT-GROWTH; DEPTH	Article; Proceedings Paper	WOS
Colombi T.; Herrmann A.M.; Vallenback P.; Keller T.	Colombi, Tino (56512088400); Herrmann, Anke Marianne (58261130000); Vallenback, Pernilla (23471213900); Keller, Thomas (13610309200)	Cortical cell diameter is key to energy costs of root growth in wheat	2019	Plant Physiology	47	10.1104/pp.19.00262	https://www.scopus.com/inward/record.uri?eid=2-s2.0-85070087734&doi=10.1104%2fpp.19.00262&partnerID=40&md5=fc178a2e6814aa1c50c0647e0e13476d	Root growth requires substantial amounts of energy and thus carbohydrates. The energy costs of root growth are particularly high in both dry and compacted soil, due to high soil penetration resistance. Consequently, more carbon must be allocated from aboveground plant tissue to roots, which limits crop productivity. In this study, we tested the utility of root cortical cell diameter as a potentia…		Crops, Agricultural; Genotype; Plant Roots; Poaceae; Triticum; crop; genotype; growth, development and aging; metabolism; plant root; Poaceae; wheat	Article	Scopus	Y	Y	A	42
Duruoha C.; Piffer C.R.; Silva P.R.A.	Duruoha, Charles (16425415200); Piffer, Cassio Roberto (16426325100); Silva, Paulo Roberto Arbex (21637369700)	Cotton root volume and root dry matter as function of high soil bulk density and soil water stress	2008	IRRIGA	0	10.15809/irriga.2008v13n4p476-491	https://www.scopus.com/inward/record.uri?eid=2-s2.0-65849113265&doi=10.15809%2firriga.2008v13n4p476-491&partnerID=40&md5=69e4e427d821ebeacf5fd855ee1bd39c	Soil compaction reduces root growth, affecting the yield, especially in the Southern Coastal Plain of the USA. Simulations of the root restricting layers in greenhouses are necessary to develop mechanisms which alleviate soil compaction problems. The selection of three distinct bulk densities based on the Standard Proctor Test is also an important factor to determine which bulk density restricts …	Root growth; Soil density; Water stress	Gossypium hirsutum; bulk density; cotton; dry matter; root; shoot growth; soil property; water stress	Article	Scopus	N	Y	A	43
Chen G.; Hong W.; Gu X.; Krauss K.W.; Zhao K.; Fu H.; Chen L.; Wang M.; Wang W.	Chen, Guogui (57215848110); Hong, Wei (57911851500); Gu, Xuan (56012968600); Krauss, Ken W. (7007182997); Zhao, Kaiyuan (57911054400); Fu, Haifeng (57190140538); Chen, Luzhen (12805880600); Wang, Mao (25123150000); Wang, Wenqing (55714109400)	Coupling near-surface geomorphology with mangrove community diversity at the estuarine scale: A case study at Dongzhaigang Bay, China	2023	Sedimentology	1	10.1111/sed.13030	https://www.scopus.com/inward/record.uri?eid=2-s2.0-85139084555&doi=10.1111%2fsed.13030&partnerID=40&md5=d330e995a4e5d880bec014b4d094e1dc	Coastal wetlands are key features of the Earth's surface and are characterized by a diverse array of coupled geomorphological and biological processes. However, the links between the distribution of biodiversity (for example, species and structural diversity) and the formation of coastal geomorphology are not well-understood on a landscape scale most useful to coastal zone managers. This study de…	Geomorphological processes; geomorphology–mangrove feedbacks; mangrove diversity; surface deposition; surface elevation; surface erosion	China; Hainan; Antennas; Biodiversity; Coastal zones; Erosion; Geomorphology; Population distribution; Sea level; Wetlands; Geomorphological process; Geomorphology–mangrove feedback; Landscape scale; Mangrove diversity; Mangrove species; Near surfaces; Soil surfaces; Surface deposition; Surface elevations; Surface erosion; coastal morphology; coastal wetland; coastal zone management; community co…	Article	Scopus
Leah, T; Cerbari, V	Leah, Tamara; Cerbari, Valerian	COVER CROPS - KEY TO STORING ORGANIC MATTER AND REMEDIATION OF DEGRADED PROPERTIES OF SOILS IN MOLDOVA	2015	SCIENTIFIC PAPERS-SERIES A-AGRONOMY	1	doi_45		The existing system of agriculture in the Republic of Moldova has led to decreasing the humus content, destructuring of arable soil layer and loss of its resistance to compaction. Remediation of degraded chernozem characteristics can be achieved by phytoameliorative methods requiring cultivation of grasses and legumes with fasciculate root system. Given the fact that in the Republic of Moldova is…	cover crops; organic matter; remediation; soil degradation; Moldova		Article	WOS
do Nascimento, V; Arf, O; Alves, MC; de Souza, EJ; da Silva, PRT; Kaneko, FH; Teixeira, MCM; Jalal, A; Oliveira, CED; Sabundjian, MT; Ferrari, S; Prado, EP; Sobrinho, RL; Al-Hashimi, A; Okla, MK; Alwasel, YA; AbdElgawad, H	do Nascimento, Vagner; Arf, Orivaldo; Alves, Marlene Cristina; de Souza, Epitacio Jose; da Silva, Paulo Ricardo Teodoro; Kaneko, Flavio Hiroshi; Teixeira Filho, Marcelo Carvalho Minhoto; Jalal, Arshad; Oliveira, Carlos Eduardo da Silva; Sabundjian, Michelle Traete; Ferrari, Samuel; Prado, Evandro Pereira; Sobrinho, Renato Lustosa; Al-Hashimi, Abdulrahman; Okla, Mohammad Kheir; Alwasel, Yasmeen Ab…	Cover Crops and Mechanical Scarification in the Yield and Industrial Quality of Upland Rice	2022	FRONTIERS IN ENVIRONMENTAL SCIENCE	0	10.3389/fenvs.2022.895993	http://dx.doi.org/10.3389/fenvs.2022.895993	Mechanical soil scarification and cover crops cultivation are promising tools to minimize surface soil layer compaction in no-tillage systems. The objective of the current study was to evaluate the effects of mechanical soil scarification associated with predecessor and successive growth of cover crops on grain yield and industrial quality of upland rice in a no-tillage system. The research was c…	green manure; Oryza sativa L; scarifier plow; soil compaction; soil conservation management	NO-TILLAGE; COMPACTION; POROSITY; ROOT	Article	WOS
Bartholomeus, RP; Witte, JPM; van Bodegom, PM; van Dam, JC; Aerts, R	Bartholomeus, Ruud P.; Witte, Jan-Philip M.; van Bodegom, Peter M.; van Dam, Jos C.; Aerts, Rien	Critical soil conditions for oxygen stress to plant roots: Substituting the Feddes-function by a process-based model	2008	JOURNAL OF HYDROLOGY	79	10.1016/j.jhydrol.2008.07.029	http://dx.doi.org/10.1016/j.jhydrol.2008.07.029	Effects of insufficient soil aeration on the functioning of plants form an important field of research. A well-known and frequently used utility to express oxygen stress experienced by plants is the Feddes-function. This function reduces root water uptake linearly between two constant pressure heads, representing threshold values for minimum and maximum oxygen deficiency. However, the correctness…	Feddes-function; gas filled porosity; oxygen stress; root water uptake; transpiration; water logging	USE SYSTEMS-ANALYSIS; CROP GROWTH-MODELS; PHYSICAL-PROPERTIES; WATER-UPTAKE; DIFFUSION; RESPIRATION; AERATION; COMPACTION; TRANSPORT; CONDUCTIVITY	Article	WOS
Rahmianna A.A.; Adisarwanto T.; Kirchhof G.; So H.B.	Rahmianna, A.A. (57189764752); Adisarwanto, T. (6507177194); Kirchhof, G. (8947197100); So, H.B. (7102300080)	Crop establishment of legumes in rainfed lowland rice-based cropping systems	2000	Soil and Tillage Research	31	10.1016/S0167-1987(00)00123-9	https://www.scopus.com/inward/record.uri?eid=2-s2.0-0033865064&doi=10.1016%2fS0167-1987%2800%2900123-9&partnerID=40&md5=2fc6685612fcef5ac8fbe948637061cb	Poor crop establishment is one of the major limitations to the production of grain legumes after rice (Oryza sativa L.) in rainfed lowland rice-based cropping systems. The success of germination and emergence of mungbean (Vigna radiata (L.) Wilzek), soybean (Glycine max (L.) Merr) and peanut (Arachis hypogaea L.) planted in zero tilled (ZT), zero tilled combined with mulch application (ZTM) and t…	Crop establishment; Dibbling; Germination; Grain legumes; Rainfed lowland rice; Soil water potential	Indonesia; Arachis hypogaea; Glycine max; Oryza sativa; Vigna radiata; crop processing; crop production; legume; lowland environment; mulching; rainfed agriculture; seedling establishment; tillage	Article	Scopus	N	Y	A	44
Silva, JFG; Gonçalves, WG; Costa, KAD; Neto, JF; de Brito, MF; da Silva, FC; Severiano, ED	Guimaraes Silva, Jose Fausto; Goncalves, Wainer Gomes; de Pinho Costa, Katia Aparecida; Flavio Neto, Jose; de Brito, Marlete Ferreira; da Silva, Felipe Carreira; Severiano, Eduardo da Costa	Crop-livestock integration and the physical resilience of a degraded Latosol	2019	SEMINA-CIENCIAS AGRARIAS	7	10.5433/1679-0359.2019v40n6Supl2p2973	http://dx.doi.org/10.5433/1679-0359.2019v40n6Supl2p2973	The degradation of pastures in Brazil is a problem of agronomic and environmental importance because it impairs the productive capacity of the soil and the hydrological cycle. In this context, the integration of agriculture and livestock emerges as a promising practice in recovering degraded soils through aggregation, increasing organic carbon in the soil and breaking compacted layers via the gro…	Aggregate stability; Biological soil loosening; Brachiaria sp; Least limiting water range; Soil structural quality	LIMITING WATER RANGE; SOIL ORGANIC-MATTER; AGGREGATE STABILITY; COVER CROPS; NO-TILLAGE; PRECONSOLIDATION PRESSURE; HYDRIC CHARACTERIZATION; BIOMASS PRODUCTION; STRUCTURAL-CHANGES; BRAZILIAN SAVANNA	Article	WOS
Goulart, RZ; Reichert, JM; Rodrigues, MF	Goulart, Rafael Ziani; Reichert, Jose Miguel; Rodrigues, Miriam Fernanda	Cropping poorly-drained lowland soils: Alternatives to rice monoculture, their challenges and management strategies	2020	AGRICULTURAL SYSTEMS	23	10.1016/j.agsy.2019.102715	http://dx.doi.org/10.1016/j.agsy.2019.102715	Lowland areas consist mostly of hydromorphic, poorly-drained soils, constituting an important agricultural frontier in Brazil and around the world. Flood-irrigated rice cultivation has become a monoculture in lowland soils, degrading soil structure and causing weed resistance, partially overcome by crop rotation and soil tillage. Rotation with dryland crops, such as soybean and corn, is an altern…	Sustainable agriculture; Food production; Monocropping; Paddy-rice; Oxygen stress	NO-TILLAGE; BIOLOGICAL-PROPERTIES; SPATIAL VARIABILITY; TEMPORAL VARIATION; SOYBEAN ROOTS; BULK-DENSITY; SYSTEMS; YIELD; GROWTH; ALFISOL	Review	WOS	N	Y	A	45
Panahi M.; Khosravi K.; Ahmad S.; Panahi S.; Heddam S.; Melesse A.M.; Omidvar E.; Lee C.-W.	Panahi, Mahdi (57193681013); Khosravi, Khabat (57189515171); Ahmad, Sajjad (9640056400); Panahi, Somayeh (57197793587); Heddam, Salim (25226555100); Melesse, Assefa M (6603367628); Omidvar, Ebrahim (25926051700); Lee, Chang-Wook (55905144900)	Cumulative infiltration and infiltration rate prediction using optimized deep learning algorithms: A study in Western Iran	2021	Journal of Hydrology: Regional Studies	20	10.1016/j.ejrh.2021.100825	https://www.scopus.com/inward/record.uri?eid=2-s2.0-85105350635&doi=10.1016%2fj.ejrh.2021.100825&partnerID=40&md5=8ad0039c00eb039b19cfbf33a3d951f5	Study region: Sixteen different sites from two provinces (Lorestan and Illam) in the western part of Iran were considered for the field data measurement of cumulative infiltration, infiltration rate, and other effective variables that affect infiltration process. Study focus: Soil infiltration is recognized as a fundamental process of the hydrologic cycle affecting surface runoff, soil erosion, a…	CNN; Cumulative infiltration; Deep learning; Infiltration rate; Iran; Metaheuristic		Article	Scopus
Lou S.; He J.; Li H.; Wang Q.; Lu C.; Liu W.; Liu P.; Zhang Z.; Li H.	Lou, Shangyi (57209885778); He, Jin (35210161100); Li, Hongwen (35491067400); Wang, Qingjie (25723694300); Lu, Caiyun (22035321100); Liu, Wenzheng (57195978955); Liu, Peng (57192681192); Zhang, Zhenguo (55790840700); Li, Hui (57057321500)	Current knowledge and future directions for improving subsoiling quality and reducing energy consumption in conservation fields	2021	Agriculture (Switzerland)	16	10.3390/agriculture11070575	https://www.scopus.com/inward/record.uri?eid=2-s2.0-85109173746&doi=10.3390%2fagriculture11070575&partnerID=40&md5=9301f2262ddf2c8f2e918d722f553092	Subsoiling has been acknowledged worldwide to break compacted hardpan, improve soil permeability and water storage capacity, and promote topsoil deepening and root growth. However, there exist certain factors which limit the wide in-field application of subsoiling machines. Of these factors, the main two are poor subsoiling quality and high energy consumption, especially the undesired tillage dep…	Anti-drag; Soil mechanical interaction; Subsoiling machine; Subsoiling shovel design; Tillage depth control; Tillage depth detection; Tillage depth stability		Review	Scopus
Wine, ML; Hendrickx, JMH; Cadol, D; Zou, CB; Ochsner, TE	Wine, Michael L.; Hendrickx, Jan M. H.; Cadol, Daniel; Zou, Chris B.; Ochsner, Tyson E.	Deep drainage sensitivity to climate, edaphic factors, and woody encroachment, Oklahoma, USA	2015	HYDROLOGICAL PROCESSES	22	10.1002/hyp.10470	http://dx.doi.org/10.1002/hyp.10470	Because groundwater is Earth's largest pool of freshwater, understanding the sensitivity of deep drainage to climate, soils, and land cover is critical in managing water resources. To better understand controls on this critical flux in the context of woody encroachment, we determined the sensitivity of deep drainage to climate, soil texture, soil compaction, rooting depth, growing season duration…	groundwater recharge; Hydrus; juniper; deep drainage; rangeland hydrology; chloride mass balance	SOUTHERN GREAT-PLAINS; GROUNDWATER RECHARGE; WATER-BALANCE; HYDRAULIC-PROPERTIES; TALLGRASS PRAIRIE; ROOTING DEPTH; LAND-USE; SOIL; VEGETATION; FLOW	Article	WOS
Alzugaray C.; Vilche M.S.; Petenello C.	Alzugaray, Claudia (7801356092); Vilche, María Sofía (8907509900); Petenello, Cristina (26434873600)	Deep tillage in the no-till system: Effects on the biological conditions of the soil	2008	Ciencia e Investigacion Agraria	1	doi_5	https://www.scopus.com/inward/record.uri?eid=2-s2.0-64749084665&partnerID=40&md5=f5d9c8dc2b569d6ae553615e7e048ecf	The no-tillage system offers the advantages of greater stability and biological diversity, although it may generate soil compaction. This mechanical restriction can be solved with deep tillage, which is able to generate loosening that preserves the superficial covertures. The biological condition of soil is very sensitive to disturbances resulting from tillage. The objective of this study was the…	Biological condition; No-tillage; Paratill; Zea mays	Fungi; Zea mays	Article	Scopus	N	Y	A	46
Azevedo, RP; Corinto, LM; Peixoto, DS; De Figueiredo, T; Silveira, GCD; Peche, PM; Pio, LAS; Pagliari, PH; Curi, N; Silva, BM	Azevedo, Raphael Passaglia; Corinto, Lara Mota; Peixoto, Devison Souza; De Figueiredo, Tomas; Dias Silveira, Gustavo Cesar; Peche, Pedro Maranha; Salles Pio, Leila Aparecida; Pagliari, Paulo Humberto; Curi, Nilton; Silva, Bruno Montoani	Deep Tillage Strategies in Perennial Crop Installation: Structural Changes in Contrasting Soil Classes	2022	PLANTS-BASEL	3	10.3390/plants11172255	http://dx.doi.org/10.3390/plants11172255	Tillage modifies soil structure, which can be demonstrated by changes in the soil's physical properties, such as penetration resistance (PR) and soil electrical resistivity (p). The aim of this study was to evaluate the effect of deep tillage strategies on three morphogenetically contrasting soil classes in the establishment of perennial crops regarding geophysical and physical-hydric properties.…	deep mixing; subsoiling; soil electrical resistivity; resistance to penetration	ELECTRICAL-RESISTIVITY TOMOGRAPHY; PHYSICAL-PROPERTIES; ROOT-GROWTH; PENETRATION RESISTANCE; TILLED LAYER; COMPACTION; MANAGEMENT; COFFEE; MOISTURE; QUALITY	Article	WOS	N	Y	A	47
Zhang Z.; Liu M.; Sun J.; Wei T.	Zhang, Zhenchao (57211267713); Liu, Miao (35264494000); Sun, Jian (56278335600); Wei, Tianxing (7202664429)	Degradation leads to dramatic decrease in topsoil but not subsoil root biomass in an alpine meadow on the Tibetan Plateau, China	2020	Journal of Arid Land	9	10.1007/s40333-020-0074-x	https://www.scopus.com/inward/record.uri?eid=2-s2.0-85095878907&doi=10.1007%2fs40333-020-0074-x&partnerID=40&md5=20ae12655328354cb81de6b0029cfbef	Understanding the effects of degradation on belowground biomass (BGB) is essential for assessment of carbon budget of the alpine meadow ecosystem on the Tibetan Plateau, China. This ecosystem has been undergoing serious degradation owing to climate change and anthropogenic activities. This study examined the response of the vertical distribution of plant BGB to degradation and explored the underl…	alpine meadow; belowground biomass; degradation; plant community structure; soil properties; Tibetan Plateau	China; Qinghai-Xizang Plateau; Zoige Plateau; belowground biomass; bulk density; community dynamics; community structure; ecosystem dynamics; meadow; nutrient dynamics; topsoil	Article	Scopus
Vannucchi F.; Scartazza A.; Scatena M.; Rosellini I.; Tassi E.; Cinelli F.; Bretzel F.	Vannucchi, Francesca (56399291800); Scartazza, Andrea (6508258011); Scatena, Manuele (8519602200); Rosellini, Irene (55382546500); Tassi, Eliana (12794070500); Cinelli, Fabrizio (7004874586); Bretzel, Francesca (14324298000)	De-inked paper sludge and mature compost as high-value components of soilless substrate to support tree growth	2021	Journal of Cleaner Production	7	10.1016/j.jclepro.2020.125176	https://www.scopus.com/inward/record.uri?eid=2-s2.0-85096849612&doi=10.1016%2fj.jclepro.2020.125176&partnerID=40&md5=3a923e37126d4fb2db15a6b04e478230	The recycled paper industry produces tons of waste whose disposal is a cost for industry and the environment. This research examines the suitability of de-inked paper sludge (DPS), after pelletization, as a sustainable alternative component to a peat-based growing media, creating ideal root conditions for tree development (e.g. high water storage, low compaction). DPS, tested on Lepidium sativum …	Nitrogen; Photosynthetic efficiency; Phytotoxicity; Recycled paper; Urban trees	Carbon Dioxide; Chemical Analysis; Composting; Forestry; Paper; Peat; Carbon dioxide; Chemical analysis; Composting; Electron transport properties; Forestry; Paper; Paper and pulp industry; Peat; Pelletizing; Physiological models; Physiology; Quantum chemistry; Waste disposal; Zeolites; Electron transport rate; Lagerstroemia indica; Paper industries; Photosynthetic efficiency; Physical and chemic…	Article	Scopus
Al-Madhhachi, AT; Hanson, GJ; Fox, GA; Tyagi, AK; Bulut, R	Al-Madhhachi, A. T.; Hanson, G. J.; Fox, G. A.; Tyagi, A. K.; Bulut, R.	DERIVING PARAMETERS OF A FUNDAMENTAL DETACHMENT MODEL FOR COHESIVE SOILS FROM FLUME AND JET EROSION TESTS	2013	TRANSACTIONS OF THE ASABE	51	doi_50		The erosion rate of cohesive soils is commonly quantified using the excess shear stress model, which is dependent on two major soil parameters: the critical shear stress (tau(c)) and the erodibility coefficient (k(d)). A submerged jet test (jet erosion test, or JET) is one method that has been developed for measuring these parameters. The disadvantage of using the excess shear stress model is tha…	Cohesive soils; Detachment rate model; Erodibility; Flume; Jet erosion test; Shear stress	SURFACE ERODIBILITY; EARTHEN CHANNELS; COMPACTED SOILS; TURBULENT-FLOW; HIGH STRESSES; SCOUR	Article	WOS
Dai D.; Chen D.; Mao X.; Zhang Y.; Li Y.; Wang S.; Zhang B.	Dai, Dong (57220072660); Chen, Du (49861133600); Mao, Xu (57205531310); Zhang, Yawei (55976865200); Li, Yutong (58557095500); Wang, Shumao (55682597300); Zhang, Bin (56171114600)	Design and performance analysis of indoor calibration device for the force-measuring system of the tractor three-point hitch	2023	International Journal of Agricultural and Biological Engineering	0	10.25165/j.ijabe.20231603.7455	https://www.scopus.com/inward/record.uri?eid=2-s2.0-85169313263&doi=10.25165%2fj.ijabe.20231603.7455&partnerID=40&md5=928e0765061584edd588eaec26558eaf	The real-time monitoring of the load in farming by the sensor installed on the tractor's three-point hitch can effectively improve the farming efficiency and force-position combined control, reduce the compaction risk of the wheel on the soil and reduce the fuel consumption in farming process. However, the measurement and quantification of the loads on the three-point hitch have some problems rem…	dynamic loading verification method; hitch force calibration bench; hitch force measurement system; three-point hitch; tractor		Article	Scopus
Favilla, HS; Tormena, CA; Cherubin, MR	Favilla, Henrique Sasso; Tormena, Cassio Antonio; Cherubin, Mauricio Roberto	Detecting near-surface Urochloa ruziziensis (Braquiaria grass) effects on soil physical quality through capacity and intensity indicators	2021	SOIL RESEARCH	3	10.1071/SR20148	http://dx.doi.org/10.1071/SR20148	In Brazil, no-tillage is the most widely used soil conservation system (on more than 32 million hectares). However, intensification of the mechanisation of agricultural operations with larger and heavier machines increases the pressure on the soil, which, together with the reduced diversity of crops, results in compaction and physical degradation of soils under no-tillage systems. In this context…	aeration; braquiaria grass; bulk density; cover plant; intercropping; no-till; pore continuity; soil compaction; Urochloa ruziziensis	LIMITING WATER RANGE; NO-TILLAGE; HYDRAULIC CONDUCTIVITY; SUBTROPICAL REGION; MICROBIAL ACTIVITY; ROOT ELONGATION; ORGANIC-MATTER; BULK-DENSITY; COVER CROPS; COMPACTION	Article	WOS	N	Y	A	48
Damian F.; Damian G.	Damian, Floarea (14024218100); Damian, Gheorghe (6603588423)	Detoxification of heavy metal contaminated soils	2007	American Journal of Environmental Sciences	12	10.3844/ajessp.2007.193.198	https://www.scopus.com/inward/record.uri?eid=2-s2.0-34347212988&doi=10.3844%2fajessp.2007.193.198&partnerID=40&md5=3dc22895a6affe7fb12c5ef3c056a3fa	The concentration of the heavy metals in the soils from the strong affected zones because of the mining and metallurgical industry, Baia Mare and Zlatna (Romania), is significant due to the high values of the contents and association of the four metals Pb, Cu, Zn, Cd. The efficacy of the natural zeolites in heavy metals immobilization from the studied soils was evaluated in experiments in which t…	Organo-zeolitic; Plant growth; Soil polluted	Alba; Baia Mare; Eurasia; Europe; Maramures; Romania; Southern Europe; Zlatna; Lolium perenne; detoxification; grass; growth; heavy metal; soil degradation; soil pollution; soil remediation; zeolite	Article	Scopus
Asif M.; Nawaz M.F.; Ahmad I.; Rashid M.H.U.; Farooq T.H.; Kashif M.; Gul S.; Li Q.	Asif, Muhammad (57217444972); Nawaz, Muhammad Farrakh (55440111800); Ahmad, Irfan (58251007200); Rashid, Muhammad Haroon U. (57205199150); Farooq, Taimoor Hassan (57196079984); Kashif, Muhammad (57214561292); Gul, Sadaf (7004732122); Li, Qian (57224995664)	Detrimental Effects of Induced Soil Compaction on Morphological Adaptation and Physiological Plasticity of Selected Multipurpose Tree Species	2023	Plants	0	10.3390/plants12132468	https://www.scopus.com/inward/record.uri?eid=2-s2.0-85164705383&doi=10.3390%2fplants12132468&partnerID=40&md5=d8d16db34ff2a76a9badeadb8422d1dc	Soil compaction has become a global problem affecting soil worldwide. With an increased population, more demands for food and wood have resulted in intensive cultivation and increased mechanization of our farmlands and irrigated plantations. The use of heavy machinery results in soil compaction, which affects the entire soil ecosystem. This study was conducted to analyze the impact of compacted s…	agro-forest trees; heavy machinery; morphological traits; physiological traits; soil bulk density		Article	Scopus	Y	Y	P	49
Colombi T.; Keller T.	Colombi, Tino (56512088400); Keller, Thomas (13610309200)	Developing strategies to recover crop productivity after soil compaction—A plant eco-physiological perspective	2019	Soil and Tillage Research	85	10.1016/j.still.2019.04.008	https://www.scopus.com/inward/record.uri?eid=2-s2.0-85064117608&doi=10.1016%2fj.still.2019.04.008&partnerID=40&md5=b18649ea36a33400fe3b9fdfbc48e5db	Soil compaction constitutes a major threat to the fertility of arable soils and food security. The aim of this paper is to highlight the need and opportunities for plant eco-physiological approaches to identify strategies to recover crop yields after soil compaction. Reduced productivity on compacted soil primarily results from decreased root elongation rates and thus limited accessibility to wat…	Oxygen concentration; Penetration resistance; Plant eco-physiology; Resource accessibility; Root growth; Soil compaction	Agronomy; Air; Compaction; Crops; Food supply; Industrial management; Physiology; Plant expansion; Plants (botany); Productivity; Recovery; Soil mechanics; Ecophysiology; Oxygen concentrations; Penetration resistances; Resource accessibility; Root growth; Soil compaction; biomechanics; compaction; concentration (composition); crop production; crop yield; ecophysiology; growth response; oxygen; pe…	Article	Scopus	N	Y	A	50
Kathirvel, K; Jesudas, DM; Selvakumar, D	Kathirvel, K.; Jesudas, D. Manohar; Selvakumar, D.	Development and Evaluation of Tractor Operated Rotary Spading Machine	2011	AMA-AGRICULTURAL MECHANIZATION IN ASIA AFRICA AND LATIN AMERICA	0	doi_49		The manual spading operation in rice fallow cotton is a highly labour intensive operation. The success of the crop depends on this crucial operation. The labour availability for such work is very limited and manual operation is costly. A tractor operated rotary spading machine was developed that provided an exciting alternative to tillage under conditions where other tillage techniques cannot be …			Article	WOS
Andrade-Sanchez, P; Upadhyaya, SK; Plouffe, C; Poutre, B	Andrade-Sanchez, P.; Upadhyaya, S. K.; Plouffe, C.; Poutre, B.	DEVELOPMENT AND FIELD EVALUATION OF A FIELD-READY SOIL COMPACTION PROFILE SENSOR FOR REAL-TIME APPLICATIONS	2008	APPLIED ENGINEERING IN AGRICULTURE	12	doi_31		Although the first prototype of a soil compactionprofile sensor (SCPS) developed at the University of California Davis performed well in terms of sensing variation in soil compaction level with operating depth, if indicated a need for design improvements in three aspects - cost, size, and operational characteristics. The goal of this study was to design, fabricate, and test a field-readly device …	Cone index; Cone index equivalent; Soil compaction; Soil profile; Profile compaction sensor; Prescription tillage	ON-THE-GO; MECHANICAL IMPEDANCE; ROOT-GROWTH; STRENGTH; COTTON; DEPTH	Article	WOS
Croton J.T.; Ainsworth G.L.	Croton, James T. (6506064183); Ainsworth, Glen L. (6602844012)	Development of a winged tine to relieve mining-related soil compaction after bauxite mining in Western Australia	2007	Restoration Ecology	5	10.1111/j.1526-100X.2007.00292.x	https://www.scopus.com/inward/record.uri?eid=2-s2.0-37349036947&doi=10.1111%2fj.1526-100X.2007.00292.x&partnerID=40&md5=a4f80cabe428cc3c93b1001ef03623af	Deep ripping, using a conventional chisel-tine to a nominal depth of 1.4 m, was introduced to Alcoa's operations on the Darling Plateau in 1969 following windthrow of a number of trees. Although research into mine floor compaction showed that this ripping depth was sufficient to remove the mining compaction, tillage studies showed that plastic failure around the point of a conventional tine rippi…	Consolidation; Deep tillage; Mine restoration; Ripping; Root penetration; Soil compaction; Surface mining; Water infiltration	Australasia; Australia; bauxite; compaction; consolidation; infiltration; mining; penetration; tillage	Article	Scopus
Kaufmann M.; Tobias S.; Schulin R.	Kaufmann, Manfred (57203627239); Tobias, Silvia (23398621000); Schulin, Rainer (7003426404)	Development of the mechanical stability of a restored soil during the first 3 years of re-cultivation	2009	Soil and Tillage Research	15	10.1016/j.still.2008.10.002	https://www.scopus.com/inward/record.uri?eid=2-s2.0-60449112781&doi=10.1016%2fj.still.2008.10.002&partnerID=40&md5=3a22e5313c7cc8cfb6cdb4209227e967	Soil restoration is the process by which a soil that has been disturbed by excavation and displacement or by degradation is returned to its original state by means of active treatment. At the beginning of the process, restored soils are mechanically labile and susceptible to compaction. In this study, we monitored the regeneration of some physical soil quality indicators (bulk density, coarse por…	Compression index; Physical soil properties; Precompression stress; Soil compaction; Soil restoration	Biological materials; Clay minerals; Compaction; Fire hazards; Gravel; Mechanical stability; Organic carbon; Organic compounds; Porosity; Regression analysis; Repair; Restoration; Soil mechanics; Stresses; Cambisol; compaction; compression; environmental restoration; porosity; soil management; soil stabilization; Compression index; Physical soil properties; Precompression stress; Soil compaction;…	Article	Scopus
Boizard H.; Peigné J.; Sasal M.C.; de Fátima Guimarães M.; Piron D.; Tomis V.; Vian J.-F.; Cadoux S.; Ralisch R.; Tavares Filho J.; Heddadj D.; De Battista J.; Duparque A.; Franchini J.C.; Roger-Estrade J.	Boizard, Hubert (6507981600); Peigné, Joséphine (6507153492); Sasal, María Carolina (6602259768); de Fátima Guimarães, Maria (55486414600); Piron, Denis (25637275100); Tomis, Vincent (57190380715); Vian, Jean-François (26032368100); Cadoux, Stéphane (23007560900); Ralisch, Ricardo (6508291455); Tavares Filho, João (8547509100); Heddadj, Djilali (6508262151); De Battista, Juan (23491879500); Dupar…	Developments in the “profil cultural” method for an improved assessment of soil structure under no-till	2017	Soil and Tillage Research	21	10.1016/j.still.2016.07.007	https://www.scopus.com/inward/record.uri?eid=2-s2.0-84979642404&doi=10.1016%2fj.still.2016.07.007&partnerID=40&md5=3393e76781761fe9a920f463d4950d4e	In France, agronomists have studied the effects of cropping systems on soil structure using a field method that is based on a visual description of the soil structure. This “profil cultural” method was designed as a field diagnostic tool to identify the effects of tillage and compaction on soil structure dynamics. It is of great benefit to agronomists seeking to improve crop management and preser…	Biological activity; Bioturbation; Platy soil structure; Soil profile; Soil structure; Soil visual examination	France; Bioactivity; Compaction; Crops; Dynamics; Bioturbation; Climatic conditions; Conventional tillage; Field observations; No-tillage systems; Soil profiles; Soil structure; Visual examination; agricultural management; assessment method; bioactivity; bioturbation; cropping practice; field method; soil amendment; soil analysis; soil fertility; soil profile; soil structure; visual analysis; zer…	Article	Scopus	N	Y	A	51
Peixoto, DS; Silva, BM; Silva, SHG; Karlen, DL; Moreira, SG; da Silva, AAP; de Resende, AV; Norton, LD; Curi, N	Peixoto, Devison Souza; Silva, Bruno Montoani; Silva, Sergio Henrique Godinho; Karlen, Douglas L.; Moreira, Silvino Guimaraes; da Silva, Alessandro Alvarenga Pereira; de Resende, Alvaro Vilela; Norton, Lloyd Darrell; Curi, Nilton	Diagnosing, Ameliorating, and Monitoring Soil Compaction in No-Till Brazilian Soils	2019	AGROSYSTEMS GEOSCIENCES & ENVIRONMENT	8	10.2134/age2018.09.0035	http://dx.doi.org/10.2134/age2018.09.0035	Core IdeasOne-time tillage increased soybean yield as a result of improving soil physical properties.Penetration resistance, air capacity, macroporosity, relative field capacity, and S index were the soil physical properties that best predicted soybean yield.The most sensitive soil physical properties for detecting structural related alterations were equally important for predicting soybean yield…		LIMITING WATER RANGE; PHYSICAL QUALITY; GRAIN-YIELD; AVAILABLE WATER; ROOT ELONGATION; CROP PRODUCTION; ORGANIC-MATTER; RANDOM FORESTS; SOYBEAN YIELD; DEEP TILLAGE	Article	WOS	N	Y	A	52
Bressanin, LA; Diniz, AAM; Souza, KRDD; Florentino, LA; Silva, ABD; Magalha, PC; Pasqual, M; Souza, TCD	Bressanin, Leticia A.; Diniz, Andre A. M.; Souza, Kamila R. D. de; Florentino, Ligiane A.; Silva, Adriano B. da; Magalha, Paulo C.; Pasqual, Moacir; Souza, Thiago C. de	Diazotrophic bacteria improve Hymenaea courbaril seedlings growth and survival in iron mine tailings	2022	JOURNAL OF ENVIRONMENTAL MANAGEMENT	0	10.1016/j.jenvman.2022.115985	http://dx.doi.org/10.1016/j.jenvman.2022.115985	One of the largest accidents with mine tailings happened in Brazil in 2015, with the rupture of the Fundao dam, and the physical characteristics of these tailings make it difficult to recover degraded areas. Hymenaea courbaril is a tree species native to Brazil that has low nutritional and water requirements, besides its capacity for survival in contaminated environments. In this study we hypothe…	Jatoba; Mining residues; Plant growth -promoting bacteria; Plant morphophysiology; Remediation	PLANT-GROWTH; STRESS; PHOTOSYNTHESIS; IMPACT; WHEAT; WATER; AZNALCOLLAR; DEFICIENCY; PHOSPHORUS; COMPACTION	Article	WOS
He, YB; Wu, ZL; Zhao, TM; Yang, HY; Ali, W; Chen, JZ	He, Yangbo; Wu, Zhangli; Zhao, Tiemin; Yang, Huiyan; Ali, Waqar; Chen, Jiazhou	Different plant species exhibit contrasting root traits and penetration to variation in soil bulk density of clayey red soil	2022	AGRONOMY JOURNAL	6	10.1002/agj2.20972	http://dx.doi.org/10.1002/agj2.20972	High bulk density reduces yields in almost every soil and management system worldwide. Using pioneer plants was one of the practical solutions to remediate the adverse effects from high bulk density. The objectives of this research were to investigate the effect of soil bulk density on root traits and penetration of different pioneer plants (rape [Brassica napus L. cv. Huashuang 4]; deep rape [Br…		MEDICAGO-SATIVA; COMPACTION; ABILITY; GROWTH; WATER	Article	WOS	Y	Y	A	53
Hu P.; Du Y.; Yang Y.; Li Z.; Luo Y.; Wu L.	Hu, Pengjie (12791123000); Du, Yanpei (57223876039); Yang, Yuying (57220086704); Li, Zhenxuan (56194256900); Luo, Yongming (55523486900); Wu, Longhua (56397329600)	Dispose waste liquor of fresh biomass of a hyperaccumulator Sedum plumbizincicola in phytoextraction process	2022	International Journal of Phytoremediation	0	10.1080/15226514.2021.1917509	https://www.scopus.com/inward/record.uri?eid=2-s2.0-85106279290&doi=10.1080%2f15226514.2021.1917509&partnerID=40&md5=5524b9261516cabb98e24e213d825956	Sedum plumbizincicola has been widely employed to remove cadmium (Cd) and zinc (Zn) from contaminated soils and harvested biomass is used to recover valuable metals. While chopping and compacting are efficient methods to rapidly reduce the volume and moisture of fresh biomass, the resulting waste liquor containing metals needs treatment. Two types of contaminated soils were cropped with S. plumbi…	Heavy metals; phytoextraction; Sedum plumbizincicola; soil retain; waste liquor	Biodegradation, Environmental; Biomass; Cadmium; Sedum; Soil; Soil Pollutants; cadmium; biomass; bioremediation; Sedum; soil; soil pollutant	Article	Scopus
Muhandiram, NPK; Humphreys, MW; Fychan, R; Davies, JW; Sanderson, R; Marley, CL	Muhandiram, Nuwan P. K.; Humphreys, Mike W.; Fychan, Rhun; Davies, John W.; Sanderson, Ruth; Marley, Christina L.	Do agricultural grasses bred for improved root systems provide resilience to machinery-derived soil compaction?	2020	FOOD AND ENERGY SECURITY	6	10.1002/fes3.227	http://dx.doi.org/10.1002/fes3.227	The increasing frequency of droughts and floods on grasslands, due to climate change, increases the risk of soil compaction. Soil compaction affects both soil and forage productivity. Differing grasses may counteract some effects of compaction due to differences in their root architecture and ontogeny. To compare their resilience to soil compaction, threeFestulolium(ryegrass and fescue species' h…	Festulolium; forage yield; roots; ryegrass; soil compaction	PHYSICAL-PROPERTIES; HYDRAULIC-PROPERTIES; PERENNIAL RYEGRASS; FORAGE CROPS; GROWTH; NUTRIENT; MANAGEMENT; RESISTANCE; STRENGTH; TRAITS	Article	WOS	N	Y	A	54
Lippold, E; Phalempin, M; Schluter, S; Vetterlein, D	Lippold, Eva; Phalempin, Maxime; Schluter, Steffen; Vetterlein, Doris	Does the lack of root hairs alter root system architecture of Zea mays?	2021	PLANT AND SOIL	14	10.1007/s11104-021-05084-8	http://dx.doi.org/10.1007/s11104-021-05084-8	Aims Root hairs are one root trait among many which enables plants to adapt to environmental conditions. How different traits are coordinated and whether some are mutually exclusive is currently poorly understood. Comparing a root hair defective mutant with its corresponding wild-type, we explored if and how the mutant exhibited root growth adaptation strategies and how dependent this was on subs…	Nutrient availability; Plasticity; Rhizosphere; Root hairs; Texture; Zea mays	SOIL COMPACTION; PHOSPHORUS ACQUISITION; GROWTH; ETHYLENE; MAIZE; RESPONSES; MUTANTS; PENETRATION; FIELD	Article	WOS	Y	Y	A	55
Nichols, SN; Hofmann, RW; Williams, WM	Nichols, S. N.; Hofmann, R. W.; Williams, W. M.	Drought resistance of Trifolium repens x Trifolium uniflorum interspecific hybrids	2014	CROP & PASTURE SCIENCE	20	10.1071/CP14067	http://dx.doi.org/10.1071/CP14067	White clover (Trifolium repens L.) is a widely used and highly valued temperate legume; however, its productivity and survival are restricted under dryland and drought conditions. This study investigated whether drought resistance of white clover could be improved by interspecific hybridisation with Trifolium uniflorum L. After almost 4 months without irrigation in a rain-shelter facility, shoot …	drought; dry matter production; stolon morphology; Trifolium repens; Trifolium uniflorum; white clover	WHITE CLOVER; SOIL-MOISTURE; WATER-STRESS; NEW-ZEALAND; MORPHOLOGY; RESPONSES; GROWTH; HYBRIDIZATION; ACCUMULATION; QUALITY	Article	WOS
Nunes, MR; Pauletto, EA; Denardin, JE; Suzuki, LEAS; van Es, HM	Nunes, Marcio R.; Pauletto, Eloy A.; Denardin, Jose E.; Suzuki, Luis E. A. S.; van Es, Harold M.	Dynamic changes in compressive properties and crop response after chisel tillage in a highly weathered soil	2019	SOIL & TILLAGE RESEARCH	24	10.1016/j.still.2018.10.017	http://dx.doi.org/10.1016/j.still.2018.10.017	Tillage and no-tillage result in different soil mechanical responses which in turn may affect crop growth. Better understanding of soil compressive behavior, therefore, is relevant for the assessment of tillage practices in agricultural systems. We studied the change in soil compressive properties and their relationship with soil physical attributes and plant growth through a chisel tillage chron…	No-Tillage; Soil compaction; Crop growth	TERM FIELD EXPERIMENT; PHYSICAL-PROPERTIES; NO-TILL; BULK-DENSITY; CLAYEY SOIL; WATER; COMPACTION; STRESS; STABILITY; SYSTEMS	Article	WOS	N	Y	A	56
Souza, R; Hartzell, S; Ferraz, APF; de Almeida, AQ; Lima, JRD; Antonino, ACD; de Souza, ES	Souza, Rodolfo; Hartzell, Samantha; Freire Ferraz, Andre Pereira; de Almeida, Andre Quintao; de Sousa Lima, Jose Romualdo; Dantas Antonino, Antonio Celso; de Souza, Eduardo Soares	Dynamics of soil penetration resistance in water-controlled environments	2021	SOIL & TILLAGE RESEARCH	16	10.1016/j.still.2020.104768	http://dx.doi.org/10.1016/j.still.2020.104768	In water-controlled environments, because rainfall is one of the primary hydroclimatic forcings, its variability can affect the dynamics of soil water content and other related processes such as soil penetration resistance (PR), plant growth, and food production. The objective of this study was to simulate the relative soil water content (s) and PR year-round considering semi-arid rainfall condit…	Soil water content modeling; Physical limitation; Bulk density; Pedotransfer; Semi-arid region	PENETROMETER RESISTANCE; RAINFALL SEASONALITY; PHYSICAL QUALITY; ROOT-GROWTH; OXISOL; YIELD; PREDICTION; COMPACTION; STRENGTH; STRESS	Article	WOS	N	Y	A	57
Cambi M.; Mariotti B.; Fabiano F.; Maltoni A.; Tani A.; Foderi C.; Laschi A.; Marchi E.	Cambi, Martina (56991062700); Mariotti, Barbara (36196780500); Fabiano, Fabio (56365898700); Maltoni, Alberto (36170739900); Tani, Andrea (57320848900); Foderi, Cristiano (57133131300); Laschi, Andrea (57132829300); Marchi, Enrico (35186159400)	Early response of Quercus robur seedlings to soil compaction following germination	2018	Land Degradation and Development	26	10.1002/ldr.2912	https://www.scopus.com/inward/record.uri?eid=2-s2.0-85043374548&doi=10.1002%2fldr.2912&partnerID=40&md5=521f289bc947d4d8b3a3ec6c6006fc79	Logging operations using heavy machinery effect changes in soil characteristics due to compaction; such conditions can negatively influence seedling development. In stands managed on the basis of close-to-nature silviculture or continuous cover forestry, successful establishment of natural regeneration after logging is important to ensure the proper functioning of a forest ecosystem, to promote s…	logging operation; pedunculate oak; regeneration; root system; seedling growth	Quercus robur; Compression testing; Containers; Cultivation; Ecosystems; Forestry; Logging (forestry); Machinery; Plants (botany); Reforestation; Seed; Soil mechanics; Soil testing; Soils; Logging operations; Pedunculate oak; Regeneration; Root system; Seedling growth; angiosperm; compaction; germination; root; seedling emergence; Compaction	Article	Scopus	N	Y	P	58
Breshears D.D.; Nyhan J.W.; Davenport D.W.	Breshears, David D. (6701807556); Nyhan, John W. (6701517089); Davenport, David W. (7005522211)	Ecohydrology monitoring and excavation of semiarid landfill covers a decade after installation	2005	Vadose Zone Journal	19	10.2136/vzj2004.0038	https://www.scopus.com/inward/record.uri?eid=2-s2.0-40849098270&doi=10.2136%2fvzj2004.0038&partnerID=40&md5=867b6773d8047680ffa132fbb1966593	Landfill covers are intended to protect buried waste from water seepage and biointrusion for thirty to thousands of years, yet most cover studies are limited to a few years and do not directly investigate net changes in the soil profile that affect changing landfill performance. We evaluated water balances, vegetation cover, rooting patterns, and soil profiles of two landfill-cover designs (two p…		Design; Geotextiles; Integration; Seepage; Soil moisture; Vegetation; Water supply; Conventional design; Eco-hydrology; Engineered barriers; Environmental process; Integrated designs; Interflow; Landfill covers; Landfill performance; Lateral Flow; Los Alamos National Laboratory; Macropores; Net loss; Rooting patterns; Soil profiles; Soil water; Vegetation change; Vegetation cover; Water balance; …	Article	Scopus
Misra V.K.	Misra, V.K. (7201897068)	Ecological and socio-economic security of the rural communities through tree growers' cooperatives	1998	International Journal of Ecology and Environmental Sciences	0	doi_27	https://www.scopus.com/inward/record.uri?eid=2-s2.0-0032413329&partnerID=40&md5=fdf84d35acaac8323af7662abc38f2fd	The centralised management of natural resources by the government departments has alienated people at the gras roots and resulted into collapse of traditional institutions created and managed by the local people. Prior to colonial rule, amongst various institutional models being tried in India and elsewhere for sustainable management of natural resources, the tree growers' cooperatives promoted b…		India; community resource management; cooperative sector; forestry; local participation; tree planting	Article	Scopus
Jung N.C.; Tamai Y.	Jung, Nam Chul (55352768500); Tamai, Yutaka (7102061312)	Ecological role and modification of the plant and fungal cell structure in the interface between host root and ectomycorrhizal hyphae	2012	Mycology	2	10.1080/21501203.2011.654351	https://www.scopus.com/inward/record.uri?eid=2-s2.0-84865790120&doi=10.1080%2f21501203.2011.654351&partnerID=40&md5=1fdd109be526b7e502ef7d5754449328	In this review, we described how the plant and fungal cell structures are modified to interface between the host root and ectomycorrhizal (ECM) hyphae and what these processes imply in the forest ecosystem. Cytoplasmic polyphenols induce the colonization of ECM hyphae. The root hairs bend and collapse in contact with hyphae, which adhere closely to mucilage and are embedded in the epidermis. Acco…	Cell modification; Ectomycorrhizae; Hartig net; Hyphae; Interface; Symbiosis	Coniferophyta; Fungi; Magnoliophyta	Article	Scopus
Sklíba, J; Vlasatá, T; Lövy, M; Hrouzková, E; Meheretu, Y; Sillero-Zubiri, C; Sumbera, R	Skliba, Jan; Vlasata, Tereza; Lovy, Matej; Hrouzkova, Ema; Meheretu, Yonas; Sillero-Zubiri, Claudio; Sumbera, Radim	Ecological role of the giant root-rat (Tachyoryctes macrocephalus) in the Afroalpine ecosystem	2017	INTEGRATIVE ZOOLOGY	11	10.1111/1749-4877.12241	http://dx.doi.org/10.1111/1749-4877.12241	Rodents with prevailing subterranean activity usually play an important role in the ecosystems of which they are a part due to the combined effect of herbivory and soil perturbation. This is the case for the giant root-rat Tachyoryctes macrocephalus endemic to the Afroalpine ecosystem of the Bale Mountains, Ethiopia. We studied the impact of root-rats on various ecosystem features within a 3.5-ha…	Afroalpine; ecosystem engineer; fossorial rodent; soil disturbance; Tachyoryctes macrocephalus	ZOKORS MYOSPALAX-FONTANIERII; POCKET GOPHERS; SOIL; COMMUNITY; PLATEAU; RODENTS; IMPACT; VEGETATION; LIVESTOCK; MAMMALS	Article	WOS
Xu P.; Liang L.Z.; Dong X.Y.; Shen R.F.	Xu, Ping (57677882800); Liang, Lin Zhou (55261335800); Dong, Xiao Ying (35209834000); Shen, Ren Fang (14050917400)	Effect of arbuscular mycorrhizal fungi on aggregate stability of a clay soil inoculating with two different host plants	2015	Acta Agriculturae Scandinavica Section B: Soil and Plant Science	15	10.1080/09064710.2014.960887	https://www.scopus.com/inward/record.uri?eid=2-s2.0-84912019952&doi=10.1080%2f09064710.2014.960887&partnerID=40&md5=f9f99a67a1b369bbd9bbb937d89bedc0	Reductions in pore space caused by soil compaction considerably impact soil permeability to air and water by crop roots. The inoculation of arbuscular mycorrhizal (AM) fungi to alleviate this problem has been explored around the world. A pot experiment was conducted to assess the effects of AM fungi inoculation on the growth of two crops, tomato (Solanum lycopersicum L.) and maize (Zea mays L.), …	arbuscular mycorrhizal (AM) fungi; maize; normalized mean weight diameter (NMWD); soil organic carbon; soil structure; tomato	Fungi; Lycopersicon esculentum; Zea mays	Article	Scopus
Kormanek, M; Malek, S; Banach, J; Durlo, G	Kormanek, Mariusz; Malek, Stanislaw; Banach, Jacek; Durlo, Grzegorz	Effect of Changing Substrate Density and Water Application Method on Substrate Physical Properties and Container-Grown Seedling Growth	2023	FORESTS	0	10.3390/f14071490	http://dx.doi.org/10.3390/f14071490	The quality of container-grown seedlings is influenced by the air and water properties of the substrate. These properties are closely tied to the amount and frequency of water supplied through sprinkler systems in nurseries, as well as the density of the substrate in the container cells. Throughout the entire growing season, this study examined how various parameters of Scots pine, Norway spruce,…	HIKO container; Pinus sylvestris; Picea abies; Fagus sylvatica; Quercus robur	SOIL COMPACTION; PEAT SUBSTRATE; SPHAGNUM PEAT; BULK-DENSITY; NURSERY; PERLITE; TRAITS; ROOTS; LIGHT	Article	WOS
Kahlon M.S.; Singh C.B.; Dhingra M.	Kahlon, M.S. (37072547900); Singh, C.B. (58279249400); Dhingra, Madhu (57194087474)	Effect of Compaction and Irrigation Regimes on Soil Physical Characteristics, Emergence, Growth and Productivity of Summer Moongbean	2023	Legume Research	0	10.18805/LR-4362	https://www.scopus.com/inward/record.uri?eid=2-s2.0-85162998205&doi=10.18805%2fLR-4362&partnerID=40&md5=0337c560632fa6281391e5514d982665	Background: Soil compaction adversely affects mechanical and water transmission characteristics, thus hampering crop growth and productivity. However, under coarse-textured soils, compaction to a certain extent is beneficial concerning restricting water transmission, increasing water retention and improving productivity. The present study was aimed to investigate the effect of compaction and irri…	Compaction; Irrigation; Moongbean; Root length density; Water productivity		Article	Scopus	N	Y	A	59
Souza, ES; Antonino, ACD; Heck, RJ; Montenegro, SMGL; Lima, JRS; Sampaio, EVSB; Angulo-Jaramillo, R; Vauclin, M	Souza, E. S.; Antonino, A. C. D.; Heck, R. J.; Montenegro, S. M. G. L.; Lima, J. R. S.; Sampaio, E. V. S. B.; Angulo-Jaramillo, R.; Vauclin, M.	Effect of crusting on the physical and hydraulic properties of a soil cropped with Castor beans (Ricinus communis L.) in the northeastern region of Brazil	2014	SOIL & TILLAGE RESEARCH	26	10.1016/j.still.2014.04.004	http://dx.doi.org/10.1016/j.still.2014.04.004	Crusts are responsible for the reduction of infiltration into soil and increase in runoff during rainfall and irrigation. In a four-ha castor bean field, seven plots (about 1 m(2) each) with visible soil crusts, and seven without crust, were marked and measurements were made of hydraulic conductivity (K-s), sorptivity (S), initial (theta(o)) and final (theta(s)) volumetric water content, sheer st…	Beerkan method; Infiltration; Saturated hydraulic conductivity; Sorptivity; Shear strength	MOBILE WATER-CONTENT; SURFACE CRUSTS; PENETRATION RESISTANCE; ROOT PENETRATION; IN-SITU; INFILTRATION; COMPACTION; PARAMETERS; TRANSPORT; MOVEMENT	Article	WOS
Ferreiro-Domínguez, N; Rigueiro-Rodríguez, A; Rial-Lovera, KE; Romero-Franco, R; Mosquera-Losada, MR	Ferreiro-Dominguez, N.; Rigueiro-Rodriguez, A.; Rial-Lovera, K. E.; Romero-Franco, R.; Mosquera-Losada, M. R.	Effect of grazing on carbon sequestration and tree growth that is developed in a silvopastoral system under wild cherry (Prunus avium L.)	2016	CATENA	14	10.1016/j.catena.2016.02.002	http://dx.doi.org/10.1016/j.catena.2016.02.002	Silvopastoral systems have been considered a good tool for carbon sequestration by taking up atmospheric carbon dioxide and storing it in the soil. The effect of animal presence on carbon sequestration in this type of agroforestry system has been studied recently. However, the soil carbon storage in these systems is influenced by the stocking rate. In addition, soil fractions have been known to i…	Soil organic carbon; Sheep; Stocking rate; Roots; Macroaggregates; Microaggregates	SOIL ORGANIC-MATTER; C SEQUESTRATION; MIXED-GRASS; NITROGEN; STORAGE; FERTILIZATION; COMPACTION; LIVESTOCK; PASTURES	Article	WOS
Asif, M; Nawaz, MF; Siddiqui, MT; Maqsood, M	Asif, Muhammad; Nawaz, Muhammad Farrakh; Siddiqui, Muhammad Tahir; Maqsood, Muhammad	EFFECT OF INDUCED SOIL COMPACTION ON THE ECO-MORPHOLOGICAL TRAITS OF EARLY STAGE Bombax ceiba STUMPS	2020	PAKISTAN JOURNAL OF AGRICULTURAL SCIENCES	2	10.21162/PAKJAS/20.9528	http://dx.doi.org/10.21162/PAKJAS/20.9528	Soil compaction has been recognized as global problem affecting the soils throughout the world. More demands of food and wood with increased population, has resulted in intensive cultivation and increased mechanization of our farmlands and irrigated forest plantations. This mechnization causes soil compaction and affects soils quality physically as well as chemically on every passage. Many studie…	Bulk density; plant growth; mechanization; photosynthetic rate; forestry etc	PHYSICAL-PROPERTIES; ROOT-GROWTH; WHEAT GROWTH; FOREST SOILS; ESTABLISHMENT; CONSEQUENCES; REMOVAL; DENSITY; SYSTEMS; LITTER	Article	WOS	N	Y	P	60
Dong X.; Xu W.; Zhang Y.; Leskovar D.I.	Dong, Xuejun (36664398000); Xu, Wenwei (7404429667); Zhang, Yongjiang (57112199700); Leskovar, Daniel I. (6701604658)	Effect of irrigation timing on root zone soil temperature, root growth and grain yield and chemical composition in corn	2016	Agronomy	13	10.3390/agronomy6020034	https://www.scopus.com/inward/record.uri?eid=2-s2.0-84973133475&doi=10.3390%2fagronomy6020034&partnerID=40&md5=d851937adb158b5bc30c4656866755d5	High air temperatures during the crop growing season can reduce harvestable yields in major agronomic crops worldwide. Repeated and prolonged high night air temperature stress may compromise plant growth and yield. Crop varieties with improved heat tolerance traits as well as crop management strategies at the farm scale are thus needed for climate change mitigation. Crop yield is especially sensi…	Corn hybrids; Day-time irrigation; Irrigation management; Night-time irrigation; Night-time warming; Root length; Soil temperature; Yield		Article	Scopus
Ranger, J; Bonnaud, P; Santenoise, P; Zeller, B; Nourrisson, G; Pelletier, M; Gelhaye, D; Legout, A	Ranger, J.; Bonnaud, P.; Santenoise, P.; Zeller, B.; Nourrisson, G.; Pelletier, M.; Gelhaye, D.; Legout, A.	Effect of limited compaction on soil solution chemistry in two acidic forest ecosystems: Changes, recovery and impact of liming	2021	FOREST ECOLOGY AND MANAGEMENT	2	10.1016/j.foreco.2021.119538	http://dx.doi.org/10.1016/j.foreco.2021.119538	Forest practices are rapidly becoming mechanised in France, resulting in unknown consequences for the current and long-term functioning and functions of ecosystems. Degradation of forest soil porosity cannot be remediated artificially, and restoration via natural processes is slow and not likely to include deep soil layers, where tree roots take up large amounts of water and nutrients. In 2007 an…	Soil compaction; Soil solution; Changes; Recovery; Liming	ORGANIC-MATTER; NITROGEN MINERALIZATION; MICROBIAL BIOMASS; ENZYME-ACTIVITIES; NUTRIENT LOSSES; FLOOR REMOVAL; CLEAR-CUT; DYNAMICS; RATES; NITRIFICATION	Article	WOS
Chen J.; Su Y.; Lin F.; Iqbal M.; Mehmood K.; Zhang H.; Shi D.	Chen, Jiaxin (57232947400); Su, Yaling (57234420900); Lin, Fei (57232718200); Iqbal, Mujahid (16021934000); Mehmood, Khalid (57555738800); Zhang, Hui (57188987145); Shi, Dayou (37056621300)	Effect of paraquat on cytotoxicity involved in oxidative stress and inflammatory reaction: A review of mechanisms and ecological implications	2021	Ecotoxicology and Environmental Safety	34	10.1016/j.ecoenv.2021.112711	https://www.scopus.com/inward/record.uri?eid=2-s2.0-85113654914&doi=10.1016%2fj.ecoenv.2021.112711&partnerID=40&md5=2b88f1883758acdee172c71d912a56c5	Paraquat (PQ) is a cheap and an effective herbicide, which is widely being used worldwide to remove weeds in cultivated crop fields. However, it can cause soil and water pollution, and pose serious harm to the environment and organisms. Several countries have started to limit or prohibit the use of PQ because of the increasing number of human deaths. Its toxicity can damage the organisms with a m…	Environment; Organisms; Paraquat; Toxicity	11beta hydroxysteroid dehydrogenase 1; 8 formylophiopogonanone; acetylsalicylic acid; alanine aminotransferase; alpha synuclein; antioxidant; apoptosis inducing factor; aspartate aminotransferase; atfs 1 protein; atp 2 protein; berberine; betaine; caffeic acid phenethyl ester; caspase 3; caspase 8; caspase 9; catalase; curcumin; cytochrome c; cytochrome P450 1A2; cytochrome P450 2E1; cytochrome P…	Review	Scopus
Pajak, K; Kormanek, M; Malek, S; Banach, J	Pajak, Katarzyna; Kormanek, Mariusz; Malek, Stanislaw; Banach, Jacek	Effect of Peat-Perlite Substrate Compaction in Hiko V265 Trays on the Growth of Fagus sylvatica L. Seedlings	2022	SUSTAINABILITY	4	10.3390/su14084585	http://dx.doi.org/10.3390/su14084585	The growth of seedlings depends on many factors: the availability of light, water, and minerals, as well as the type and physical properties of the substrate, including its density. The effect of different levels of compaction of the peat-perlite substrate on the growth of European beech (Fagus sylvatica L.) seedlings in container nursery has not been investigated so far. In presented research, n…	European beech; seedling quality; bulk density; root traits; root shoot ratio; sturdiness quotient	SOIL COMPACTION; BULK-DENSITY; FIELD PERFORMANCE; ROOT-GROWTH; PINE; MORPHOLOGY; STRENGTH; LIGHT; SIZE	Article	WOS
Pakdel, P; Nemati, SH; Tehranifar, A; Kazemi, F; Lakzian, A	Pakdel, Payam; Nemati, Seyed Hossein; Tehranifar, Ali; Kazemi, Fatemeh; Lakzian, Amir	EFFECT OF PLANTING BED CONDITIONS ON SOME GROWTH CHARACTERISTICS OF PLANE TREES IN NORTH EASTERN PART OF IRAN	2017	IIOAB JOURNAL	0	doi_40		Root environment and soil composition play an important role on growth and development of the roots and, consequently, the trees. In this research, the effect of some physical and chemical properties of two soil types, including a typical agricultural soil and an urban soil with three soil depths (0-40cm, 40-80cm and 80-120cm), on the growth of plane trees in an urban environment were examined. P…	Soil density; Plane tree; early decay; Soil lime; urban soil		Article	WOS
Prihar S.S.; Chowdhary M.R.; Varghese T.M.	Prihar, S.S. (57221719842); Chowdhary, M.R. (16523422200); Varghese, T.M. (57196924262)	Effect of post-planting loosening of unstable soil on the anatomy of corn root	1971	Plant and Soil	3	10.1007/BF01372632	https://www.scopus.com/inward/record.uri?eid=2-s2.0-3342927586&doi=10.1007%2fBF01372632&partnerID=40&md5=35c006e8d8fdf2d16d41d0d95d4a4974	Corn plants were grown in pots to study the effect of post-planting loosening of an unstable sandy loam soil on the anatomy of roots. Roots from compact soil had more elaborate production of sclerified cells in the cortical and vascular tissue which may be considered as traits developed in such roots to resist external forces to prevent the deformation of interior cells. It appears that the compa…			Article	Scopus	Y	Y	A	61
Rodríguez-Pérez, JA; Corbella-Tena, M	Rodriguez-Perez, J. A.; Corbella-Tena, M.	EFFECT OF SALINITY ON SEEDLING EMERGENCE OF PROTEA COMPACTA, P. CYNAROIDES, AND P. MAGNIFICA (PROTEACEAE)	2011	JOURNAL OF PLANT NUTRITION	1	10.1080/01904167.2011.610481	http://dx.doi.org/10.1080/01904167.2011.610481	Protea compacta, P. cynaroides, and P. magnifica, South African protea species cultivated for cut flowers, were tested in order to determine their salinity tolerance at seedling emergence. The seeds were sown in a mixture of peat-moss and volcanic ash (1:1 v/v). Five water salinity levels (0.5, 1.7, 2.7, 4.8 and 8.2 dS m(-1) for P. cynaroides, and 0.2, 1.3, 2.4, 4.7 and 8.5 dS m(-1) for P. compac…	South African proteas; calcium chloride; germination; Proteaceae; salt tolerance; sodium chloride	ROOT-ZONE SALINITY; SALT-TOLERANCE; CROP TOLERANCE; GERMINATION; NUTRITION; GROWTH	Article	WOS
Nunes, MR; Denardin, JE; Pauletto, EA; Faganello, A; Pinto, LFS	Nunes, Marcio Renato; Denardin, Jose Eloir; Pauletto, Eloy Antonio; Faganello, Antonio; Spinelli Pinto, Luiz Fernando	Effect of soil chiseling on soil structure and root growth for a clayey soil under no-tillage	2015	GEODERMA	45	10.1016/j.geoderma.2015.06.003	http://dx.doi.org/10.1016/j.geoderma.2015.06.003	Soil chiseling under no-tillage (NT) promotes root growth in depth. This practice, however, might affect soil aggregation. This study evaluated the chiseling effects on the aggregation of a Ferralic Nitisol (Rhodic), under NT, in humid subtropical climate region. The treatments carried out consisted of the time that soil was kept under NT after chiseling: continuous NT for 24 months after chiseli…	Soil physical attributes; Soil compaction; Root growth; Organic carbon; Soil structure	ORGANIC-MATTER; PHYSICAL-PROPERTIES; CROPPING SYSTEMS; TROPICAL SOILS; BULK-DENSITY; 2 DECADES; COMPACTION; CARBON; AGGREGATION; TEMPERATE	Article	WOS	N	Y	A	62
Glab, T	Glab, Tomasz	Effect of soil compaction and N fertilization on soil pore characteristics and physical quality of sandy loam soil under red clover/grass sward	2014	SOIL & TILLAGE RESEARCH	42	10.1016/j.still.2014.05.010	http://dx.doi.org/10.1016/j.still.2014.05.010	During the 20th century grassland production systems were intensified with higher rates of nitrogen usage and increasing heavy vehicular activity. This tendency is reflected in the higher soil degradation risk. However, in recent years European agri-environmental policies have promoted low-input grassland management practices. These changes in fertilization intensity may interact with the effects…	Nitrogen fertilization; Soil compaction; Red clover; Grasses; Soil porosity; Soil water retention	WATER-RETENTION; HYDRAULIC-PROPERTIES; SIZE DISTRIBUTION; IMAGE-ANALYSIS; BULK-DENSITY; ROOT TRAITS; MANAGEMENT; TILLAGE; GROWTH; NITROGEN	Article	WOS
Lipiec J.; Medvedev V.V.; Birkas M.; Dumitru E.; Lyndina T.E.; Rousseva S.; Fulajtár E.	Lipiec, J. (7003627327); Medvedev, V.V. (7202315389); Birkas, M. (6602532146); Dumitru, E. (6701346795); Lyndina, T.E. (6506355110); Rousseva, S. (6602126294); Fulajtár, E. (6506219032)	Effect of soil compaction on root growth and crop yield in Central and Eastern Europe	2003	International Agrophysics	86	doi_22	https://www.scopus.com/inward/record.uri?eid=2-s2.0-0041802880&partnerID=40&md5=f14fe2ff6e8f6519ff5b4501b559345e	Variations in root growth and functions in response to soil compaction associated with soil and crop type, and soil wetness at the time of load application and weather in Central and Eastern Europe are reviewed. The effects of soil compaction on the morphological and anatomical modifications of the roots were shown. The influence of soil compaction on plasticity in root growth and functioning in …	Root growth and functions; Root-shoot relations; Soil compaction	(Central); (East); Europe; compaction; crop yield; growth response; morphology; root-shoot ratio; soil moisture; soil property	Article	Scopus	Y	Y	A	63
Grzesiak M.T.; Hura T.; Maksymowicz A.; Dziurka K.; Rut G.; Rzepka A.; Grzesiak S.	Grzesiak, Maciej T. (6603876146); Hura, Tomasz (6507380892); Maksymowicz, Anna (57212647762); Dziurka, Kinga (55353261800); Rut, Grzegorz (57210729831); Rzepka, Andrzej (8564357600); Grzesiak, Stanisław (6602732238)	Effect of soil drought on growth and yield of maize (Zea mays L.) hybrids grown under compacted soil	2023	Journal of Agronomy and Crop Science	0	10.1111/jac.12626	https://www.scopus.com/inward/record.uri?eid=2-s2.0-85140238522&doi=10.1111%2fjac.12626&partnerID=40&md5=765b5fe660759ecdde0a900d9bb36629	In this study, we examined responses of maize hybrids differing in susceptibility to soil compaction and drought in the case of their separate or combined action. We ran field and greenhouse experiments and determined effects on grain yield, biomass, weight of 1000 grains, shoot and roots dry matter (DM), shoot-to-roots ratio, harvest index, plant height, emergence index, leaf area and greening a…	agronomic traits; drought; maize; multistress; soil compaction; yield	agronomy; crop yield; drought; dry matter; growth rate; hybrid; leaf area index; maize; soil profile	Article	Scopus	N	Y	A	64
Chang L.; Wu H.; Wu D.; Sun X.	Chang, Liang (55537846600); Wu, Haitao (56191335300); Wu, Donghui (12806803800); Sun, Xin (55727836200)	Effect of tillage and farming management on Collembola in marsh soils	2013	Applied Soil Ecology	28	10.1016/j.apsoil.2012.11.007	https://www.scopus.com/inward/record.uri?eid=2-s2.0-84871534485&doi=10.1016%2fj.apsoil.2012.11.007&partnerID=40&md5=f555ae4913f0f94def1afd1145a00a00	The Sanjiang Plain, the second largest marsh in China, has experienced intensive cultivation over the past 50 years. Most of the marshlands were converted to soybean and rice fields. However, little is known about the effects of tillage on the soil fauna. 9 treatments, including original marshland soil, rice and soybean cultivation with and without fertilizer and herbicide applications, were imit…	Collembola; Farming management; Marshland; Sanjiang Plain; Soil tillage	Collembola; Glycine max	Article	Scopus
Wiermann C.; Way T.R.; Horn R.; Bailey A.C.; Burt E.C.	Wiermann, C. (8705654000); Way, T.R. (7003950123); Horn, R. (7202130594); Bailey, A.C. (7402596326); Burt, E.C. (7004396051)	Effect of various dynamic loads on stress and strain behavior of a Norfolk sandy loam	1999	Soil and Tillage Research	53	10.1016/S0167-1987(98)00199-8	https://www.scopus.com/inward/record.uri?eid=2-s2.0-0033594114&doi=10.1016%2fS0167-1987%2898%2900199-8&partnerID=40&md5=f355bf960ecf8f4d130cd46a727b477d	Field traffic by heavy agricultural machinery can cause serve structural degradation of arable land. This may result in surface runoff, restricted availability of water, oxygen and nutrients to plant roots and therefore in reduced crop yields. In order to prevent these impacts and to develop appropriate counter-measures the complete compaction process must be understood. In this study the effect …	Displacement transducer system; Dynamic load; Soil strain; Soil stress; Stress state transducer	United Kingdom; compaction; sandy loam; soil structure; strain analysis; stress analysis	Article	Scopus
Pitta-Osses, N; Centeri, C; Fehér, A; Katona, K	Pitta-Osses, Natalia; Centeri, Csaba; Feher, Adam; Katona, Krisztian	Effect of Wild Boar (Sus scrofa) Rooting on Soil Characteristics in a Deciduous Forest Affected by Sedimentation	2022	FORESTS	3	10.3390/f13081234	http://dx.doi.org/10.3390/f13081234	Forest soils are shaped by various processes, like runoff, erosion, sedimentation and bioturbation. A better understanding of the interactions between abiotic and biotic soil-forming processes, including wild boar (Sus scrofa) rooting (i.e., subsurface foraging), enhances adequate management of forest ecosystems. We hypothesized that intense soil sedimentation influences wild boar rooting occurre…	sedimentation; feral pig impact; soil compaction; soil chemical composition; erosion; bioturbation; Central Europe	FERAL PIGS; DISTURBANCE; VEGETATION; EROSION; EXCLUSION; RESPONSES; RUNOFF	Article	WOS
Miyamoto, S; Nesbitt, M	Miyamoto, Seiichi; Nesbitt, Monte	Effectiveness of Soil Salinity Management Practices in Basin-irrigated Pecan Orchards	2011	HORTTECHNOLOGY	9	10.21273/HORTTECH.21.5.569	http://dx.doi.org/10.21273/HORTTECH.21.5.569	Soil salinity management is a factor for successful production of pecan (Carya illinoinensis) in arid southwestern United States. An exploratory study was performed to evaluate the effect of various soil management practices on salt leaching in basin-irrigated orchards developed on alluvial soils (Torrifluvents, Entisols) of the middle Rio Grande Basin. The practices evaluated were ripping, minim…	tillage; soil profile modification; drainage; root pruning	SPATIAL VARIABILITY; COMPACTION; GROWTH	Article	WOS
Huang C.-H.; Ouyang Y.; Zhang J.-E.	Huang, Cheng-He (36521035400); Ouyang, Ying (7102623626); Zhang, Jia-En (56595405200)	Effects of a compact layer on soil O2 diffusion	2006	Geoderma	5	10.1016/j.geoderma.2005.12.006	https://www.scopus.com/inward/record.uri?eid=2-s2.0-33749573248&doi=10.1016%2fj.geoderma.2005.12.006&partnerID=40&md5=f73002dd85d5fde83194a010b740c76c	Compact layer in a soil profile may decrease crop yields. One of the major problems is the poor aeration condition within and below the compact layer, resulting in low concentrations of oxygen (O2) that is needed for root growth. A one-dimensional mathematical model was employed to simulate effects of a compact layer on soil O2 diffusion within and below this layer under varying soil water and te…	Compact layer; O<sub>2</sub> diffusion; Temperature variation; Water flow	Computer simulation; Concentration (process); Diffusion; Evaporation; Infiltration; Mathematical models; Rain; Soils; Water aeration; O2; Rhizospheres; Root growths; Soil water contents; aeration; crop yield; numerical model; oxygen; root system; soil profile; soil temperature; soil water; Oxygen	Article	Scopus
Ng C.W.W.; Tasnim R.; Coo J.L.	Ng, Charles Wang Wai (55454271800); Tasnim, Rafa (57202462016); Coo, Jason Lim (56624369400)	Effects of atmospheric CO2 concentration on soil-water retention and induced suction in vegetated soil	2018	Engineering Geology	15	10.1016/j.enggeo.2018.06.001	https://www.scopus.com/inward/record.uri?eid=2-s2.0-85048476172&doi=10.1016%2fj.enggeo.2018.06.001&partnerID=40&md5=3488fd80f25604f00679ba4199b63385	Current atmospheric CO2 (400 ppm) is increasing 2 ppm annually and might reach up-to 1000 ppm by year 2100 due to global climate change. Different plant growth was observed under elevated CO2 in the previous studies. However, plant induced soil suction besides plants growth due to increasing atmospheric CO2 concentration in heavily compacted soil remain elusive. The objective of this study is to …	CO<sub>2</sub> concentration; Correlation; Plant characteristics; Soil-water retention; Suction	Schefflera heptaphylla; Climate change; Correlation methods; Plants (botany); Soil moisture; Transpiration; CO2 concentration; Compacted soil; Global climate changes; Leaf Area Index; Linear correlation; Plant characteristics; Soil water retention; Suction; carbon dioxide; concentration (composition); correlation; retention; soil water; suction; Carbon dioxide	Article	Scopus
Sturrock, CJ; Woodhal, J; Brown, M; Walker, C; Mooney, SJ; Ray, RV	Sturrock, Craig J.; Woodhal, James; Brown, Matthew; Walker, Catherine; Mooney, Sacha J.; Ray, Rumiana V.	Effects of damping-off caused by Rhizoctonia solani anastomosis group 2-1 on roots of wheat and oil seed rape quantified using X-ray Computed Tomography and real-time PCR	2015	FRONTIERS IN PLANT SCIENCE	41	10.3389/fpls.2015.00461	http://dx.doi.org/10.3389/fpls.2015.00461	Rhizoctonia solani is a plant pathogenic fungus that causes significant establishment and yield losses to several important food crops globally. This is the first application of high resolution X-ray micro Computed Tomography (X-ray mu CT) and real-time PCR to study host-pathogen interactions in situ and elucidate the mechanism of Rhizoctonia damping-off disease over a 6-day period caused by R. s…	Rhizoctonia solani; X-ray Computed Tomography; qPCR; wheat; oil seed rape; fungi; soil	SCAB-INDUCING PATHOGEN; SYSTEM ARCHITECTURE; SOIL COMPACTION; CANOLA; GROWTH; PLANTS; ROT; POTATO; PREVALENCE; MANAGEMENT	Article	WOS
Cao, XN; Liu, SC; Chen, L; Wang, JJ; Xiang, DB; Zhang, JZ; Qiao, ZJ	Cao, Xiaoning; Liu, Sichen; Chen, Ling; Wang, Junjie; Xiang, Dabing; Zhang, Jingzhong; Qiao, Zhijun	Effects of different crops on rhizosphere bacterial diversity under immature soil conditions	2022	ARCHIVES OF AGRONOMY AND SOIL SCIENCE	2	10.1080/03650340.2020.1821371	http://dx.doi.org/10.1080/03650340.2020.1821371	Setaria italica, Panicum miliaceum var.compactum, andChenopodium quinoahave strong stress resistance, allowing adaptation to poor environments. The study of the stress resistance mechanisms of these crops has important significance for humans. The microbial diversity and metabolic pathways in soil collected from the rhizospheres ofS. italica, P.miliaceumvar.compactum, andC.quinoawere investigated…	Rhizosphere; high-throughput sequencing; bacterial diversity; metabolic pathways	SP-NOV.; PLANT; DISEASE; STRESS; GROWTH; FUNGI; ROOT	Article	WOS
Derouard L.; Tondoh J.; Vilcosqui L.; Lavelle P.	Derouard, Laurent (6506436862); Tondoh, Jérôme (56358902900); Vilcosqui, Laure (6507097831); Lavelle, Patrick (7006446660)	Effects of earthworm introduction on soil processes and plant growth	1997	Soil Biology and Biochemistry	45	10.1016/S0038-0717(96)00035-1	https://www.scopus.com/inward/record.uri?eid=2-s2.0-0030992248&doi=10.1016%2fS0038-0717%2896%2900035-1&partnerID=40&md5=8a6a8b194505f4ef2d5a3b8e14cfdc02	We studied short-term effects of three selected earthworm species on soil physical parameters and the production of Oryza sativa (rice), Arachis hypogea (peanuts) and Zea mays (maize) in short-term pot experiments at Lamto (Cote d'Ivoire). Millsonia anomala significantly compacted the soil and decreased water infiltration whereas Chuniodrilus zielae and Hyperiodrilus africanus had opposite effect…			Article	Scopus
Vasellati V.; Oesterheld M.; Medan D.; Loreti J.	Vasellati, V. (7801675952); Oesterheld, M. (6603909430); Medan, D. (6603801194); Loreti, J. (6506818776)	Effects of flooding and drought on the anatomy of Paspalum dilatatum	2001	Annals of Botany	124	10.1006/anbo.2001.1469	https://www.scopus.com/inward/record.uri?eid=2-s2.0-0034861221&doi=10.1006%2fanbo.2001.1469&partnerID=40&md5=8cebf3392620e3c50406e701289dba08	Paspalum dilatatum occupies different topographic positions in the Flooding Pampa, Argentina. Populations from different positions are subjected to various regimes of flooding and drought, both of which may occur in the same growing season. We investigated the constitutive and plastic anatomical traits of P. dilatatum populations from habitats with contrasting regimes of flooding and drought. Bot…	Aerenchyma; Anatomy; Drought; Flooding; Leaf sheaths; Paspalum dilatatum Poir; Roots; Vessels	Argentina; cell protection; dessication; drought; flooding; habitat; plant; plant anatomy and morphology; plant tissue; plasticity; root hair; Argentina; La Pampa Province; Paspalum dilatatum; Paspalum dilatatum; drought; flooding	Article	Scopus
Vial, LK; Lefroy, RDB; Fukai, S	Vial, L. K.; Lefroy, R. D. B.; Fukai, S.	Effects of hardpan disruption on irrigated dry-season maize and on subsequent wet-season lowland rice in Lao PDR	2013	FIELD CROPS RESEARCH	6	10.1016/j.fcr.2013.06.016	http://dx.doi.org/10.1016/j.fcr.2013.06.016	The hardpan in a lowland rice soil, produced by the puddling process, can both restrict percolation to preserve wet-season rice yield and restrict the root growth and yield of subsequent non-rice crops. Disrupting the hardpan could benefit a post-rice crop grown in the dry season, but may increase wet-season percolation and hence can decrease wet-season rice yield. The effect of hardpan disruptio…	Hardpan; Lowland; Rice; Maize; Percolation	SOIL PHYSICAL-PROPERTIES; SANDY LOAM SOIL; PUDDLING DEPTH; WHEAT SYSTEM; WATER-USE; TILLAGE; GROWTH; CORN; PERCOLATION; COMPACTION	Article	WOS
Bhuju D.R.; Ohsawa M.	Bhuju, Dinesh R. (6507555309); Ohsawa, Masahiko (7103370596)	Effects of nature trails on ground vegetation and understory colonization of a patchy remnant forest in an urban domain	1998	Biological Conservation	39	10.1016/S0006-3207(97)00148-1	https://www.scopus.com/inward/record.uri?eid=2-s2.0-0032127945&doi=10.1016%2fS0006-3207%2897%2900148-1&partnerID=40&md5=f7cdbee2f6d9ec812cb9c2c9d3019dcb	Effects of nature trails on understory vegetation was studied in a self recovering patchy forest remained in an urban sprawl of central Japan. An adverse impact of soil compaction at surface level, originating basically from human trampling, was found on root development and stem growth of understory colonizers implying a succession deterrence. Ground coverage was reduced with proliferated path w…	Root configuration; Soil compaction; Trampling; Understory succession; Vegetation cover	Japan; conservation management; forest; nature trail; soil compaction; succession; trampling; understory	Article	Scopus	N	Y	A	65
Weisskopf P.; Anken T.	Weisskopf, Peter (36936900800); Anken, Thomas (6506746408)	Effects of no-tillage on soil structure	2006	CAB Reviews: Perspectives in Agriculture, Veterinary Science, Nutrition and Natural Resources	3	10.1079/PAVSNNR20061051	https://www.scopus.com/inward/record.uri?eid=2-s2.0-84891682546&doi=10.1079%2fPAVSNNR20061051&partnerID=40&md5=65569f71901407071c4bace788aa7fdb	When used over several years, no-tillage (NT) increases spatial differentiation of soils vertically and horizontally by altering the structure and composition of the top layer. This results from dispensing with mechanical loosening and mechanical mixing in of organic matter. Associated with this are direct changes in soil structural properties such as macropore volume and pore continuity, as well…	Biological activity; Gas exchange; No-tillage; Soil structure; Transport processes		Review	Scopus
Gebauer R.; Martinková M.	Gebauer, R. (8641205800); Martinková, M. (6601979144)	Effects of pressure on the root systems of Norway spruce plants (Picea abies [L.] Karst.)	2005	Journal of Forest Science	23	10.17221/4563-jfs	https://www.scopus.com/inward/record.uri?eid=2-s2.0-21244486732&doi=10.17221%2f4563-jfs&partnerID=40&md5=07e6e412c6b90d25b72e3d58bd592424	Roots are stressed quire often under natural conditions, e.g. when considering sloping terrain, layers of fluvial deposits, huge layers of melting snow, load of heavy forest machinery during logging and hauling operations, recreational activities of people, high density of deer or cattle, etc. We focused our experiments on Norway spruce (Picea abies [L.] Karst.) seedlings grown in containers with…	Picea abies (L.) Karst; Pressure; RAI; Root growth; Stress	Data Processing; Logging; Picea Abies; Plants; Pressure; Roots; Seedlings; Soil Mechanics; Stresses; Bos taurus; Cervidae; Picea abies; Data acquisition; Logging (forestry); Plants (botany); Pressure effects; Seed; Soil mechanics; Stress analysis; Picea abies (L.) Karst; RAI; Root growth; Soil chemistry; Forestry	Review	Scopus	N	Y	A	66
Kornecki, TS; Arriaga, FJ; Price, AJ; Balkcom, KS	Kornecki, T. S.; Arriaga, F. J.; Price, A. J.; Balkcom, K. S.	EFFECTS OF RECURRENT ROLLING/CRIMPING OPERATIONS ON COVER CROP TERMINATION, SOIL MOISTURE, AND SOIL STRENGTH FOR CONSERVATION ORGANIC SYSTEMS	2013	APPLIED ENGINEERING IN AGRICULTURE	6	doi_38		Rolling/crimping technology has been utilized to mechanically terminate cover crops in conservation agriculture. In the southeastern United States, to eliminate competition for valuable soil moisture, three weeks are typically required after rolling to plant a cash crop into the desiccated cover crop residue. A common method to enhance the cover crop termination is a supplemental application of h…	Cover crops; Roller/crimper; Soil strength; Conservation systems	REDUCING VIBRATION; YIELD	Article	WOS
Aravena J.E.; Berli M.; Ghezzehei T.A.; Tyler S.W.	Aravena, Jazmín E. (35186089000); Berli, Markus (14826300600); Ghezzehei, Teamrat A. (6602070842); Tyler, Scott W. (7103350171)	Effects of root-induced compaction on rhizosphere hydraulic properties - X-ray microtomography imaging and numerical simulations	2011	Environmental Science and Technology	87	10.1021/es102566j	https://www.scopus.com/inward/record.uri?eid=2-s2.0-78651389484&doi=10.1021%2fes102566j&partnerID=40&md5=d535952fcfefea637b099de03b1a643c	Soil compaction represents one of the most ubiquitous environmental impacts of human development, decreasing bulk-scale soil porosity and hydraulic conductivity, thereby reducing soil productivity and fertility. At the aggregate-scale however, this study shows that natural root-induced compaction increases contact areas between aggregates, leading to an increase in unsaturated hydraulic conductiv…		Fresh Water; Hydrodynamics; Mechanical Phenomena; Models, Chemical; Plant Roots; Porosity; Rhizosphere; Soil; Soil Pollutants; Water Movements; X-Ray Microtomography; Aggregates; Compaction; Deformation; Environmental impact; Flow of water; Hydraulic conductivity; Numerical methods; Soil mechanics; Aggregated soil; Contact areas; Effective hydraulic conductivities; Human development; Hydraulic pr…	Article	Scopus	Y	Y	A	67
Wang, WJ; Wang, WP; Jia, HL; Zhuang, J; Wang, Q	Wang, Wenjun; Wang, Wanpeng; Jia, Honglei; Zhuang, Jian; Wang, Qi	Effects of seed furrow liquid spraying device on sowing quality and seedling growth of maize	2019	INTERNATIONAL JOURNAL OF AGRICULTURAL AND BIOLOGICAL ENGINEERING	3	10.25165/j.ijabe.20191202.3799	http://dx.doi.org/10.25165/j.ijabe.20191202.3799	The two cultivation patterns, no-tillage and ridge cultivation, are widely used in maize planting in Northeast China. However, the seed bounce in the falling process and drought seriously at the seedling stage often occur to affect the sowing quality, mean emergence time, percentage of emergence, root biomass, aboveground biomass and root shoot ratio of maize, and eventually reduces the grain yie…	seed bounce; drought; spraying water volume; nozzle type; seed spacing uniformity; root shoot ratio	WATER-STRESS; SOIL COMPACTION; DROUGHT STRESS; GRAIN-YIELD; CORN YIELD; EMERGENCE; ROOT; UNIFORMITY; DEFICIT; RISK	Article	WOS
Bejarano M.D.; Villar R.; Murillo A.M.; Quero J.L.	Bejarano, María Dolores (24069735000); Villar, Rafael (55761043400); Murillo, Ana María (28267914000); Quero, José Luis (9743299500)	Effects of soil compaction and light on growth of Quercus pyrenaica Willd. (Fagaceae) seedlings	2010	Soil and Tillage Research	42	10.1016/j.still.2010.07.008	https://www.scopus.com/inward/record.uri?eid=2-s2.0-77956188375&doi=10.1016%2fj.still.2010.07.008&partnerID=40&md5=2cbfd34cefdf5affcc99ea035a9b7df3	Soil compaction and light availability influence plant growth via different mechanisms. In general, soil compaction has a direct effect on roots, whereas light affects leaves and stems. Although plants in nature are exposed to variable levels of soil compaction and light, no study on the potential mutual interactions of these limiting factors in woody plants has to the authors' knowledge been rep…	Biomass allocation; Mediterranean oak; Root biomass; Root length; Soil bulk density; Soil penetration resistance	Fagaceae; Quercus pyrenaica; Biomass; Compaction; Ecology; Plants (botany); Soil mechanics; Biomass allocation; Mediterranean oak; Root biomass; Root length; Soil bulk density; Soil penetration resistance; biomass allocation; bulk density; compaction; deciduous tree; drought; greenhouse ecosystem; growth rate; growth response; light availability; light effect; penetration; root system; seedling; …	Article	Scopus	N	Y	P	68
Liu, H; Colombi, T; Jäck, O; Keller, T; Weih, M	Liu, Hui; Colombi, Tino; Jack, Ortrud; Keller, Thomas; Weih, Martin	Effects of soil compaction on grain yield of wheat depend on weather conditions	2022	SCIENCE OF THE TOTAL ENVIRONMENT	16	10.1016/j.scitotenv.2021.150763	http://dx.doi.org/10.1016/j.scitotenv.2021.150763	The use of heavy farm machinery has resulted in widespread soil compaction in many regions of the world. Compacted soil limits the access of crops to soil water and nutrients and is expected to reduce crop productivity, but the influence of weather conditions on the interactions between compacted soil and crop productivity is un-clear. Furthermore, early vigor has been regarded as a promising tra…	Crop productivity; Early vigor; Genotype differences; Soil compaction; Soil-plant interactions; Temporal dynamics	INCREASING EARLY VIGOR; WATER-USE; PENETRATION RESISTANCE; ROOT ELONGATION; USE EFFICIENCY; TOTAL BIOMASS; WINTER-WHEAT; SPRING WHEAT; GROWTH; SUBSOIL	Article	WOS
Shukor N.-N.; Abdul-Hamid H.; Abdu A.; Ismail M.-K.	Shukor, Nurul-Nasyitah (56481464400); Abdul-Hamid, Hazandy (57214315647); Abdu, Arifin (26867512100); Ismail, Mohd-Kamil (54583742600)	Effects of soil compaction on growth and physiological characteristics of azadirachta excelsa seedlings	2015	American Journal of Plant Physiology	3	10.3923/ajpp.2015.25.42	https://www.scopus.com/inward/record.uri?eid=2-s2.0-84920964489&doi=10.3923%2fajpp.2015.25.42&partnerID=40&md5=cc881b8ddc1445ffa68ca312baeaf710	Urban landscape trees have always been very much exposed to the stresses of soil compaction. Trees in such condition need high flexibility in both morphological and physiological attributes to survive well. This study was conducted to determine the effect of soil compaction on Azadirachta excelsa seedlings by imposing different levels of compacted medium with bulk density at 1.2, 1.4 and 1.6 g cm…	Chlorophyll fluorescence; Gas exchange; Repeated measures ANOVA; Root shoot ratio; Water use efficiency	Azadirachta excelsa	Article	Scopus	N	Y	P	69
Wang M.; He D.; Shen F.; Huang J.; Zhang R.; Liu W.; Zhu M.; Zhou L.; Wang L.; Zhou Q.	Wang, Meijiao (57209302227); He, Ding (57208338003); Shen, Fei (57204461401); Huang, Jialing (57209307092); Zhang, Rutao (57204176372); Liu, Wenbo (57209311181); Zhu, Mengjue (57696987000); Zhou, Li (58434002400); Wang, Lihong (57205523654); Zhou, Qing (57204179378)	Effects of soil compaction on plant growth, nutrient absorption, and root respiration in soybean seedlings	2019	Environmental Science and Pollution Research	23	10.1007/s11356-019-05606-z	https://www.scopus.com/inward/record.uri?eid=2-s2.0-85067278216&doi=10.1007%2fs11356-019-05606-z&partnerID=40&md5=8cf600eda79e3216298044fd7366fe2e	Soil compaction is a major environmental problem that affects plant growth and development. In this study, to further our understanding of its negative effects on plant growth, we investigated the effects of soil compaction on the growth, mineral absorption, and activities of key respiratory enzymes in soybean seedlings. We found that moderate-level soil compaction increased the activities of pyr…	Cytochrome c oxidase; Isocitrate dehydrogenase; Nutrient elements; Respiratory enzymes; Soil compaction; Soybean roots	Minerals; Nutrients; Plant Development; Plant Roots; Seedlings; Soil; Soybeans; Glycine max; mineral; compaction; enzyme; enzyme activity; growth; nutrition; respiration; root system; seedling; soybean; chemistry; growth, development and aging; physiology; plant development; plant root; seedling; soil; soybean	Article	Scopus	Y	Y	A	70
Otrosina, WJ; Sung, SJ; White, LM	Otrosina, WJ; Sung, SJ; White, LM	Effects of subsoiling on lateral roots, sucrose metabolizing enzymes, and soil ergosterol in two Jeffrey pine stands	1996	TREE PHYSIOLOGY	4	doi_34		We determined the effects of subsoiling on woody lateral roots and enzyme activities involved in stem carbon metabolism of 90- to 100-year-old Jeffrey pine (Pinus jeffreyi Grev. and Balf.) growing on the eastern side of the California Sierra Nevada Range. Twelve 1.0-ha plots were established on each of two sites. Four site treatments-thinning and subsoiling entire plots, thinning and no subsoilin…	ergosterol; phosphofructokinase; Pinus jeffreyi; root dieback; sucrose synthase	TAEDA L; GROWTH; COMPACTION; SEEDLINGS	Article; Proceedings Paper	WOS	Y	Y	P	71
Liu, Y; Ma, WQ; He, HL; Wang, ZT; Cao, YH	Liu, Yue; Ma, Wenqing; He, Hongliang; Wang, Ziting; Cao, Yanhong	Effects of Sugarcane and Soybean Intercropping on the Nitrogen-Fixing Bacterial Community in the Rhizosphere	2021	FRONTIERS IN MICROBIOLOGY	4	10.3389/fmicb.2021.713349	http://dx.doi.org/10.3389/fmicb.2021.713349	Intercropping between sugarcane and soybean is widely used to increase crop yield and promote the sustainable development of the sugarcane industry. However, our understanding of the soil microenvironment in intercropping systems, especially the effect of crop varieties on rhizosphere soil bacterial communities, remains poor. We selected two excellent sugarcane cultivars, Zhongzhe1 (ZZ1) and Zhon…	sugarcane; nitrogen-fixing bacteria; intercropping; network analysis; rhizosphere	SOIL MICROBIAL COMMUNITIES; ROOT; DIVERSITY; PRODUCTIVITY; EMISSIONS; DRIVERS; TRAITS; SHAPE; PGPR; REAL	Article	WOS
Figueiredo P.G.; Bicudo S.J.; Chen S.; Fernandes A.M.; Tanamati F.Y.; Djabou-Fondjo A.S.M.	Figueiredo, Priscila Gonzales (34972591100); Bicudo, Silvio José (16445624400); Chen, Songbi (11241814500); Fernandes, Adalton Mazetti (36600449200); Tanamati, Fábio Yomei (56485997800); Djabou-Fondjo, Astride Stéphanie Mouafi (57193213339)	Effects of tillage options on soil physical properties and cassava-dry-matter partitioning	2017	Field Crops Research	14	10.1016/j.fcr.2016.11.012	https://www.scopus.com/inward/record.uri?eid=2-s2.0-85011708639&doi=10.1016%2fj.fcr.2016.11.012&partnerID=40&md5=bed9fdbd04fd6baec0e3feba43445d5f	Conservation tillage is efficient at reducing soil degradation, but affects soil physical properties, and leads to soil compaction, negatively impacting root production, and so it is rarely adopted by cassava cultivators. The objective of this study was to evaluate the dry-matter partitioning (DMP) during a full cassava season under different tillage methods. The effects of minimum tillage (MT), …	Conventional tillage; Manihot esculenta; Minimum tillage; No-tillage	Botucatu; Brazil; Sao Paulo [Brazil]; Manihot esculenta; Alfisol; cassava; cutting (process); dormancy; dry matter; partitioning; penetration; physical property; porosity; soil erosion; soil property; soil water potential; tillage	Article	Scopus	N	Y	A	72
Newill P.; Karadaglić D.; Podd F.; Grieve B.D.; York T.A.	Newill, P. (37054373500); Karadaglić, D. (55980290900); Podd, F. (6507774473); Grieve, B.D. (6602328968); York, T.A. (7006785373)	Electrical impedance imaging of water distribution in the root zone	2014	Measurement Science and Technology	17	10.1088/0957-0233/25/5/055110	https://www.scopus.com/inward/record.uri?eid=2-s2.0-84898655874&doi=10.1088%2f0957-0233%2f25%2f5%2f055110&partnerID=40&md5=b80efb4f2b9dbe199a9b0c221f40ed89	The paper describes a technique that is proposed for imaging water transport in and around the root zone of plants using distributed measurements of electrical impedance. The technique has the potential to analyse sub-surface phenotypes, for instance drought tolerance traits in crop breeding programmes. The technical aim is to implement an automated, low cost, instrument for high-throughput scree…	capacitively coupled contactless conductivity; electrical impedance imaging; root zone monitoring; soil moisture	Agronomy; Compaction; Electric impedance; Electric impedance measurement; Electrochemical electrodes; Electrodes; Housing; Insulating materials; Materials handling equipment; Moisture; Moisture control; Soil moisture; Soil testing; Soils; Water supply systems; Contact less; Distributed measurements; Electrical impedance; Electrical impedance imaging; Electrical impedance measurement; Electrochemi…	Article	Scopus
López-Arredondo D.; González-Morales S.I.; Bello-Bello E.; Alejo-Jacuinde G.; Herrera L.	López-Arredondo, Damar (53980206600); González-Morales, Sandra Isabel (56109311900); Bello-Bello, Elohim (57219361896); Alejo-Jacuinde, Gerardo (56823570600); Herrera, Luis (56002747100)	Engineering food crops to grow in harsh environments	2015	F1000Research	17	10.12688/f1000research.6538.1	https://www.scopus.com/inward/record.uri?eid=2-s2.0-84941008947&doi=10.12688%2ff1000research.6538.1&partnerID=40&md5=8de661db4c6789b63c0a2bd00913cda9	Achieving sustainable agriculture and producing enough food for the increasing global population will require effective strategies to cope with harsh environments such as water and nutrient stress, high temperatures and compacted soils with high impedance that drastically reduce crop yield. Recent advances in the understanding of the molecular, cellular and epigenetic mechanisms that orchestrate …		alanine aminotransferase; aluminum; boron; nitrogen; phosphorus; abiotic stress; crop improvement; crop production; drought tolerance; food crop; gene transfer; heat tolerance; high temperature; nitrogen metabolism; nonhuman; nutrient uptake; phosphate metabolism; plant breeding; plant water use; regulator gene; Review; salt stress; soil compaction; soil degradation; soil fertility; sustainable a…	Review	Scopus	Y	Y		73
Chien S.H.	Chien, Sen H. (13308567400)	Enhancement Effect of Water-Soluble Phosphorus on Agronomic Effectiveness of Phosphate Rocks	2019	Communications in Soil Science and Plant Analysis	2	10.1080/00103624.2019.1654502	https://www.scopus.com/inward/record.uri?eid=2-s2.0-85070914684&doi=10.1080%2f00103624.2019.1654502&partnerID=40&md5=52292cb6d31f59fd2ee4e415e23c71f1	Direct application of phosphate rocks (PRs) with low/medium in reactivity has shown to be low in agronomic effectiveness for cereal crops. Presence of water-soluble P (WSP) in the vicinity of PR can significantly enhance the rooting system at the early stage of plant growth. This, in turn, can enable the plant to utilize the associated PR more effectively than the use of PR alone at planting. Thi…	Phosphorus; plant nutrition; soil fertility	Glycine max; Zea mays; agronomy; crop yield; maize; nutrition; phosphate rock; phosphorus; rooting; soil fertility; soybean; superphosphate	Article	Scopus
Büks, F; Kaupenjohann, M	Bueks, Frederick; Kaupenjohann, Martin	Enzymatic biofilm digestion in soil aggregates facilitates the release of particulate organic matter by sonication	2016	SOIL	13	10.5194/soil-2-499-2016	http://dx.doi.org/10.5194/soil-2-499-2016	The stability of soil aggregates against shearing and compressive forces as well as water-caused dispersion is an integral marker of soil quality. High stability results in less compaction and erosion and has been linked to enhanced water retention, dynamic water transport and aeration regimes, increased rooting depth, and protection of soil organic matter (SOM) against microbial degradation. In …		STRUCTURAL STABILITY; MICROBIAL BIOFILMS; STABILIZATION; BIOMASS; COMMUNITIES; MECHANISMS; EXTRACTION; COMPACTION; INDICATOR; ELEMENTS	Article	WOS
Dabney, SM; Shields, FD; Temple, DM; Langendoen, EJ	Dabney, SM; Shields, FD; Temple, DM; Langendoen, EJ	Erosion processes in gullies modified by establishing grass hedges	2004	TRANSACTIONS OF THE ASAE	23	doi_46		Concentrated flow can cause gully formation on sloping lands and in riparian zones of floodplains adjacent to incising stream channels. Current practice for riparian gully control involves blocking the gully with an earthen embankment and installing a pipe outlet. Measures involving native vegetation would be more attractive for habitat recovery and economic reasons. To test the hypothesis that s…	buffers; erosion; runoff; soil conservation; vegetative barrier	SOIL CONSERVATION; WATER	Article	WOS
Ebrahimzadeh G.; Yaghmaeian Mahabadi N.; Bayat H.; MatinFar H.	Ebrahimzadeh, Golnaz (58689723200); Yaghmaeian Mahabadi, Nafiseh (57197813883); Bayat, Hossein (25221255600); MatinFar, HamidReza (36470591700)	Estimating pre-compression stress in agricultural Soils: Integrating spectral indices and soil properties through machine learning	2023	Computers and Electronics in Agriculture	0	10.1016/j.compag.2023.108393	https://www.scopus.com/inward/record.uri?eid=2-s2.0-85176374206&doi=10.1016%2fj.compag.2023.108393&partnerID=40&md5=34b6749ad544a8685d37be3de7985d7f	Soil compaction resulting from heavy machinery use in agricultural and forestry operations poses a significant threat to sustainable agriculture. Advancements in remote sensing technology have enabled the acquisition of vegetation, water, and soil spectral indices, which offer valuable insights into soil properties. This study focuses on estimating the pre-compression stress (Pc) by developing pe…	Machine learning; Remote sensing; Soil compaction; Spectral indices; Sustainable agriculture	Calcite; Calcium carbonate; Compaction; Forestry; Machine learning; Mean square error; Remote sensing; Soil mechanics; Soil surveys; Soil testing; Surface waters; Compression stress; Machine-learning; Pedo-transfer functions; Pedotransfer functions; Pre-compression; Remote-sensing; Soil compaction; Soil property; Spectral indices; Sustainable agriculture; Soils	Article	Scopus
Schmidt, S; Bengough, AG; Gregory, PJ; Grinev, DV; Otten, W	Schmidt, S.; Bengough, A. G.; Gregory, P. J.; Grinev, D. V.; Otten, W.	Estimating root-soil contact from 3D X-ray microtomographs	2012	EUROPEAN JOURNAL OF SOIL SCIENCE	49	10.1111/j.1365-2389.2012.01487.x	http://dx.doi.org/10.1111/j.1365-2389.2012.01487.x	Adequate contact with the soil is essential for water and nutrient adsorption by plant roots, but the determination of root-soil contact is a challenging task because it is difficult to visualize roots in situ and quantify their interactions with the soil at the scale of micrometres. A method to determine root-soil contact using X-ray microtomography was developed. Contact areas were determined f…		THIN-SECTION TECHNIQUE; COMPUTED-TOMOGRAPHY; WINTER-WHEAT; WATER-UPTAKE; PLANT-ROOTS; IN-SITU; GROWTH; MAIZE; COMPACTION; SYSTEM	Article	WOS
Huang G.; Kilic A.; Karady M.; Zhang J.; Mehra P.; Song X.; Sturrock C.J.; Zhu W.; Qin H.; Hartman S.; Schneider H.M.; Bhosale R.; Dodd I.C.; Sharp R.E.; Huang R.; Mooney S.J.; Liang W.; Bennett M.J.; Zhang D.; Pandey B.K.	Huang, Guoqiang (57201842778); Kilic, Azad (57810360500); Karady, Michal (26435875200); Zhang, Jiao (57279131900); Mehra, Poonam (56785610400); Song, Xiaoyun (57206663046); Sturrock, Craig J. (6602147809); Zhu, Wanwan (57195584251); Qin, Hua (56998074500); Hartman, Sjon (57191378434); Schneider, Hannah M. (56937586900); Bhosale, Rahul (36899878100); Dodd, Ian C. (7003449647); Sharp, Robert E. (57…	Ethylene inhibits rice root elongation in compacted soil via ABA- and auxin-mediated mechanisms	2022	Proceedings of the National Academy of Sciences of the United States of America	18	10.1073/pnas.2201072119	https://www.scopus.com/inward/record.uri?eid=2-s2.0-85134523908&doi=10.1073%2fpnas.2201072119&partnerID=40&md5=45b533e4fd40fea2e6b55c3311b87146	Soil compaction represents a major agronomic challenge, inhibiting root elongation and impacting crop yields. Roots use ethylene to sense soil compaction as the restricted air space causes this gaseous signal to accumulate around root tips. Ethylene inhibits root elongation and promotes radial expansion in compacted soil, but its mechanistic basis remains unclear. Here, we report that ethylene pr…	ABA; auxin; ethylene; roots; soil compaction	Arabidopsis Proteins; Ethylenes; Gene Expression Regulation, Plant; Indoleacetic Acids; Oryza; Plant Roots; Soil; abscisic acid; auxin; ethylene; Arabidopsis protein; ethylene derivative; indoleacetic acid derivative; Article; AUX1 gene; cell expansion; controlled study; hormone synthesis; metabolic inhibition; nonhuman; plant cell; plant gene; root cell; root development; root elongation; signal…	Article	Scopus	Y	Y	A	74
Brenya, E; Dutta, E; Herron, B; Walden, LH; Roberts, DM; Binder, BM	Brenya, Eric; Dutta, Esha; Herron, Brittani; Walden, Lauren H.; Roberts, Daniel M.; Binder, Brad M.	Ethylene-mediated metabolic priming increases photosynthesis and metabolism to enhance plant growth and stress tolerance	2023	PNAS NEXUS	0	10.1093/pnasnexus/pgad216	http://dx.doi.org/10.1093/pnasnexus/pgad216	Enhancing crop yields is a major challenge because of an increasing human population, climate change, and reduction in arable land. Here, we demonstrate that long-lasting growth enhancement and increased stress tolerance occur by pretreatment of dark grown Arabidopsis seedlings with ethylene before transitioning into light. Plants treated this way had longer primary roots, more and longer lateral…	ethylene; photosynthesis; metabolism; growth; stress tolerance	RESPONSE PATHWAY; ACCELERATING RECOVERY; SOIL COMPACTION; GENE-EXPRESSION; ARABIDOPSIS; LIGHT; SUCROSE; PROTEIN; BIOSYNTHESIS; SEEDLINGS	Article	WOS
Garg A.; Zhu H.-H.; Sarmah A.K.; Mei G.; Gadi V.K.	Garg, Ankit (57195546786); Zhu, Hong-Hu (12140186000); Sarmah, Ajit K. (7004935422); Mei, Guoxiong (7004459710); Gadi, Vinay Kumar (57243246700)	Evaluating mechanism and inconsistencies in hydraulic conductivity of unsaturated soil using newly proposed biochar conductivity factor	2023	Biochar	0	10.1007/s42773-023-00233-x	https://www.scopus.com/inward/record.uri?eid=2-s2.0-85161952602&doi=10.1007%2fs42773-023-00233-x&partnerID=40&md5=e3c8033f87c87e730ef7c1b053e53939	In the past few decades, numerous studies have been conducted to promote the use of biochar as a soil amendment and most recently, for compacted geo-engineered soils. In general, the definite trends of biochar effects on water retention and fertility of soils have been confirmed. However, the biochar effects on hydraulic conductivity, particularly unsaturated hydraulic conductivity of soil-biocha…	Biochar conductivity factor (BCF); Pyrolysis process; Soil water characteristic curve (SWCC); Unsaturated hydraulic conductivity		Article	Scopus
Imhoff S.; Kay B.D.; da Silva A.P.; Hajabbasi M.A.	Imhoff, S. (55964336100); Kay, B.D. (7202763852); da Silva, A. Pires (14625066800); Hajabbasi, M.A. (6603284112)	Evaluating responses of maize (Zea mays L.) to soil physical conditions using a boundary line approach	2010	Soil and Tillage Research	28	10.1016/j.still.2009.11.007	https://www.scopus.com/inward/record.uri?eid=2-s2.0-76449090868&doi=10.1016%2fj.still.2009.11.007&partnerID=40&md5=e85a15fe1d406c9c6063037655cd6878	The functional relation between the decline in the rate of a physiological process and the magnitude of a stress related to soil physical conditions is an important tool for uses as diverse as assessment of the stress-related sensitivity of different plant cultivars and characterization of soil structure. Two of the most pervasive sources of stress are soil resistance to root penetration (SR) and…	Matric potential; Root growth; Shoot growth; Soil mechanical resistance; Soil structure	Zea mays; Forestry; Organic carbon; Phototransistors; Plants (botany); Soil mechanics; Transpiration; Water content; Matric potential; Root growth; Shoot growth; Soil mechanical resistance; Soil structure; cultivar; maize; matric potential; multivariate analysis; organic carbon; shoot growth; soil structure; Soils	Article	Scopus	N	Y	A	75
Vaz, CMP; de Resende, JM; Franchini, JC; Debiasi, H; Nunes, MR	Pedro Vaz, Carlos Manoel; de Resende, Junio Martins; Franchini, Julio Cezar; Debiasi, Henrique; Nunes, Marcio Renato	Evaluation and recommendations for the use of dynamic penetrometers	2022	SOIL & TILLAGE RESEARCH	1	10.1016/j.still.2022.105373	http://dx.doi.org/10.1016/j.still.2022.105373	Dynamic penetrometers are largely used for studies of soil compaction caused by agricultural practices. In this paper, some critical factors affecting precision, operation time, and ease of use of dynamic penetrometers were evaluated. An alternative procedure recording the number of strikes for pre-defined layers (NL) was proposed and compared to the conventional procedure that records depths per…	Oxisol; Soil compaction; Penetrometer; Penetration resistance; Puller device	LIMITING WATER RANGE; SOIL PENETRATION RESISTANCE; PHYSICAL-PROPERTIES; CONE PENETROMETER; CROP ROTATIONS; ROOT-GROWTH; NO-TILLAGE; COMPACTION; YIELD; MANAGEMENT	Article	WOS
Fulton, JP; Wells, LG	Fulton, JP; Wells, LG	Evaluation of a mechanical system for reconstructing soil on surface mined land	2005	APPLIED ENGINEERING IN AGRICULTURE	4	doi_41		The existence of excessive soil compaction has hindered the surface mining industry from returning land to pre-mining productivity after reclamation, especially on prime farmland soils. Heavy earthmoving equipment used during reclamation tends to generate root-limiting bulk densities that adversely affect plant growth thereby decreasing yields. Therefore, the purpose of this study was to evaluate…	excavating equipment; reclamation; reclaimed land; soil handling system; soil profile; bulk density	BULK-DENSITY; ROOT-GROWTH; RESISTANCE; COMPACTION; INDEX	Article	WOS
Camp, CR; Bauer, PJ; Busscher, WJ	Camp, CR; Bauer, PJ; Busscher, WJ	Evaluation of no-tillage crop production with subsurface drip irrigation on soils with compacted layers	1999	TRANSACTIONS OF THE ASAE	20	doi_30		Subsurface drip irrigation offers many advantages for management of water and nutrients, but its effectiveness may be limited by weather or soil conditions. Solving soil problems, such as compaction, in subsurface drip irrigation systems is understandably difficult using deep tillage. We hypothesized that the need for deep tillage in conservation tillage systems may be reduced if the compacted so…	soil strength; root growth; cotton; soybean; wheat; trickle irrigation	SOUTHEASTERN COASTAL-PLAIN; WINTER-WHEAT; COTTON PRODUCTION; MANAGEMENT; TRAITS; YIELD	Article	WOS
Kälin, C; Brantestam, AK; Arvidsson, AK; Dubey, M; Elfstrand, M; Karlsson, M	Kalin, Carol; Brantestam, Agnese Kolodinska; Arvidsson, Anna-Kerstin; Dubey, Mukesh; Elfstrand, Malin; Karlsson, Magnus	Evaluation of pea genotype PI180693 partial resistance towards aphanomyces root rot in commercial pea breeding	2023	FRONTIERS IN PLANT SCIENCE	0	10.3389/fpls.2023.1114408	http://dx.doi.org/10.3389/fpls.2023.1114408	The cultivation of vining pea (Pisum sativum) faces a major constraint with root rot diseases, caused by a complex of soil-borne pathogens including the oomycetes Aphanomyces euteiches and Phytophtora pisi. Disease resistant commercial varieties are lacking but the landrace PI180693 is used as a source of partial resistance in ongoing pea breeding programs. In this study, the level of resistance …	Aphanomyces euteiches; pea root rot; Phytophthora pisi; resistance; breeding	QUANTITATIVE TRAIT LOCI; FIELD PEA; EUTEICHES; SOIL; COMPACTION	Article	WOS
Capobiango, NP; Bessa, GB; Peris, GCD; da Silva, FL; Dias, DCFD; Fernandes, RBA; da Silva, MF; da Silva , L	Capobiango, Nayara Pereira; Bessa, Giulia Badotti; Peris, Gabriel Cordeiro de Oliveira; da Silva, Felipe Lopes; Dias, Denise Cunha Fernandes dos Santos; Fernandes, Raphael Braganca Alves; da Silva, Martha Freire; da Silva Jr, Laercio	Evaluation of soybean genotypes grown under soil compaction	2023	JOURNAL OF AGRONOMY AND CROP SCIENCE	0	10.1111/jac.12635	http://dx.doi.org/10.1111/jac.12635	Soil compaction has caused negative impacts on soybean productivity due to the excessive use of machinery and heavy agricultural implements in the cultivation areas. Effects of two levels of soil compaction were investigated on 60 soybean genotypes in a field experiment. Soil properties, weather conditions in the region and changes in agronomic characteristics of the crop were evaluated. The geno…	Glycine max L; Merrill; soil compaction; soil density; soil penetration resistance	ROOT ARCHITECTURE; PENETRATION RESISTANCE; TRANSPORT-PROPERTIES; WATER-UPTAKE; DROUGHT; WHEAT; CULTIVARS; MAIZE; YIELD; ESTABLISHMENT	Article	WOS
Langergraber, G; Haberl, R; Laber, J; Pressl, A	Langergraber, G; Haberl, R; Laber, J; Pressl, A	Evaluation of substrate clogging processes in vertical flow constructed wetlands	2003	WATER SCIENCE AND TECHNOLOGY	148	10.2166/wst.2003.0272	http://dx.doi.org/10.2166/wst.2003.0272	Substrate clogging is by far the biggest operational problem of vertical flow constructed wetlands. The term substrate clogging summarises several processes which lead to reduction of the infiltration capacity at the substrate surface. The lower infiltration rate causes a reduced oxygen supply and further leads to a rapid failure of the treatment performance. Reasons for substrate clogging includ…	substrate clogging; vertical flow constructed wetlands; wastewater treatment		Article; Proceedings Paper	WOS
Sang, HC; He, CB; Bi, YG; Liu, MY; Wang, X	Sang, Hongchao; He, Changbin; Bi, Yuge; Liu, Meiyu; Wang, Xin	Evaluation of the performance of very narrow tines with different geometrical structures for tilling natural grassland	2022	BIOSYSTEMS ENGINEERING	0	10.1016/j.biosystemseng.2022.09.011	http://dx.doi.org/10.1016/j.biosystemseng.2022.09.011	Natural grassland is an important ecological barrier in northern China and using mechanised improvement methods to restore degraded natural grassland is significant. This paper aimed to evaluate the working performance of different very narrow tines through full-factorial experiments, and provide basic references for design novel and specialised tillage tools applicable to natural grasslands. The…	narrow tillage tines; soil-root composite structure; natural grassland; working resistance; soil disturbance	SOIL COMPACTION; FURROW OPENERS; WATER-CONTENT; TILLAGE; TRANSLOCATION; DISTURBANCE; SYSTEMS; GROWTH; IMPLEMENT; FORCES	Article	WOS
Liu H.; Zhou H.; Lin C.; Li B.; Tian J.; Yao L.	Liu, Haitao (57429828900); Zhou, Hu (57307113000); Lin, Chaowen (23501881900); Li, Baoguo (7410083288); Tian, Jing (57210893944); Yao, Li (57195384335)	Evaluation of tillage effect on maize production using a modified least limiting water range approach	2021	Soil Science Society of America Journal	1	10.1002/saj2.20321	https://www.scopus.com/inward/record.uri?eid=2-s2.0-85114483636&doi=10.1002%2fsaj2.20321&partnerID=40&md5=4b648a311a1a5513123d100e70cf5205	The objective of this research was to identify the mechanism of how tillage methods affect maize (Zea mays L.) production using a modified least limiting water range (LLWR) method. The LLWR is the range of soil water content within which the water and O2 are sufficiently supplied, the root growth is not restricted by penetration resistance, the root is fully contacted with the soil, and the crop …		Zea mays; Cultivation; Soil mechanics; Soil moisture; Field experiment; Least limiting water ranges; Maize (Zea mays L.); Penetration resistances; Soil bulk density; Soil water content; Soil water retention curves; Tillage treatment; bulk density; compaction; penetration; retention; soil water; water content; water retention; Grain (agricultural product)	Article	Scopus
Fuhrmann M.; Caldwell T.G.; Likos W.J.; Waugh W.J.; Williams M.M.; Benson C.H.	Fuhrmann, Mark (56269207100); Caldwell, Todd G. (35902407100); Likos, William J. (57189752178); Waugh, W.J. (7006208022); Williams, Morgan M. (57211167765); Benson, Craig H. (57202681173)	Evolving radon diffusion through earthen barriers at uranium waste disposal sites	2023	Journal of Environmental Radioactivity	1	10.1016/j.jenvrad.2023.107140	https://www.scopus.com/inward/record.uri?eid=2-s2.0-85150421445&doi=10.1016%2fj.jenvrad.2023.107140&partnerID=40&md5=fcd4e1dda442e8069efffaddb798031a	Field measurements of Rn-222 fluxes from the tops and bottoms of compacted clay radon barriers were used to calculate effective Rn diffusion coefficients (DRn) at four uranium waste disposal sites in the western United States to assess cover performance after more than 20 years of service. Values of DRn ranged from 7.4 × 10−7 to 6.0 × 10−9 m2/s, averaging 1.42 × 10−7. Water saturation (SW) from s…	Diffusion; Moisture saturation; Preferential pathways; Radon-222; Uranium waste	Diffusion; Radiation Monitoring; Radon; Uranium; Waste Disposal Facilities; United States; Diffusion barriers; Moisture; Radon; Waste disposal; radon; radon 222; uranium; water; radon; Radon-222; Compacted clays; Field measurement; Measurements of; Moisture saturation; Preferential pathways; Radon diffusion; Radon-222; Urania waste; Waste disposal sites; Western United States; desiccation; diffus…	Article	Scopus
Piccoli I.; Lazzaro B.; Furlan L.; Berti A.; Morari F.	Piccoli, I. (57189869364); Lazzaro, B. (57189867016); Furlan, L. (56962705700); Berti, A. (7005212710); Morari, F. (6602743285)	Examining crop root apparatus traits in a maize-soybean-winter wheat rotation under conservation agriculture management	2021	European Journal of Agronomy	8	10.1016/j.eja.2020.126171	https://www.scopus.com/inward/record.uri?eid=2-s2.0-85092060247&doi=10.1016%2fj.eja.2020.126171&partnerID=40&md5=fefd8e40b7ff482a291be85990a36d1c	Conservation agriculture (CA) is a farming system that promotes minimum soil disturbance, maintenance of a permanent soil cover, and diversification of plant species and was introduced also in the Veneto region of north east Italy. CA is not always viewed as a win-win solution for sustainable production because of the increase in soil strength and compaction that may negatively impact root growth…	Conservation agriculture; Crop rotation; No-Tillage; Root trait; Soil compaction	Italy; Veneto; Glycine max; Triticum aestivum; Zea mays; agricultural management; alternative agriculture; crop plant; crop production; crop rotation; farming system; physical property; soil cover; soil strength; winter	Article	Scopus	N	Y	A	76
Özcan, M; Gökbulak, F; Hizal, A	Ozcan, M.; Gokbulak, F.; Hizal, A.	EXCLOSURE EFFECTS ON RECOVERY OF SELECTED SOIL PROPERTIES IN A MIXED BROADLEAF FOREST RECREATION SITE	2013	LAND DEGRADATION & DEVELOPMENT	39	10.1002/ldr.1123	http://dx.doi.org/10.1002/ldr.1123	Human-caused trampling that results from excessive recreational use has caused damage to soil and vegetation in forest ecosystems in the Belgrad Forest of Istanbul. The objectives of this study were to examine effects of exclosure on selected soil properties and to determine the recovery time required for soil characteristics in a broadleaf forest recreation site. Litter biomass and topsoil (0-15…	recreation; trampling; soil compaction; soil properties; litter biomass; land use; Turkey; broadleaf forest	NATIONAL-PARK; ALPINE ENVIRONMENTS; DECIDUOUS FOREST; PROTECTED AREA; VEGETATION; IMPACTS; MANAGEMENT; CAMPSITES; TURKEY; SENSITIVITY	Article	WOS
Li, JB; Li, SG; Xu, LX; Puyang, XH; Zheng, YF; Song, GL; Xu, Y	Li, Jinbo; Li, Shigang; Xu, Lixin; Puyang, Xuehua; Zheng, Yangfan; Song, Guilong; Xu, Yi	Exogenous silicon application contributes to wear resistance in Kentucky bluegrass by improving anatomical structure and cell wall components	2019	EUROPEAN JOURNAL OF HORTICULTURAL SCIENCE	3	10.17660/eJHS.2019/84.2.5	http://dx.doi.org/10.17660/eJHS.2019/84.2.5	Wear stress is unavoidable for sports turf and lawn, which could crush the leaves, stems and affect root growth negatively by soil compaction. Silicon (Si) fertilizer can strengthen the cell wall, which could be beneficial to the enhancement of turfgrass wear tolerance. The objective of this study was to identify the effect of Si application (0, 25, 50, 100 g m(-2)) on wear resistance of Kentucky…	turfgrass; silicon; antioxidants; chlorophyll; enzyme activity; wear resistance	POWDERY MILDEW; TENSILE-STRENGTH; TOLERANCE; RESPONSES; GRASSES; PLANTS; LEAF; MECHANISMS; DROUGHT	Article	WOS
Ruiz S.; Straub I.; Schymanski S.J.; Or D.	Ruiz, Siul (56442126600); Straub, Isabelle (57188558623); Schymanski, Stanislaus J. (57203698383); Or, Dani (57204340741)	Experimental evaluation of earthworm and plant root soil penetration–cavity expansion models using cone penetrometer analogs	2016	Vadose Zone Journal	16	10.2136/vzj2015.09.0126	https://www.scopus.com/inward/record.uri?eid=2-s2.0-84961626036&doi=10.2136%2fvzj2015.09.0126&partnerID=40&md5=5230864220eaf2b789d10dd35afb3a60	Recent mechanical models of soil penetration by earthworms and plant roots based on penetration-cavity expansion were tested using cone penetration measurements at scales compatible with the sizes of earthworms and plant roots. Measurements using different cone radii (1.0–2.5 mm) and cone semi-apex angles (15–30°) were obtained for a range of soils and water contents at highly resolved penetratio…		Forecasting; Friction; Plant expansion; Soils; Cavity expansion model; Earthworm activities; Experimental confirmation; Experimental evaluation; Mechanical characteristics; Penetration forces; Predictive capabilities; Soil-mechanical parameters; bioturbation; compaction; cone penetration test; earthworm; energetics; experimental study; penetrometer; quantitative analysis; rhizosphere; root system…	Article	Scopus
Hodgson T.J.	Hodgson, T.J. (57010923500)	Experiments on sowing and container size with pinus patula; [Eksperimente met saai-en houergrootte met pinus patula]	1977	South African Forestry Journal	1	10.1080/00382167.1977.9629469	https://www.scopus.com/inward/record.uri?eid=2-s2.0-84950483062&doi=10.1080%2f00382167.1977.9629469&partnerID=40&md5=aadf4dad724658db932b4fe71287e106	Three experiments on the raising of Pinus patula nursery stock are described. 1. Seed was sown at depths of 1,6; 3,2 and 6,4 mm and either mulched with a polythene sheet or not. The mulch, together with a sowing depth of 3,2 mm gave the highest germination at 14 and 28 days. 2. Seedlings were raised in beds and polythene sleeves, thus in soil with two degrees of compaction. Plants were establishe…			Article	Scopus	N	Y	P	77
Seleiman M.F.; Kheir A.M.S.; Al-Dhumri S.; Alghamdi A.G.; Omar E.-S.H.; Aboelsoud H.M.; Abdella K.A.; Abou El Hassan W.H.	Seleiman, Mahmoud F. (55331521800); Kheir, Ahmed M.S. (57197744662); Al-Dhumri, Sami (57216757411); Alghamdi, Abdulaziz G. (57204551551); Omar, El-Said H. (58225826500); Aboelsoud, Hesham M. (57208824099); Abdella, Kamel A. (57193877427); Abou El Hassan, Waleed H. (13403455100)	Exploring optimal tillage improved soil characteristics and productivity of wheat irrigated with different water qualities	2019	Agronomy	28	10.3390/agronomy9050233	https://www.scopus.com/inward/record.uri?eid=2-s2.0-85065868567&doi=10.3390%2fagronomy9050233&partnerID=40&md5=d84f4fd4af37d22117d6fc66ceb76a0d	Irrigation with low water quality can adversely affect soil characteristics, optimal moisture for tillage, and crop productivity, particularly in arid and semi-arid regions. We determined the optimal moisture for tillage processing and the effects of optimal and wet tillage on physical and chemical soil characteristics and wheat productivity after irrigation with different water qualities (waste,…	Low water quality; Optimal tillage; Soil characteristics; Water productivity; Wheat		Article	Scopus
Singh, D; Dhillon, TS; Javed, T; Singh, R; Dobaria, J; Dhankhar, SK; Kianersi, F; Ali, B; Poczai, P; Kumar, U	Singh, Davinder; Dhillon, Tarsem Singh; Javed, Talha; Singh, Rajinder; Dobaria, Jalpa; Dhankhar, Surender Kumar; Kianersi, Farzad; Ali, Baber; Poczai, Peter; Kumar, Uttam	Exploring the Genetic Diversity of Carrot Genotypes through Phenotypically and Genetically Detailed Germplasm Collection	2022	AGRONOMY-BASEL	9	10.3390/agronomy12081921	http://dx.doi.org/10.3390/agronomy12081921	Germplasm evaluation, classification, characterization, and preservation are the initial requirements for any crop genetic improvement programs meant to promote economically important traits. Mean performance and range of different expressible traits through ANOVA showed highly significant differences within the various genotypes and helped to evaluate several promising carrot genotypes. The mult…	carrot; genetic diversity; characterization; cluster analysis; principal component analysis	SOIL COMPACTION; BETA-CAROTENE; GROWTH; VARIABILITY; QUALITY; VOLATILES; GENOME; YIELD; SHAPE	Article	WOS
Tracy S.R.; Black C.R.; Roberts J.A.; Mooney S.J.	Tracy, Saoirse R. (35771784400); Black, Colin R. (7202128366); Roberts, Jeremy A. (7410325526); Mooney, Sacha J. (7005304183)	Exploring the interacting effect of soil texture and bulk density on root system development in tomato (Solanum lycopersicum L.)	2013	Environmental and Experimental Botany	82	10.1016/j.envexpbot.2013.03.003	https://www.scopus.com/inward/record.uri?eid=2-s2.0-84876338543&doi=10.1016%2fj.envexpbot.2013.03.003&partnerID=40&md5=937d8c32ec86bf53e8f61102e47dd5cf	Knowledge of the responses of root systems in horizoned heterogeneous soil is vital to optimise uptake of water and nutrients to maximise crop productivity. We explored the interacting effects of soil bulk density and texture on the development of root systems in tomato. Two main techniques were employed, X-ray micro-Computed Tomography (μCT), to provide non-destructive, three-dimensional (3D) im…	Root system architecture; Root washing; Soil compaction; Soil texture; Solanum lycopersicum; X-ray micro-Computed Tomography (μCT)	Lycopersicon esculentum; bulk density; crop production; fruit; nutrient uptake; physical property; root system; soil texture; soil type; water uptake	Article	Scopus	Y	Y	A	78
Xiao, JM; Zhu, SF; Han, SJ; Wei, BH; He, ZL; Li, ZG; Li, RL; Wang, L; Chen, LY; Li, SL	Xiao, Jiming; Zhu, Shuifang; Han, Shijian; Wei, Benhui; He, Zhenli; Li, Zhigang; Li, Ruiling; Wang, Lin; Chen, Liyi; Li, Suli	Fenlong-Ridging Deep Tillage Integrated with Biochar and Fertilization to Improve Sugarcane Growth and Yield	2023	AGRONOMY-BASEL	0	10.3390/agronomy13092395	http://dx.doi.org/10.3390/agronomy13092395	Sugarcane yield in China is low because of the shallow A-horizon soil layer, or as it is commonly called by farmers, the plow soil layer, as well as low soil organic matter and fertilizer utilization efficiency. Fenlong-ridging deep tillage (FT), also called vertical rotary tillage, and amendment with biochar have been shown to improve soil quality and crop yield. In this study, field trials were…	fenlong-ridging deep tillage; agronomic traits; yield; soil nutrient; root system	SOIL COMPACTION; CROP YIELD; MANAGEMENT; COMMUNITY; CARBON; NITRIFICATION; PRODUCTIVITY; CULTIVATION; AMENDMENTS; CHINA	Article	WOS
Crusciol, CAC; Costa, AD; Borghi, É; Castro, GSA; Fernandes, DM	Costa Crusciol, Carlos Alexandre; Costa, Andre de Moraes; Borghi, Emerson; Amaral Castro, Gustavo Spadotti; Fernandes, Dirceu Maximino	Fertilizer distribution mechanisms and side dress nitrogen fertilization in upland rice under no-tillage system	2010	SCIENTIA AGRICOLA	7	10.1590/S0103-90162010000500010	http://dx.doi.org/10.1590/S0103-90162010000500010	Some crops have shown not to adapt to the no-tillage system (NTS) as a consequence of the compaction of the superficial soil layer. In a certain way, the mechanism used in seeders to open furrows for the deposition of fertilizers can have great importance in facilitating root penetration. This study was carried out to evaluate the influence of two fertilizer distribution mechanisms and N fertiliz…	Oryza sativa L.; furrow opener; double disk; N doses		Article	WOS
Zhu, H; Zhang, LM	Zhu, H.; Zhang, L. M.	Field investigation of erosion resistance of common grass species for soil bioengineering in Hong Kong	2016	ACTA GEOTECHNICA	41	10.1007/s11440-015-0408-6	http://dx.doi.org/10.1007/s11440-015-0408-6	Grass cover is considered as a sustainable means of controlling soil erosion and enhancing durability of soil slopes. A number of grass species are commonly available for soil bioengineering in Hong Kong, but their capacities to control soil erosion have not been characterized quantitatively. The main objectives of this paper are to study the influence of soil density on characteristics of grass …	Grass; Soil compaction; Soil erosion; Soil stabilization; Vegetation	CONCENTRATED FLOW EROSION; ROOT CHARACTERISTICS; VEGETATION RECOVERY; ERODIBILITY; SLOPE; DEFORMATION; DIVERSITY; STABILITY; BARRIERS; TRAITS	Article	WOS
Timm L.C.; Pires L.F.; Roveratti R.; Jacques Arthur R.C.; Reichardt K.; Martins De Oliveira J.C.; Santos Bacchi O.O.	Timm, Luís Carlos (15766615700); Pires, Luiz Fernando (7006556583); Roveratti, Renato (12807409400); Jacques Arthur, Robson Clayton (12808016300); Reichardt, Klaus (7003597145); Martins De Oliveira, Júlio Cesar (12806816100); Santos Bacchi, Osny Oliveira (6701398896)	Field spatial and temporal patterns of soil water content and bulk density changes	2006	Scientia Agricola	48	10.1590/s0103-90162006000100009	https://www.scopus.com/inward/record.uri?eid=2-s2.0-33645771218&doi=10.1590%2fs0103-90162006000100009&partnerID=40&md5=a21fe9d2152841d9f11601a666b62e66	Soil water content (θ) and bulk density (ρs) greatly influence important soil and plant processes, such as water movement, soil compaction, soil aeration, and plant root system development. Spatial and temporal variability of θ and ρs during different periods of the year and different phases of crops are of fundamental interest. This work involves the characterization of spatial and temporal patt…	Neutron/gamma surface probe; Spatial and temporal variability; Wetting/drying cycles		Article	Scopus
Reichert, JM; Rodrigues, MF; Bervald, CMP; Kato, OR	Reichert, Jose Miguel; Rodrigues, Miriam Fernanda; Priebe Bervald, Clovis Moises; Kato, Osvaldo Ryohei	FIRE-FREE FALLOW MANAGEMENT BY MECHANIZED CHOPPING OF BIOMASS FOR SUSTAINABLE AGRICULTURE IN EASTERN AMAZON: EFFECTS ON SOIL COMPACTNESS, POROSITY, AND WATER RETENTION AND AVAILABILITY	2016	LAND DEGRADATION & DEVELOPMENT	32	10.1002/ldr.2395	http://dx.doi.org/10.1002/ldr.2395	Many Amazon soils are naturally fragile and develop under intense rainfall and high temperature climate. Soil structural quality is improvable through vegetation management systems providing abundant soil mulch and little soil disturbance. We tested the effect of the chopping-and-mulching systems of secondary forest-vegetation on selected soil physical properties of a sandy Oxisol, located in the…	mechanized biomass chopping; forest mulch; soil physical properties; secondary humid forest vegetation; sustainable agriculture	SLASH-AND-BURN; PHYSICAL-PROPERTIES; LAND PREPARATION; SHIFTING CULTIVATION; BULK-DENSITY; BLACK BEANS; ROOT-GROWTH; FOREST; QUALITY; YIELD	Article	WOS
Balestri, E; de Battisti, D; Vallerini, F; Lardicci, C	Balestri, Elena; de Battisti, Davide; Vallerini, Flavia; Lardicci, Claudio	First evidence of root morphological and architectural variations in young Posidonia oceanica plants colonizing different substrate typologies	2015	ESTUARINE COASTAL AND SHELF SCIENCE	28	10.1016/j.ecss.2015.01.002	http://dx.doi.org/10.1016/j.ecss.2015.01.002	Root morphology and root system architecture of young Posidonia oceanica plants established on two contrasting substrate types, sand and rock, were examined to provide insights into the strategy of adaptation of seagrasses to their environment. After germination, seedlings were planted on sandy patches and on rock within the same area, and survived plants were collected five years later for measu…	adaptive strategy; Mediterranean Sea; root plasticity; seedling recruitment; seagrass meadows; substrate	PENETRATION RESISTANCE; SYSTEM ARCHITECTURE; SOIL COMPACTION; ROCK FISSURES; L. DELILE; SEAGRASS; SEEDLINGS; GROWTH; AUSTRALIS; SURVIVAL	Article	WOS	Y	Y	A	79
Semchenko M.; Zobel K.; Heinemeyer A.; Hutchings M.J.	Semchenko, Marina (20434414900); Zobel, Kristjan (6603753892); Heinemeyer, Andreas (55932930300); Hutchings, Michael J. (7101756730)	Foraging for space and avoidance of physical obstructions by plant roots: A comparative study of grasses from contrasting habitats	2008	New Phytologist	37	10.1111/j.1469-8137.2008.02543.x	https://www.scopus.com/inward/record.uri?eid=2-s2.0-49249101692&doi=10.1111%2fj.1469-8137.2008.02543.x&partnerID=40&md5=7389885a7bfc8d63ace3b59534a539e9	• Physical obstructions that reduce space for root growth can profoundly affect plant performance. The aim of this study was to investigate the ability of roots to avoid obstructions and forage for usable space, and to reveal the mechanism involved. • Eight grass species from four genera were examined. Each genus included species characteristic of habitats with high and low nutrient availability.…	Environmental heterogeneity; Foraging; Morphological plasticity; Obstruction avoidance; Root exudates; Root interactions; Self-inhibition; Space	Biomass; Charcoal; Ecosystem; Plant Exudates; Plant Roots; Poaceae; Species Specificity; Poaceae; charcoal; activated carbon; avoidance reaction; comparative study; environmental change; exudation; foraging behavior; grass; inhibition; morphology; nutrient availability; nutrient uptake; performance assessment; root; article; biomass; comparative study; drug effect; ecosystem; growth, development …	Article	Scopus	Y	Y	A	80
Furuberg Gjedtjernet A.M.	Furuberg Gjedtjernet, A.M. (6506435362)	Forest operations and environmental protection	1995	Water, Air, & Soil Pollution	2	10.1007/BF01182816	https://www.scopus.com/inward/record.uri?eid=2-s2.0-0029089901&doi=10.1007%2fBF01182816&partnerID=40&md5=9521a90b32d17b02b46f67da192861b4	Increased mechanisation in forestry usually means increased traffic over the ground, which also is a substrate for growth. Soil compaction, rut formation, and damage to stems and roots may all result in growth reduction. To reduce soil disturbance and tree damage, smaller machines or machines with less ground pressure must be considered. Today the traffic may cover 10-30% of the site area. This i…	biodiversity; damage; design; environmental protection; forest operations; payload; soil compaction	Miletinae; Conservation; Environmental protection; Machine design; Machinery; Plants (botany); Pressure; Soils; Wood products; Biodiversity; Damage; Forest machinery; Forest operations; Payload; Soil compaction; biodiversity; conference paper; environmental protection; forest; nonhuman; soil; traffic; Forestry	Article	Scopus
GJEDTJERNET, AMF	GJEDTJERNET, AMF	FOREST OPERATIONS AND ENVIRONMENTAL-PROTECTION	1995	WATER AIR AND SOIL POLLUTION	0	doi_39		Increased mechanisation in forestry usually means increased traffic over the ground, which also is a substrate for growth. Soil compaction, rut formation, and damage to stems and roots may all result in growth reduction. To reduce soil disturbance and tree damage, smaller machines or machines with less ground pressure must be considered. Today the traffic may cover 10-30% of the site area. This i…	SOIL; COMPACTION; DAMAGE; FOREST OPERATIONS; ENVIRONMENTAL PROTECTION; PAYLOAD; DESIGN; BIODIVERSITY	SOIL COMPACTION	Article; Proceedings Paper	WOS
Morales-Olmedo M.G.; Sellés G.; Pinto M.; Ortiz M.	Morales-Olmedo, Michelle Grace (56819010800); Sellés, Gabriel (22136091800); Pinto, Manuel (24307878500); Ortiz, Mauricio (7202127628)	Full-field characterization of sweet cherry rootstocks: responses to soil with different air-filled porosities	2021	Plant and Soil	3	10.1007/s11104-021-05184-5	https://www.scopus.com/inward/record.uri?eid=2-s2.0-85117337971&doi=10.1007%2fs11104-021-05184-5&partnerID=40&md5=cac89179af1d1459c1d03f52b721f206	Aims: Poor soil aeration can be the result of poor soil drainage, soil compaction, or flooding of the root zone, and tolerance to root hypoxia is determined by rootstock characteristics. Based on this assumption, we aimed to verify whether cherry rootstocks can be classified according to their tolerance to poorly aerated soils based on their root growth traits. Methods: Six cherry rootstocks, ‘Ma…	Flooding; Minirhizotrons (MR); Photosynthetic activity; Root growth	Prunus avium; aeration; fine root; hypoxia; mortality; porosity; rootstock; shoot growth; soil drainage; water content	Article	Scopus
Cardou, F; Aubin, I; Bergeron, A; Shipley, B	Cardou, Francoise; Aubin, Isabelle; Bergeron, Alexandre; Shipley, Bill	Functional markers to predict forest ecosystem properties along a rural-to-urban gradient	2020	JOURNAL OF VEGETATION SCIENCE	2	10.1111/jvs.12855	http://dx.doi.org/10.1111/jvs.12855	Questions With increasing focus on urban sustainability, new tools are needed to manage urban woodlands for resilience and ecosystem service provision. Functional traits can provide quantitative and testable links between urban plant communities and specific ecosystem properties (functional markers). We ask whether commonly described multivariate patterns of trait association with urbanization (t…	colonization; compaction; connectivity; decomposition; ecosystem functioning; functional indicators; functional markers; urban forest; urban-to-rural gradient; water infiltration	PLANT TRAITS; SOIL COMPACTION; ORGANIC-MATTER; ROOT TRAITS; LEAF-LITTER; VEGETATION; URBANIZATION; TEMPERATE; DYNAMICS; GROWTH	Article	WOS
Hudek C.; Putinica C.; Otten W.; De Baets S.	Hudek, Csilla (32367705500); Putinica, Cristinel (57226423977); Otten, Wilfred (7004465787); De Baets, Sarah (22953146100)	Functional root trait-based classification of cover crops to improve soil physical properties	2022	European Journal of Soil Science	25	10.1111/ejss.13147	https://www.scopus.com/inward/record.uri?eid=2-s2.0-85111499476&doi=10.1111%2fejss.13147&partnerID=40&md5=a79f7e23fde48710a8e44fbb36db5b86	Cover crop use is a well-established soil conservation technique and has been proven effective for erosion control and soil remediation in many arable systems. Whereas the obvious protection mechanism of cover crops occurs through the canopy, plant roots perform multiple functions. It is important to consider the soil functions delivered by different root systems in order to increase the uptake o…	aggregate stability; cover crops; erosion mitigation; root morphology; soil compaction; soil conservation	aggregate stability; agricultural soil; cover crop; diameter; functional role; porosity; prediction; root system; runoff; soil conservation; soil erosion; soil management; soil remediation; subsoil; topsoil	Article	Scopus	Y	Y	A	81
Campanella V.	Campanella, Vito (57213173143)	Fusarium foot rot: Monitoring and characterization of soil-rhizosphere populations in durum wheat	2023	Applied Soil Ecology	0	10.1016/j.apsoil.2023.105051	https://www.scopus.com/inward/record.uri?eid=2-s2.0-85164335793&doi=10.1016%2fj.apsoil.2023.105051&partnerID=40&md5=22b369100e428a493d95acf305062caa	A complex of Fusarium species is commonly isolated from soil rhizosphere of durum wheat plants affected by Fusarium foot rot (FFR), but information on their distribution and relative abundance as well as their role in the pathogenic process has yet to be clarified. To this end, two aspects were analyzed in our investigation. On the one hand we examined Fusarium populations from soil rhizosphere o…	F. acuminatum; F. compactum; F. culmorum; F. equiseti; Fusarium foot rot; Inoculum density; Soil rhizosphere; Vigour index		Article	Scopus
Silva J.A.D.; de Carvalho L.G.; Andrade F.R.	Silva, Jodean Alves Da (57218899425); de Carvalho, Luiz Gonsaga (35329355100); Andrade, Fabrício Ribeiro (55314541500)	Gas exchange and water stress index in soybean cultivated under water deficit and soil compaction	2022	Revista Ceres	1	10.1590/0034-737X202269020013	https://www.scopus.com/inward/record.uri?eid=2-s2.0-85129326972&doi=10.1590%2f0034-737X202269020013&partnerID=40&md5=7b0d96d2998f099d918ef5d1a6ea64d5	Water stress is intrinsically related to soil water availability which is determinant in gas exchanges, as well as soil compaction in soybean growth and development. This study aimed to evaluate the leaf gas exchange, water stress index, and dry mass accumulation of soybean cultivated in different daily irrigation depths and bulk density. The treatments were distributed in pots subdivided in a 4x…	bulk density; crop water stress; deficit irrigation; Glycine max (L.) Merrill; photosynthesis		Article	Scopus
da Silva J.A.; de Carvalho L.G.; Andrade F.R.	da Silva, Jodean Alves (56117693900); de Carvalho, Luiz Gonsaga (35329355100); Andrade, Fabrício Ribeiro (55314541500)	Gas Exchanges and Agricultural Performance of Cover Plants in Compacted Soil After Soybean Cultivation	2023	Communications in Soil Science and Plant Analysis	0	10.1080/00103624.2023.2227209	https://www.scopus.com/inward/record.uri?eid=2-s2.0-85163175926&doi=10.1080%2f00103624.2023.2227209&partnerID=40&md5=33975c63f6ae1535b5b68e409276a79b	The present study sought to evaluate gas exchange and biomass production in cover crops grown in soils with different levels of compaction, after soybean cultivation. Experimental design was completely randomized in 4 × 4 factorial scheme, with the factors being composed of four levels of soil density (1.0 ± 0.013; 1.15 ± 0.022; 1.30 ± 0.035 and 1.45 ± 0.040 Mg.m−3) and four cover crops (Avena st…	Crotalaria; photosynthesis; roots; soil density; transpiration	biomass; cultivation; gas exchange; growth rate; photosynthesis; root system; soil-vegetation interaction; soybean; transpiration	Article	Scopus	N	Y	A	82
da Silva J.A.; de Carvalho L.G.; Andrade F.R.	da Silva, Jodean Alves (56117693900); de Carvalho, Luiz Gonsaga (35329355100); Andrade, Fabrício Ribeiro (55314541500)	Gas exchanges and growth of soybean as affected by irrigation depths and soil compaction	2022	Chilean Journal of Agricultural Research	0	10.4067/S0718-58392022000300502	https://www.scopus.com/inward/record.uri?eid=2-s2.0-85134815561&doi=10.4067%2fS0718-58392022000300502&partnerID=40&md5=ba2c1b5f6e5639762e8dffa05f45db34	The availability of water above compacted soil layer improves the performance of soybean (Glycine max (L.) Merr.) gas exchanges. However, studies do not address the responses of the photosynthetic process of soybean in compacted soil. The objective of this study was to evaluate the dynamics of gas exchange, growth and performance of soybean in compacted soil with poor irrigation. The experiment w…	Growth; photosynthesis; resistance penetration; transpiration; water deficit		Article	Scopus	N	Y	A	83
Berisso, FE; Schjonning, P; Keller, T; Lamandé, M; Simojoki, A; Iversen, BV; Alakukku, L; Forkman, J	Berisso, F. E.; Schjonning, P.; Keller, T.; Lamande, M.; Simojoki, A.; Iversen, B. V.; Alakukku, L.; Forkman, J.	Gas transport and subsoil pore characteristics: Anisotropy and long-term effects of compaction	2013	GEODERMA	66	10.1016/j.geoderma.2012.12.002	http://dx.doi.org/10.1016/j.geoderma.2012.12.002	Anisotropy of soil pore functions significantly affects the transport of gas and water in soil. This paper quantifies anisotropy of subsoil pores and investigates the long-term impact of soil compaction by agricultural machinery. Two long-term field experiments on soil compaction formed the basis for the investigation, one established in 1981 on a clay soil in Finland (60 degrees 49'N, 23 degrees…	Anisotropy; Compaction; Gas diffusivity; Air permeability; Pore morphological indices	HYDRAULIC-PROPERTIES; AIR PERMEABILITY; ROOT-GROWTH; SOIL AIR; WATER; YIELD; CLAY; COMPRESSION; FLOW	Article	WOS
Shankar N.; Achyuthan H.	Shankar, Navin (23019902900); Achyuthan, Hema (6603421290)	Genesis of calcic and petrocalcic horizons from Coimbatore, Tamil Nadu: Micromorphology and geochemical studies	2007	Quaternary International	38	10.1016/j.quaint.2007.05.017	https://www.scopus.com/inward/record.uri?eid=2-s2.0-36549037114&doi=10.1016%2fj.quaint.2007.05.017&partnerID=40&md5=00f5b57090e04fb7d5112834c69d8ee9	Understanding the development of calcic and petrocalcic horizons is important for palaeoclimate reconstruction. The micromorphology and geochemistry of Quaternary calcic and petrocalcic horizons formed in the area around Coimbatore, Tamil Nadu are discussed. The calcic horizons represent the Bk horizons that occur as thick complex profiles (∼300 cm thick) in the foothill regions while the laminar…		Asia; Coimbatore; Eurasia; India; South Asia; Tamil Nadu; calcium; erosion; geochemistry; micromorphology; paleoenvironment; pedogenesis; Quaternary; reworking; soil horizon	Article	Scopus
Acet M.; Jurgensen M.F.; Kane E.; Gailing O.	Acet, Mehmet (56228989900); Jurgensen, Martin F. (7004302285); Kane, Evan (10739200000); Gailing, Oliver (57204261691)	Genet diversity, genetic structure, and trait expression of trembling aspen (Populus tremuloides michx.) after clear-cut harvesting and post-harvest soil treatments	2017	Botany	0	10.1139/cjb-2016-0247	https://www.scopus.com/inward/record.uri?eid=2-s2.0-85026911649&doi=10.1139%2fcjb-2016-0247&partnerID=40&md5=dea0766c8a0f8fa72c73d60d958bd003	Trembling aspen is a fast growing, broadly distributed tree in North America that reproduces by root suckers (clonally) and by seeds (sexually). Since timber harvesting can affect both reproduction pathways by changing the soil properties, we assessed genet diversity, genetic structure, and phenotypic trait expression of trembling aspen populations after clear-cut harvesting in a long-term soil p…	Leaf morphology; Multivariate analyses; Populus tremuloides; Spatial genetic structure; SSRs		Article	Scopus
Colombi T.; Walter A.	Colombi, Tino (56512088400); Walter, Achim (7102205576)	Genetic diversity under soil compaction in wheat: Root number as a promising trait for early plant vigor	2017	Frontiers in Plant Science	41	10.3389/fpls.2017.00420	https://www.scopus.com/inward/record.uri?eid=2-s2.0-85017302748&doi=10.3389%2ffpls.2017.00420&partnerID=40&md5=7ce9d4c5130139c3480e68c4c1ac1753	Soil compaction of arable land, caused by heavy machinery constitutes a major threat to agricultural soils in industrialized countries. The degradation of soil structure due to compaction leads to decreased (macro-) porosity resulting in increased mechanical impedance, which adversely affects root growth and crop productivity. New crop cultivars, with root systems that are adapted to conditions o…	Genetic diversity; Mechanical impedance; Phenotyping; Root-shoot synchronization; Soil compaction; X-ray computed tomography		Article	Scopus	N	Y	A	84
Klueva N.Y.; Joshi R.C.; Joshi C.P.; Wester D.B.; Zartman R.E.; Cantrell R.G.; Nguyen H.T.	Klueva, Natalya Y. (6603111087); Joshi, Rama C. (57638175200); Joshi, Chandrashekhar P. (7103126205); Wester, David B. (7006230965); Zartman, Richard E. (35610222500); Cantrell, Roy G. (7006612293); Nguyen, Henry T. (7403322495)	Genetic variability and molecular responses of root penetration in cotton	2000	Plant Science	9	10.1016/S0168-9452(00)00205-3	https://www.scopus.com/inward/record.uri?eid=2-s2.0-0034640805&doi=10.1016%2fS0168-9452%2800%2900205-3&partnerID=40&md5=23c05a63181e55402b672e8e0a4d3f69	Compacted soils restrict root penetration hindering productivity. In this paper, genetic variability of cotton (Gossipium spp.) root capacity to penetrate hard soil layers and the patterns of gene expression during penetration event were investigated. To mimic hard soil layers, wax- petrolatum mixtures were used. Genetic variability among 27 cotton genotypes for the root capacity to penetrate wax…	Cotton genetics; Gene expression; Mechanical impedance; Root system	Gossypium hirsutum; complementary DNA; cotton; messenger RNA; article; gene expression; genetic variability; genotype; nonhuman; plant growth; plant root; protein analysis; soil; two dimensional gel electrophoresis; water flow	Article	Scopus	Y	Y	A	85
Kubo, K; Jitsuyama, Y; Iwama, K; Hasegawa, T; Watanabe, N	Kubo, K; Jitsuyama, Y; Iwama, K; Hasegawa, T; Watanabe, N	Genotypic difference in root penetration ability by durum wheat (Triticum turgidum L. var. durum) evaluated by a pot with paraffin-Vaseline discs	2004	PLANT AND SOIL	24	10.1023/B:PLSO.0000037033.23964.54	http://dx.doi.org/10.1023/B:PLSO.0000037033.23964.54	Improvement of root penetration (RP) ability in durum wheat (Triticum turgidum L. var. durum) is an important breeding target to reduce yield losses due to soil compaction and drought. This study investigated the genotypic difference of RP ability in durum wheat of seven Ethiopian landraces (ET genotypes), which were presumed to adapt to soil compaction, and 17 genotypes bred in North America (NA…	durum wheat; genotypic difference; landrace; root penetration; soil compaction; Triticum turgidum L. var. durum	QUANTITATIVE TRAIT LOCI; RAIN-FED LOWLAND; MAIZE ZEA-MAYS; MECHANICAL IMPEDANCE; SOIL COMPACTION; SEEDLING ROOTS; CAP CELLS; GROWTH; RICE; VERTISOL	Article	WOS	Y	Y	A	86
Botwright Acuña T.L.; Pasuquin E.; Wade L.J.	Botwright Acuña, T.L. (23466246800); Pasuquin, E. (6506841725); Wade, L.J. (7006341947)	Genotypic differences in root penetration ability of wheat through thin wax layers in contrasting water regimes and in the field	2007	Plant and Soil	43	10.1007/s11104-007-9428-9	https://www.scopus.com/inward/record.uri?eid=2-s2.0-38349115386&doi=10.1007%2fs11104-007-9428-9&partnerID=40&md5=b8403a885766465e98ddc4386a67ea93	A significant proportion of arable land in south-western Australia is highly susceptible to subsoil compaction, which limits access of roots of wheat to water and nutrients at depth. Genotypic variation in the ability of roots to penetrate a hardpan has been reported for other cereals, using a pot technique, where a thin wax-layer of paraffin wax and petroleum jelly is placed in a soil column to …	Drought; Nodal roots; Seminal roots; Traffic pan; Triticum aestivum L.	Australasia; Australia; Triticum aestivum; cultivar; drought stress; experimental study; field method; genetic variation; genotype; root system; rooting; soil type; soil water; wax; wheat	Article	Scopus	Y	Y	A	87
Kubo K.; Iwama K.; Yanagisawa A.; Watanabe Y.; Terauchi T.; Jitsuyama Y.; Mikuma T.	Kubo, Katashi (15832297400); Iwama, Kazuto (56227940200); Yanagisawa, Akira (8353853900); Watanabe, Yoshiaki (56999511800); Terauchi, Takayoshi (7004662766); Jitsuyama, Yutaka (6603101082); Mikuma, Toshiya (13104156600)	Genotypic variation of the ability of root to penetrate hard soil layers among Japanese wheat cultivars	2006	Plant Production Science	18	10.1626/pps.9.47	https://www.scopus.com/inward/record.uri?eid=2-s2.0-33646135319&doi=10.1626%2fpps.9.47&partnerID=40&md5=c810623551b6d7e44b5ea4d25773e4f8	The hard soil in the field is a major constraint for the cereal production because it mechanically restricts the root expansion and water absorption. The ability of root to penetrate into the hard soil is an important factor affecting yield stability of wheat (Triticum aestivum L.) under hard soil and drought conditions. We investigated the variation in the penetrating ability of roots (PA) among…	Breeding materials; Genetic variation; Hard soil; Penetrating ability of root; Screening; Soil compaction; Triticum aestivum L.; Wheat	Triticum aestivum	Article	Scopus	N	Y	A	88
Ewusi-Wilson R.; Park J.; Yoon B.; Lee C.	Ewusi-Wilson, Rodney (57212472490); Park, Junghee (55964456600); Yoon, Boyoung (57214222332); Lee, Changho (57205232402)	Geostatistics and Artificial Intelligence Applications for Spatial Evaluation of Bearing Capacity after Dynamic Compaction	2022	Advances in Civil Engineering	0	10.1155/2022/7053228	https://www.scopus.com/inward/record.uri?eid=2-s2.0-85128269211&doi=10.1155%2f2022%2f7053228&partnerID=40&md5=c178405e0b1e1888f70dcede18f6371e	This study employs geostatistical and artificial intelligence (AI) methods to estimate the degree of ground improvement after dynamic compaction. We implement artificial neural network (ANN) and random forest (RF) for artificial intelligence spatial interpolation to investigate the efficiency of dynamic compaction considering the spatial distribution of the geotechnical parameters. Data used in t…			Article	Scopus
Schrama M.J.J.; Cordlandwehr V.; Visser E.J.W.; Elzenga T.M.; de Vries Y.; Bakker J.P.	Schrama, Maarten J.J. (26435543700); Cordlandwehr, Verena (55350582000); Visser, Eric J.W. (7004411466); Elzenga, Theo M. (8984326300); de Vries, Yzaak (6601981016); Bakker, Jan P. (57203043862)	Grassland cutting regimes affect soil properties, and consequently vegetation composition and belowground plant traits	2013	Plant and Soil	23	10.1007/s11104-012-1435-9	https://www.scopus.com/inward/record.uri?eid=2-s2.0-84876451078&doi=10.1007%2fs11104-012-1435-9&partnerID=40&md5=541494929f45d2bdee8c3e6d00648ec9	Background and aims: Machine mowing, mimicking the traditional hand mowing, is often used as a successful management tool to maintain grassland biodiversity, but few studies have investigated the long-term effects of traditional versus mechanical mowing of plant communities. Machine mowing as opposed to hand mowing causes soil compaction and reduction of soil aeration. In response, we expected st…	Aboveground traits; Aerenchyma; Long-term experiment; Mowing; Rooting depth; Soil redox potential	biodiversity; compaction; grassland; long-term change; machinery; mowing; plant community; sandy soil; soil property; soil type; vegetation structure; vulnerability	Article	Scopus
Melling, L; Henson, IE	Melling, Lulie; Henson, Ian E.	GREENHOUSE GAS EXCHANGE OF TROPICAL PEATLANDS - A REVIEW	2011	JOURNAL OF OIL PALM RESEARCH	17	doi_54		This article presents data on greenhouse gas (GHG) exchange of tropical peat soils with emphasis on changes in emissions of gases during and following the conversion of native tropical peatlands to plantations of oil palm and other crops. The relevant GHGs are carbon dioxide (CO(2)), methane (CH(4)) and nitrous oxide (N(2)O). Establishment of plantations on peat requires drainage, which, even if …	peat soil; greenhouse gas exchange; oil palm; subsidence; water table depth	3 ECOSYSTEMS; OIL PALM; CO2 FLUX; MALAYSIA; SARAWAK; SOIL; KALIMANTAN; EMISSIONS; CH4	Review	WOS
Jaafari A.; Najafi A.; Zenner E.K.	Jaafari, Abolfazl (56095916900); Najafi, Akbar (24512758700); Zenner, Eric K. (6603160485)	Ground-based skidder traffic changes chemical soil properties in a mountainous Oriental beech (Fagus orientalis Lipsky) forest in Iran	2014	Journal of Terramechanics	23	10.1016/j.jterra.2014.06.001	https://www.scopus.com/inward/record.uri?eid=2-s2.0-84904002430&doi=10.1016%2fj.jterra.2014.06.001&partnerID=40&md5=4342220c642dd40af3cc0f6a18041163	Increased soil compaction following harvest traffic is an inroad for adverse changes in soil biological properties and processes, soil microbial activity, bacterial communities, and growth and development of plant roots. This study investigated the impacts of three levels of traffic intensity (3-6, 7-14, and 15+ passes) of a Timberjack 450C skidder on changes in several chemical soil properties a…	Ground-based operations; Hyrcanian forest; Skidding; Soil disturbance; Timberjack 450C skidder	Ecosystems; Forestry; Skidders; Soil; Forestry; Soil mechanics; Soils; Chemical soil properties; Fagus orientalis lipsky; Ground based; Hyrcanian forests; Soil biological properties; Soil disturbances; Soil microbial activities; Timberjack; Skidding	Article	Scopus
Nagel K.A.; Putz A.; Gilmer F.; Heinz K.; Fischbach A.; Pfeifer J.; Faget M.; Blossfeld S.; Ernst M.; Dimaki C.; Kastenholz B.; Kleinert A.-K.; Galinski A.; Scharr H.; Fiorani F.; Schurr U.	Nagel, Kerstin A. (14219532300); Putz, Alexander (55468858600); Gilmer, Frank (16052845100); Heinz, Kathrin (55468732900); Fischbach, Andreas (36797834700); Pfeifer, Johannes (56016249100); Faget, Marc (35319541200); Blossfeld, Stephan (15759169100); Ernst, Michaela (9743200400); Dimaki, Chryssa (36339119900); Kastenholz, Bernd (55952144800); Kleinert, Ann-Katrin (57225688632); Galinski, Anna (55…	GROWSCREEN-Rhizo is a novel phenotyping robot enabling simultaneous measurements of root and shoot growth for plants grown in soil-filled rhizotrons	2012	Functional Plant Biology	241	10.1071/FP12023	https://www.scopus.com/inward/record.uri?eid=2-s2.0-84868704489&doi=10.1071%2fFP12023&partnerID=40&md5=d10735e288dd0de559e7bb5392331a8c	Root systems play an essential role in ensuring plant productivity. Experiments conducted in controlled environments and simulation models suggest that root geometry and responses of root architecture to environmental factors should be studied as a priority. However, compared with aboveground plant organs, roots are not easily accessible by non-invasive analyses and field research is still based …	heritability; imaging; robotised; root traits; root-system architecture; soil strength	Hordeum; Zea mays; dicotyledon; environmental factor; geometry; heritability; imaging method; laboratory method; monocotyledon; numerical model; research work; resource use; robotics; root architecture; root system; shoot growth; soil strength	Article	Scopus	Y	Y	A	89
Chondol T.; Klimeš A.; Altman J.; Čapková K.; Dvorský M.; Hiiesalu I.; Jandová V.; Kopecký M.; Macek M.; Řeháková K.; Liancourt P.; Doležal J.	Chondol, Thinles (57218631249); Klimeš, Adam (57201308920); Altman, Jan (24328857600); Čapková, Kateřina (22950165100); Dvorský, Miroslav (36477019000); Hiiesalu, Inga (36160160100); Jandová, Veronika (57218329523); Kopecký, Martin (56910116800); Macek, Martin (56511362500); Řeháková, Klára (24175310500); Liancourt, Pierre (23088835100); Doležal, Jiří (56210277900)	Habitat preferences and functional traits drive longevity in Himalayan high-mountain plants	2023	Oikos	0	10.1111/oik.10073	https://www.scopus.com/inward/record.uri?eid=2-s2.0-85161720019&doi=10.1111%2foik.10073&partnerID=40&md5=c00a668206ed2f06a04e89a9b77824b6	Plant lifespan has important evolutionary, physiological, and ecological implications related to population persistence, community stability, and resilience to ongoing environmental change impacts. Although biologists have long been puzzled over the extraordinary variation in plant lifespan and its causes, our understanding of interspecific variability in plant lifespan and the key internal and e…	adaptation strategies; alpine plants; environmental constraints; lifespan; longevity; plant functional traits	Himalayas; adaptation; disturbance; environmental change; growth form; growth rate; habitat selection; interspecific variation; longevity; ruderal; wetland	Article	Scopus
Daniells I.G.	Daniells, Ian G. (6602735500)	Hardsetting soils: A review	2012	Soil Research	38	10.1071/SR11102	https://www.scopus.com/inward/record.uri?eid=2-s2.0-84865208070&doi=10.1071%2fSR11102&partnerID=40&md5=8998c612d3a05a4c300f342e5ee21480	Hardsetting soils have been defined as soils that set to a hard, structureless mass during drying and are thereafter difficult or impossible to cultivate until the profile is rewetted. Soil strength increases rapidly as the soil dries, and so seedlings must grow quickly before soil strength becomes too high for root growth or shoot emergence. Recent work on the mechanisms of hardsetting confirms …	hard setting; hard-setting.	Australia; Agriculture; Biogeochemistry; Dispersions; Organic compounds; Soil moisture; Textures; Aggregate disruptions; Dispersed particle; Friability indices; Modulus of rupture; Penetration resistances; Soil classification; Soil organic matters; Soil water retention curves; agricultural soil; charcoal; coalescence; compaction; cone penetration test; crop production; crop rotation; dispersion; …	Review	Scopus
Zhang, RQ; Han, ZX; Lu, QF; Wang, K; Chen, YJ; Cong, WF; Zhang, FS	Zhang, Ruqiang; Han, Zixi; Lu, Qiaofang; Wang, Kang; Chen, Yanjie; Cong, Wen-Feng; Zhang, Fusuo	HARNESSING BIODIVERSITY FOR HEALTHY DAIRY FARMS	2022	FRONTIERS OF AGRICULTURAL SCIENCE AND ENGINEERING	1	10.15302/J-FASE-2022445	http://dx.doi.org/10.15302/J-FASE-2022445	Producing sufficient high-quality forage to meet the increasing domestic demand for safe and nutritious milk products is one of the critical challenges that Chinese dairy farms are facing. The increased forage biomass production, mainly contributed by agrochemicals inputs in China, is accompanied by tremendous impacts on the ecology of dairy farms and soil quality. This paper presents a framework…	biodiversity; dairy farm; one health concept; soil health	SOIL BIODIVERSITY; CROP POLLINATION; INDICATORS; MANAGEMENT; NEMATODES	Review	WOS
Unkovich, M; McBeath, T; Moodie, M; Macdonald, LM	Unkovich, Murray; McBeath, Therese; Moodie, Michael; Macdonald, Lynne M.	High soil strength and cereal crop responses to deeper tillage on sandy soils in a semi-arid environment	2023	FIELD CROPS RESEARCH	2	10.1016/j.fcr.2022.108792	http://dx.doi.org/10.1016/j.fcr.2022.108792	Grain production is a key pillar in Australia's economy but it operates within challenging climatic and edaphic environments, with unreliable and often low rainfall. Moreover many of the production landscapes have soils which have limited capacity to store water or have a range of physical, chemical or biological constraints. High soil strength has emerged as an increasing problem. Strategic deep…	Penetration resistance; Roots; Spading; Deep ripping; Soil disturbance; Tillering	WATER-USE; SUBSOIL CONSTRAINTS; GRAIN-YIELD; ROOT-GROWTH; WHEAT; COMPACTION; EFFICIENCY; AUSTRALIA; STRESS; PRODUCTIVITY	Article	WOS
Matulewski P.; Buchwal A.; Makohonienko M.	Matulewski, Paweł (57193224660); Buchwal, Agata (36194929400); Makohonienko, Mirosław (6508141990)	Higher climatic sensitivity of Scots pine (Pinus sylvestris L.) subjected to tourist pressure on a hiking trail in the Brodnica Lakeland, NE Poland	2019	Dendrochronologia	7	10.1016/j.dendro.2019.02.008	https://www.scopus.com/inward/record.uri?eid=2-s2.0-85062276297&doi=10.1016%2fj.dendro.2019.02.008&partnerID=40&md5=32c8c2627cb8a7fb41ac2c5f1100552e	Climate condtions constitute some of the main factors affecting variation in annual tree-ring growth. However other exogenous processes including geomorphic activity can affect substantially the rate of tree growth. Currently little is known on how human activity such as trampling affects tree growth along hiking trails. We analyzed annual growth variation in 42 Scots pine trees (Pinus sylvestris…	Brodnica Lakeland; Climate sensitivity; Dendrochronology; Pinus sylvestris L.; Pointer years; Trampling; Tree roots	Poland [Central Europe]; Pinus sylvestris; anthropogenic effect; climate change; climate conditions; coniferous tree; dendrochronology; dendroecology; growth rate; human activity; precipitation (climatology); root system; tourist behavior; trampling; tree ring	Article	Scopus
Ilhardt P.D.; Nuñez J.R.; Denis E.H.; Rosnow J.J.; Krogstad E.J.; Renslow R.S.; Moran J.J.	Ilhardt, Peter D. (57205514249); Nuñez, Jamie R. (57195290266); Denis, Elizabeth H. (55261283200); Rosnow, Joshua J. (45061261900); Krogstad, Eirik J. (6701697257); Renslow, Ryan S. (36158965300); Moran, James J. (35578037900)	High-resolution elemental mapping of the root-rhizosphere-soil continuum using laser-induced breakdown spectroscopy (LIBS)	2019	Soil Biology and Biochemistry	37	10.1016/j.soilbio.2018.12.029	https://www.scopus.com/inward/record.uri?eid=2-s2.0-85060342073&doi=10.1016%2fj.soilbio.2018.12.029&partnerID=40&md5=ad8fa3ecbe2cfb548243658430b5a57c	Understanding the complex chemical nature of root-soil interactions is essential for building the next generation of sustainable agricultural systems and facilitating long-term environmental remediation strategies. Techniques currently suited to investigate spatial controls on nutrient exchange in plant rhizospheres, however, are hindered by limitations in throughput, cost, analytical scope, and …	Elemental mapping; Laser-induced breakdown spectroscopy (LIBS); Nutrient gradients; Rhizosphere; Root imaging; Soil chemistry	Michigan; United States; Panicum virgatum; Atomic emission spectroscopy; Chemical analysis; Complex networks; Laser chemistry; Mapping; Neodymium lasers; Nutrients; Organic lasers; Plants (botany); Principal component analysis; Rasterization; Spectrum analysis; Trace elements; Yttrium aluminum garnet; Elemental mapping; Laserinduced breakdown spectroscopy (LIBS); Nutrient gradients; Rhizosphere; …	Article	Scopus
Li D.; Jia Z.	Li, Daiyan (57188768027); Jia, Zhongtao (57208240767)	How do plant roots overcome physical barriers?	2022	Journal of Experimental Botany	2	10.1093/jxb/erac238	https://www.scopus.com/inward/record.uri?eid=2-s2.0-85135986905&doi=10.1093%2fjxb%2ferac238&partnerID=40&md5=7576120b7ff1e91b4b7b0a4b3c812f07	Soil drying and compaction increase mechanical impedance, a common problem in agricultural soils that adversely impacts crop productivity. Plant roots with improved capacity to penetrate hard soil layers can more efficiently explore nutrients and water available in deeper root zones. In this issue, Bello-Bello et al. (2022a) demonstrated that auxin dynamics have a critical role in facilitating ro…	Auxin; calcium signaling; ethylene; mechanical impedance; natural variation; reactive oxygen species; root penetrability		Article	Scopus	Y	Y	A	90
de Moraes, MT; Gusmao, AG	de Moraes, Moacir Tuzzin; Gusmao, Andressa Griebler	How do water, compaction and heat stresses affect soybean root elongation? A review	2021	RHIZOSPHERE	2	10.1016/j.rhisph.2021.100403	http://dx.doi.org/10.1016/j.rhisph.2021.100403	Soil physical limitations that affect directly crop root elongation are the water, heat and mechanical stresses. In the literature, there are few studies that present a clear relationship of root elongation rate and soil physical stresses that could be used into a root growth models. The aim of this study was to carry out a systematic review, compiling and analyzing the impacts of the physical li…	Soybean root growth; Soil penetration resistance; Matric potential; Soil temperature; Glycine max	SOIL PENETRATION RESISTANCE; PORE-SIZE DISTRIBUTIONS; CROPPING SYSTEMS; PENETROMETER RESISTANCE; HYDRAULIC CONDUCTIVITY; MECHANICAL RESISTANCE; SUBTROPICAL REGION; PHYSICAL QUALITY; 2 DECADES; GROWTH	Review	WOS	Y	Y	A	91
Lin Q.; Chen L.; Zhang J.; Wang L.; Yu X.; Guo Q.	Lin, Qiulian (57217633003); Chen, Luzhen (12805880600); Zhang, Jialin (57580960700); Wang, Liangchen (58068713400); Yu, Xinyue (58068757400); Guo, Qiang (58068670200)	How fine root turnover functions during mangrove root zone expansion and affects belowground carbon processes	2023	Plant and Soil	0	10.1007/s11104-023-05985-w	https://www.scopus.com/inward/record.uri?eid=2-s2.0-85150908366&doi=10.1007%2fs11104-023-05985-w&partnerID=40&md5=6912f630f82ab2ad19e4b31e71024346	Background and aims: Fine roots (diameter < 2 mm) are the component of belowground biomass, which are help to maintain sediment volume and resist soil compaction in mangroves. In addition, fine root turnover contributes to belowground carbon stocks. This study focused on root zone dynamics and aimed to quantify the composition of live and dead fine roots and analyze their functions during root zo…	Fine roots; Mangroves; Root turnover; Root zone; Shallow surface elevation table	China; Hainan; belowground biomass; carbon; fine root; mangrove; rhizosphere; surficial sediment; turnover	Article	Scopus
Tifafi M.; Bouzouidja R.; Leguédois S.; Ouvrard S.; Séré G.	Tifafi, M. (57193500150); Bouzouidja, R. (55930223000); Leguédois, S. (6507183586); Ouvrard, S. (6506745788); Séré, G. (27467863700)	How lysimetric monitoring of Technosols can contribute to understand the temporal dynamics of the soil porosity	2017	Geoderma	6	10.1016/j.geoderma.2017.02.027	https://www.scopus.com/inward/record.uri?eid=2-s2.0-85014414992&doi=10.1016%2fj.geoderma.2017.02.027&partnerID=40&md5=b9eab4870eeefaa9f7a20c431b34b6eb	Soil poral architecture controls soil functioning and is submitted to temporal changes. The monitoring of soil structure dynamics is complicated by inherent technical constraints in its measurement that are either punctual or complex. In this study, four soils, from a natural one to incrementally anthropized (including three Technosols: Spolic Toxic, Terric Transportic, Spolic Garbic Hydric), hav…	Level of anthropization; Lysimeter; Pedogenesis; Porosity; Technosol; Water balance	Digital storage; Dynamics; Fluid dynamics; Hydrodynamics; Lysimeters; Porosity; Soil mechanics; Soils; Level of anthropization; Mineral associations; Pedogenesis; Pedogenetic process; Technical constraints; Technosol; Water balance; Water storage capacity; hydrodynamics; lysimeter; pedogenesis; porosity; preferential flow; soil analysis; soil structure; soil test; soil texture; soil type; water b…	Article	Scopus
Fons J.; Klinka K.; Kabzems R.D.	Fons, J. (57193538522); Klinka, K. (7005487323); Kabzems, R.D. (6602805965)	Humus forms of trembling aspen ecosystems in northeastern British Columbia	1998	Forest Ecology and Management	17	10.1016/S0378-1127(97)00290-9	https://www.scopus.com/inward/record.uri?eid=2-s2.0-0032527110&doi=10.1016%2fS0378-1127%2897%2900290-9&partnerID=40&md5=cfd6583bb2c74f6dd952ba3a31dddfe8	For humus forms are one of the less known features of trembling aspen ecosystems, we studied them in 18 stands located across a range of soil moisture and nutrient regimes in the Boreal Black and White Spruce of northeastern British Columbia. The majority of study on humus forms featured loose Fz (zoogeneous) horizons, overlying thicker, compact-matted Fm (mycogeneous) horizons. Fine roots were c…	Boreal ecosystems; Lamimoders; Moders; Mors; Nutrients; Populus tremuloides	Canada, British Columbia; Populus tremuloides; aspen forest; decomposition; forest soil; humus; organic horizon	Article	Scopus
Whelan K.R.T.; Smith III T.J.; Anderson G.H.; Ouellette M.L.	Whelan, Kevin R. T. (8384116200); Smith III, Thomas J. (57204118395); Anderson, Gordon H. (37019255900); Ouellette, Michelle L. (36052039700)	Hurricane Wilma's impact on overall soil elevation and zones within the soil profile in a mangrove forest	2009	Wetlands	76	10.1672/08-125.1	https://www.scopus.com/inward/record.uri?eid=2-s2.0-75849142422&doi=10.1672%2f08-125.1&partnerID=40&md5=c74c52f206c593cfc01c118fe2a1e17a	Soil elevation affects tidal inundation period, inundation frequency, and overall hydroperiod, all of which are important ecological factors affecting species recruitment, composition, and survival in wetlands. Hurricanes can dramatically affect a site's soil elevation. We assessed the impact of Hurricane Wilma (2005) on soil elevation at a mangrove forest location along the Shark River in Evergl…	Contraction; Expansion; Florida; Peat; Soil swell; Subsidence; Wetland	Florida [United States]; Shark River; United States; Chondrichthyes; contraction; ecological impact; environmental factor; forest soil; Hurricane Wilma 2005; hydroperiod; mangrove; peat; soil analysis; soil erosion; soil profile; storm deposit; subsidence; swelling	Article	Scopus
Sutherland R.A.; Bussen J.O.; Plondke D.L.; Evans B.M.; Ziegler A.D.	Sutherland, R.A. (7402351589); Bussen, J.O. (6508016155); Plondke, D.L. (6507704021); Evans, B.M. (57192805505); Ziegler, A.D. (7201554889)	Hydrophysical degradation associated with hiking-trail use: A case study of Hawai'Iloa ridge trail, O'ahu, Hawai'i	2001	Land Degradation and Development	33	10.1002/ldr.425	https://www.scopus.com/inward/record.uri?eid=2-s2.0-0035072849&doi=10.1002%2fldr.425&partnerID=40&md5=ec49fc8a40afe5f48e80ea9956b00e98	Recreational activities can have significant impacts on geomorphic and hydrologic processes in drainage basins, often out of proportion to their areal extent. With increased stress on hiking trails nationwide, there is a need to characterize the impacts of human trampling on soil properties. We examine an 810 m segment of Hawai'iloa Ridge Trail (O'ahu, Hawai'i, USA). Soil compaction and surface e…	Compaction; Hawai'i; Hiking trail degradation; Macropore disruption; Management; Penetration resistance; Recreational impacts	United States; Catchments; Degradation; Electric conductivity; Erosion; Land use; Porosity; hydrological response; land degradation; recreational activity; soil property; Soil properties; Hydrology	Article	Scopus
Koebernick N.; Daly K.R.; Keyes S.D.; Bengough A.G.; Brown L.K.; Cooper L.J.; George T.S.; Hallett P.D.; Naveed M.; Raffan A.; Roose T.	Koebernick, Nicolai (55427864800); Daly, Keith R. (24740693100); Keyes, Samuel D. (55598105100); Bengough, Anthony G. (6604032204); Brown, Lawrie K. (56169078900); Cooper, Laura J. (57075730300); George, Timothy S. (7202598168); Hallett, Paul D. (7005547958); Naveed, Muhammad (57217677848); Raffan, Annette (57195239202); Roose, Tiina (6603116611)	Imaging microstructure of the barley rhizosphere: particle packing and root hair influences	2019	New Phytologist	46	10.1111/nph.15516	https://www.scopus.com/inward/record.uri?eid=2-s2.0-85056748440&doi=10.1111%2fnph.15516&partnerID=40&md5=a6b3e5d7dbcc96b9a056ba986b013abd	Soil adjacent to roots has distinct structural and physical properties from bulk soil, affecting water and solute acquisition by plants. Detailed knowledge on how root activity and traits such as root hairs affect the three-dimensional pore structure at a fine scale is scarce and often contradictory. Roots of hairless barley (Hordeum vulgare L. cv Optic) mutant (NRH) and its wildtype (WT) parent …	Hordeum vulgare; noninvasive imaging; particle packing; rhizosphere; root hairs; soil structure; synchrotron	Hordeum; Imaging, Three-Dimensional; Mutation; Plant Roots; Porosity; Rhizosphere; Soil; Synchrotrons; Tomography, X-Ray Computed; Water; Hordeum; Hordeum vulgare; Hordeum vulgare subsp. vulgare; water; barley; genotype; hydrological regime; imaging method; microstructure; mutation; pore space; rhizosphere; root; sandy loam; soil property; soil structure; synchrony; three-dimensional modeling; ch…	Article	Scopus
Solgi A.; Naghdi R.; Marchi E.; Laschi A.; Behjou F.K.; Hemmati V.; Masumian A.	Solgi, Ahmad (16234822500); Naghdi, Ramin (15830191600); Marchi, Enrico (35186159400); Laschi, Andrea (57132829300); Behjou, Farshad Keivan (24279613400); Hemmati, Vahid (37059080000); Masumian, Ali (57194283008)	Impact assessment of skidding extraction: Effects on physical and chemical properties of forest soils and on maple seedling growing along the skid trail	2019	Forests	17	10.3390/f10020134	https://www.scopus.com/inward/record.uri?eid=2-s2.0-85061296606&doi=10.3390%2ff10020134&partnerID=40&md5=b10c5280b56fc4c47e8d4df1b5e3b204	Several studies investigated soil disturbances caused on skid trails by forest logging. However, there is still a lack of knowledge about the severity and the distance of disturbances along both sides from the trails. The aims of this study were: i) to investigate the changes in physical and chemical properties of soil along the sides of skidding trails; ii) to measure the effects of soil compact…	Bulk density; Skid trail edge; Soil disturbance; Traffic frequency; Trail gradient	Chemical Properties; Compaction; Forestry; Skidding; Soil Mechanics; Acer; Chemical properties; Compaction; Forestry; Seed; Skidding; Soil mechanics; Bulk density; Germination rates; Impact assessments; Maple seedlings; Physical and chemical properties; Skid trails; Soil compaction; Soil disturbances; bulk density; chemical process; environmental disturbance; forest soil; physical property; seedl…	Article	Scopus	N	Y	A	92
Carmeis, ACA; Crusciol, CAC; Guimaraes, TM; Calonego, JC; Mooney, SJ	Carmeis Filho, Antonio C. A.; Crusciol, Carlos A. C.; Guimaraes, Tiara M.; Calonego, Juliano C.; Mooney, Sacha J.	Impact of Amendments on the Physical Properties of Soil under Tropical Long-Term No Till Conditions	2016	PLOS ONE	11	10.1371/journal.pone.0167564	http://dx.doi.org/10.1371/journal.pone.0167564	Tropical regions have been considered the world's primary agricultural frontier; however, some physico-chemical deficiencies, such as low soil organic matter content, poor soil structure, high erodibility, soil acidity, and aluminum toxicity, have affected their productive capacity. Lime and gypsum are commonly used to improve soil chemical fertility, but no information exists about the long-term…		CROP GRAIN PRODUCTION; PARTICULATE ORGANIC-MATTER; SURFACE APPLICATION; CARBON CONTENT; LIME; GYPSUM; MANAGEMENT; AGGREGATE; ACID; ROOT	Article	WOS
Saljnikov, E; Saljnikov, A; Rahimgalieva, S; Cakmak, D; Kresovic, M; Mrvic, V; Dzhalankuzov, T	Saljnikov, Elmira; Saljnikov, Aleksandar; Rahimgalieva, Saule; Cakmak, Dragan; Kresovic, Mirjana; Mrvic, Vesna; Dzhalankuzov, Temirbolat	Impact of energy saving cultivations on soil parameters in northern Kazakhstan	2014	ENERGY	8	10.1016/j.energy.2014.03.042	http://dx.doi.org/10.1016/j.energy.2014.03.042	Recently the cost of soil processing for agricultural production has been rapidly increasing because of expensiveness of agricultural machinery, energy, and agricultural chemicals. Intensive soil cultivation is costly and adversely affects soil fertility due to accelerated mineralization of soil organic matter. By minimizing mechanical disturbance to the soil, costs can be reduced and the environ…	Energy saving cultivation; Soil organic matter; Tillage depth; Enzymatic activity	ORGANIC-CARBON; ROOT-GROWTH; TILLAGE; WHEAT; COMPACTION; FERTILITY; MATTER; MAIZE	Article	WOS
Bottinelli N.; Hallaire V.; Goutal N.; Bonnaud P.; Ranger J.	Bottinelli, N. (24401073500); Hallaire, V. (6603509033); Goutal, N. (56523333400); Bonnaud, P. (7004214781); Ranger, J. (7006732386)	Impact of heavy traffic on soil macroporosity of two silty forest soils: Initial effect and short-term recovery	2014	Geoderma	50	10.1016/j.geoderma.2013.10.025	https://www.scopus.com/inward/record.uri?eid=2-s2.0-84888398989&doi=10.1016%2fj.geoderma.2013.10.025&partnerID=40&md5=9c8113fdd73cdec9ceefc32f81d0fabc	Processes and rate of macroporosity changes following heavy traffic in forest ecosystems are seldom studied. The aim of this study was to determine the ability of forest soils to regenerate their macroporosity naturally. The study was performed on 2 silty temperate-forest soils classified as sensitive to compaction located in north-eastern France. Macroporosity was measured in control and traffic…	Compaction; Micromorphology; Porosity	France; Compaction; Porosity; Recovery; Reforestation; Forest ecosystem; Forest soils; Freeze-thaw; Heavy traffics; Macro-porosity; Micromorphologies; Natural regeneration; Physical process; compaction; forest ecosystem; forest soil; micromorphology; porosity; silt; soil depth; traffic congestion; Soils	Article	Scopus
Ampoorter E.; Goris R.; Cornelis W.M.; Verheyen K.	Ampoorter, E. (16021334600); Goris, R. (7102122942); Cornelis, W.M. (56213318600); Verheyen, K. (55158044500)	Impact of mechanized logging on compaction status of sandy forest soils	2007	Forest Ecology and Management	159	10.1016/j.foreco.2007.01.019	https://www.scopus.com/inward/record.uri?eid=2-s2.0-33847283285&doi=10.1016%2fj.foreco.2007.01.019&partnerID=40&md5=192d57d088643a055a60f748b8b9b2fd	Impact of skidding traffic on bulk density and penetration resistance of two sandy forest soils was examined in Putte (the Netherlands). Different levels of compaction were applied by varying the number of skidding cycles: one pass harvester (H), one pass harvester and forwarder (H + F), and multiple passes of both machines (Max). Bulk density and penetration resistance were measured on the undis…	Brash mat; Bulk density; Compaction; Forest soil; Harvesting; Penetration resistance; Sand	Bulk Density; Forestry; Harvesting; Sand; Soil; Logging (forestry); Soils; bulk density; compaction; forest soil; harvesting; logging (geophysics); penetration; sandy soil; Brash mat; Forest soils; Penetration resistance; Forestry	Article	Scopus
Martínez-Andújar, C; Martínez-Pérez, A; Ferrández-Ayela, A; Albacete, A; Martínez-Melgarejo, PA; Dodd, IC; Thompson, AJ; Pérez-Pérez, JM; Pérez-Alfocea, F	Martinez-Andujar, Cristina; Martinez-Perez, Ascension; Ferrandez-Ayela, Almudena; Albacete, Alfonso; Martinez-Melgarejo, Purificacion A.; Dodd, Ian C.; Thompson, Andrew J.; Manuel Perez-Perez, Jose; Perez-Alfocea, Francisco	Impact of overexpression of 9-cis-epoxycarotenoid dioxygenase on growth and gene expression under salinity stress	2020	PLANT SCIENCE	25	10.1016/j.plantsci.2019.110268	http://dx.doi.org/10.1016/j.plantsci.2019.110268	To better understand abscisic acid (ABA)'s role in the salinity response of tomato (Solanum lycopersicum L.), two independent transgenic lines, sp5 and sp12, constitutively overexpressing the LeNCED1 gene (encoding 9-cis-epoxycarotenoid dioxygenase, a key enzyme in ABA biosynthesis) and the wild type (WT) cv. Ailsa Craig, were cultivated hydroponically with or without the addition of 100 mM NaCl.…	Abscisic acid; 9-cis-epoxycarotenoid dioxygenase; Plant hormones; Root gene expression; Salt stress; Tomato (Solanum lycopersicum)	ABSCISIC-ACID BIOSYNTHESIS; SOLANUM-LYCOPERSICON L.; SHOOT GROWTH; TRANSCRIPTION FACTORS; SIGNALING PATHWAYS; ANALYSIS REVEALS; HORMONAL CHANGES; SOIL COMPACTION; OSMOTIC-STRESS; ENDOGENOUS ABA	Article	WOS
Johnston, MR; Balster, NJ; Zhu, J	Johnston, Marie R.; Balster, Nick J.; Zhu, Jun	Impact of Residential Prairie Gardens on the Physical Properties of Urban Soil in Madison, Wisconsin	2016	JOURNAL OF ENVIRONMENTAL QUALITY	10	10.2134/jeq2015.02.0093	http://dx.doi.org/10.2134/jeq2015.02.0093	Prairie gardens have become a common addition to residential communities in the midwestern United States because prairie vegetation is native to the region, requires fewer resources to maintain than turfgrass, and has been promoted to help remediate urban soil. Although prairie systems typically have deeper and more diverse root systems than traditional turfgrass, no one has tested the effect of …		ORGANIC-MATTER; CHEMICAL-PROPERTIES; MANAGEMENT; CARBON; INFILTRATION; COMPACTION; GROWTH; CHRONOSEQUENCE; RATES	Article	WOS
Grzesiak M.T.; Janowiak F.; Szczyrek P.; Kaczanowska K.; Ostrowska A.; Rut G.; Hura T.; Rzepka A.; Grzesiak S.	Grzesiak, Maciej T. (6603876146); Janowiak, Franciszek (6602977548); Szczyrek, Piotr (55362138100); Kaczanowska, Katarzyna (57194752879); Ostrowska, Agnieszka (54080198700); Rut, Grzegorz (57210729831); Hura, Tomasz (6507380892); Rzepka, Andrzej (8564357600); Grzesiak, Stanisław (6602732238)	Impact of soil compaction stress combined with drought or waterlogging on physiological and biochemical markers in two maize hybrids	2016	Acta Physiologiae Plantarum	18	10.1007/s11738-016-2128-4	https://www.scopus.com/inward/record.uri?eid=2-s2.0-84964066791&doi=10.1007%2fs11738-016-2128-4&partnerID=40&md5=4780c61f76fa6d801f7b4c59bfe1fd76	In field conditions plants undergo combinations of stresses like soil compaction combined with soil drought or flooding. In maize there exists an intraspecific variation in responses to environmental stresses, e.g. drought, flooding and soil compaction. In this study seedlings of two maize hybrids (sensitive and resistant to soil compaction) were grown under low, moderate and high soil compaction…	Abscisic acid (ABA); Drought; Maize (Zea mays L.); Soil compaction; Water relations; Waterlogging		Article	Scopus	N	Y	A	93
Stenitzer, E; Murer, E	Stenitzer, E; Murer, E	Impact of soil compaction upon soil water balance and maize yield estimated by the SIMWASER model	2003	SOIL & TILLAGE RESEARCH	31	10.1016/S0167-1987(03)00098-9	http://dx.doi.org/10.1016/S0167-1987(03)00098-9	The capability of the soil water balance model SIMWASER to predict the impact of soil compaction upon the yield of maize (Zea mays L.) is tested, using the results of a field experiment on the influence of soil compaction by wheel pressure upon soil structure, water regime and plant growth. The experimental site was located on an Eutric Cambisol with loamy silt soil texture at an elevation of 260…	soil compaction; field experiment; maize yield; root length density; soil water model; crop growth	SIMULATION-MODEL; ROOT-GROWTH	Article	WOS
Gebauer R.; Volařík D.; Martinková M.	Gebauer, Roman (8641205800); Volařík, Daniel (36026184400); Martinková, Milena (6601979144)	Impact of soil pressure and compaction on tracheids in Norway spruce seedlings	2011	New Forests	7	10.1007/s11056-010-9211-2	https://www.scopus.com/inward/record.uri?eid=2-s2.0-78650522602&doi=10.1007%2fs11056-010-9211-2&partnerID=40&md5=dadf7a4528bab68e5888dd48be20d12b	We tested the effect of soil compaction on Norway spruce seedlings in terms of the size and theoretical volume flow rate of the tracheids. The results show that soil pressure limits growth in the diameter of the lumens of tracheids in all parts of seedlings studied. The tracheids of the roots with primary xylem had larger lumens than those of the roots and shoots with secondary xylem in both unlo…	Adaptation; Anatomy; Stress; Volume flow rate	Compaction; Forestry; Picea Abies; Seedlings; Seeds; Soil; Stresses; Coniferophyta; Picea abies; Compaction; Flow rate; Plants (botany); Soil mechanics; Soils; Stresses; Adaptation; Anatomy; Cumulative curves; Hagen-Poiseuille; Norway spruce seedlings; Tracheid diameter; Transpiration rates; Volume flow rate; adaptive radiation; anatomy; cell organelle; diameter; environmental stress; evergreen t…	Article	Scopus
Fang, H; Rong, H; Hallett, PD; Monney, SJ; Zhang, WJ; Zhou, H; Peng, XH	Fang, Huan; Rong, Hui; Hallett, Paul D.; Monney, Sacha J.; Zhang, Weijian; Zhou, Hu; Peng, Xinhua	Impact of soil puddling intensity on the root system architecture of rice (Oryza sativa L.) seedlings	2019	SOIL & TILLAGE RESEARCH	17	10.1016/j.still.2019.05.022	http://dx.doi.org/10.1016/j.still.2019.05.022	Puddling of rice paddies is undertaken to create a soft soil bed for easy transplanting of rice seedlings, to control weeds and reduce water and nutrient leaching. There is a drive for less intense puddling because of its physical disturbance of soil, energy inputs and labour requirements, which may produce different soil physical conditions for root growth. The objective of this study was to inv…	Puddling; Pore structure; Root architecture; Soil structure; X-ray computed tomography	RAY COMPUTED-TOMOGRAPHY; SANDY LOAM SOIL; MECHANICAL IMPEDANCE; PHYSICAL-PROPERTIES; WHEAT SYSTEM; PADDY SOILS; ELONGATION; COMPACTION; PRODUCTIVITY; IRRIGATION	Article	WOS
Fitters, TFJ; Mooney, SJ; Sparkes, DL	Fitters, Tamara F. J.; Mooney, Sacha J.; Sparkes, Debbie L.	Impact of water availability on root growth of sugar beet varieties	2022	SOIL USE AND MANAGEMENT	2	10.1111/sum.12664	http://dx.doi.org/10.1111/sum.12664	On average, sugar beet yield in the UK is reduced by 10% due to water limitation. The root system of a plant is responsible for water uptake and hence an extensive root system is crucial to mitigate drought stress. There might be varietal differences when it comes to plant root system architecture but so far none have been reported in sugar beet. This study shows the results of 2 years of field e…	drought; irrigation; ROOT growth; soil constraints; stomatal conductance; water uptake	ARCHITECTURAL TRADEOFFS; SOIL COMPACTION; CLIMATE-CHANGE; BETA-VULGARIS; DROUGHT; YIELD; PLANT; RESPONSES; TRAITS; PHOTOSYNTHESIS	Article	WOS
Ahmad H.; Li J.	Ahmad, Husain (57190948004); Li, Jianming (55720521000)	Impact of water deficit on the development and senescence of tomato roots grown under various soil textures of Shaanxi, China	2021	BMC Plant Biology	7	10.1186/s12870-021-03018-1	https://www.scopus.com/inward/record.uri?eid=2-s2.0-85106993340&doi=10.1186%2fs12870-021-03018-1&partnerID=40&md5=8549102009110af21c94e7d975cce0de	Purpose: Water scarcity is expected to extend to more regions of the world and represents an alarming threat to food security worldwide. Under such circumstances, water holding capacity is an important agronomic trait, which is primarily controlled by soil texture. Methods: Our work examined three different soil textures from three cities of Shaanxi Province in China, i.e., silt-sandy loam from Y…	Endogenous hormones; Root anatomy; Soil texture; Water deficit	Abscisic Acid; Lycopersicon esculentum; Photosynthesis; Plant Leaves; Soil; Water; Xylem; abscisic acid; water; chemistry; metabolism; photosynthesis; physiology; plant leaf; soil; tomato; xylem	Article	Scopus
Marshall V.G.	Marshall, V.G. (7202328888)	Impacts of forest harvesting on biological processes in northern forest soils	2000	Forest Ecology and Management	148	10.1016/S0378-1127(99)00297-2	https://www.scopus.com/inward/record.uri?eid=2-s2.0-0034255102&doi=10.1016%2fS0378-1127%2899%2900297-2&partnerID=40&md5=1540df15d64e3ec5ca7dd59fdcd197e1	Soil is the habitat of plant roots and the home of numerous microflora, including viruses, bacteria, fungi and blue-green algae, and a host of animals from unicellular protozoans to small vertebrates. Simple communities of soil organisms, present from the earliest stages of forest soil genesis, become more complex and grow to astronomical numbers in mature forest soils. Here, they are essential f…	Alternative silviculture; Biodiversity; Forest health; Nutrient cycling; Site rehabilitation; Soil biota	decomposition; ecological impact; forest management; harvesting; nutrient cycling; soil biota	Article	Scopus
Yue L.; Wang Y.; Wang L.; Yao S.; Cong C.; Ren L.; Zhang B.	Yue, Longkai (57207461390); Wang, Yi (57767973800); Wang, Li (57267713700); Yao, Shuihong (23007012100); Cong, Cong (57207459368); Ren, Lidong (57217436112); Zhang, Bin (56182362000)	Impacts of soil compaction and historical soybean variety growth on soil macropore structure	2021	Soil and Tillage Research	18	10.1016/j.still.2021.105166	https://www.scopus.com/inward/record.uri?eid=2-s2.0-85113279444&doi=10.1016%2fj.still.2021.105166&partnerID=40&md5=475388b338b0c5a82c6e063f52ba743b	Soil compaction is the main form of soil degradation in agricultural systems. It leads to decreased infiltration and limited root growth. Plants can alleviate soil compaction through various mechanisms connected to root growth. However, it remains unclear whether plant breeding can improve the root traits of modern cultivars and their ability to alleviate compacted soil. The aim of this study was…	Root Traits; Soil Compaction; Soil Structure; Soybean Variety	China; Glycine max; Amino acids; Compaction; Cultivation; Nitrogen fixation; Compacted soil; Macro pores; Macropore structure; Root growth; Root trait; Soil compaction; Soil degradation; Soil structure; Soil-structure; Soybean variety; compaction; crop plant; cultivar; growth rate; heterogeneity; macropore; Mollisol; plant breeding; root system; soil degradation; soybean; Soils	Article	Scopus	Y	Y	A	94
DeArmond D.; Emmert F.; Lima A.J.N.; Higuchi N.	DeArmond, Daniel (57205890303); Emmert, Fabiano (36131261300); Lima, Adriano José Nogueira (21743200800); Higuchi, Niro (7006393638)	Impacts of soil compaction persist 30 years after logging operations in the Amazon Basin	2019	Soil and Tillage Research	28	10.1016/j.still.2019.01.010	https://www.scopus.com/inward/record.uri?eid=2-s2.0-85061539659&doi=10.1016%2fj.still.2019.01.010&partnerID=40&md5=e2d8f3e5d057f1186d738d4a05d9eadd	This study was conducted in a humid tropical forest located in Brazil within the Amazon Basin on a heavy clay Ferralsol 24 and 30 years after logging to evaluate the recovery process of skid trails. All timber was extracted with a D6 track-type tractor. In total, four skid trails were evaluated, all logged in 1987 and two of them again in 1993. Systematic sampling was applied to the four trails a…	Forest management; Rut depth; Seedling density; Xanthic ferralsol	Amazon Basin; Brazil; Clay products; Recovery; Soil mechanics; Ferralsol; Humid tropical forest; Logging operations; Rut depth; Seedling density; Soil penetration resistance; Soil physical property; Systematic sampling; compaction; data acquisition; density; Ferralsol; forest management; logging (timber); physical property; sampling; sapling; seedling; soil property; tropical forest; Forestry	Article	Scopus
Bell L.W.; Kirkegaard J.A.; Swan A.; Hunt J.R.; Huth N.I.; Fettell N.A.	Bell, Lindsay W. (9334808200); Kirkegaard, John A. (7006163439); Swan, Antony (7101913960); Hunt, James R. (7402693099); Huth, Neil I. (7801568308); Fettell, Neil A. (7801567002)	Impacts of soil damage by grazing livestock on crop productivity	2011	Soil and Tillage Research	103	10.1016/j.still.2011.02.003	https://www.scopus.com/inward/record.uri?eid=2-s2.0-79953025062&doi=10.1016%2fj.still.2011.02.003&partnerID=40&md5=11b69916791dc60affecd28cc853a7a3	Soil damage by livestock on cropped land is a concern for mixed crop-livestock producers. The hypothesis that livestock-induced soil damage does not effect subsequent crop productivity was investigated in three ways; a review of existing literature; two experimental studies in southern Australia; and based on these, use of a farming system model to simulate likely consequences of changes to soil …	Crop-livestock; Grain yield; Infiltration; Roots; Simulation; Soil compaction	Australia; Ovis aries; Triticum aestivum; Compaction; Crops; Experiments; Grain (agricultural product); Productivity; Rain; Seepage; Soil mechanics; Soil moisture; Agricultural production system; Australia; Bulk density; Critical level; Crop growth; Crop productivity; Crop response; Crop yield; Degraded soils; Eastern Australia; Experimental evidence; Experimental studies; Farming system; Field e…	Article	Scopus
Allmaras R.R.; Fritz V.A.; Pfleger F.L.; Copeland S.M.	Allmaras, R.R. (7004322692); Fritz, V.A. (7005453014); Pfleger, F.L. (6602726002); Copeland, S.M. (7006478931)	Impaired internal drainage and Aphanomyces euteiches root rot of pea caused by soil compaction in a fine-textured soil	2003	Soil and Tillage Research	26	10.1016/S0167-1987(02)00117-4	https://www.scopus.com/inward/record.uri?eid=2-s2.0-0037369615&doi=10.1016%2fS0167-1987%2802%2900117-4&partnerID=40&md5=4ffc74a286243eb77c45cdfb0d6e2f87	The Aphanomyces euteiches Drechs. root rot in pea (Pisum sativum L.) causes serious crop loss. Genetic resistance and fungicidal control are not available commercially. Moreover, the pathogen may remain viable in soil for many years. The disease is favoured in poorly drained soils, especially when soil compaction with heavy axle loading may impair drainage. Precrop species (oat (Avena sativa L.),…	Anoxia symptoms; Disease symptoms; Oat precrop; Saturated hydraulic conductivity; Soil-water potential; Tensiometer; Water-retention function	Aphanomyces; Aphanomyces euteiches; Avena; Avena sativa; Fungi; Pisum; Pisum sativum; compaction; disease prevalence; pathogen; root; soil drainage	Article	Scopus
Sharipov G.M.; Paraforos D.S.; Griepentrog H.W.	Sharipov, Galibjon M. (57193700670); Paraforos, Dimitris S. (55769137600); Griepentrog, Hans W. (8570319000)	Implementation of a magnetorheological damper on a no-till seeding assembly for optimising seeding depth	2018	Computers and Electronics in Agriculture	17	10.1016/j.compag.2018.05.024	https://www.scopus.com/inward/record.uri?eid=2-s2.0-85050522523&doi=10.1016%2fj.compag.2018.05.024&partnerID=40&md5=ef44b77cb51af8ead6fc40b94fe2d4ff	No-till seeding requires a seeder that can effectively cope with the untilled soil and place the seeds at an optimum depth in order to achieve a reliable germination and rapid plant emergence. This aim is more challenging due to the inappropriate response of the machine dynamics to harsh soil conditions, such as the compacted soil undulations and the presence of the stubble. In this paper, a seed…	MR damper; Seeding assembly; Seeding depth variation; Vertical and impact forces	Triticum aestivum; Damping; Dynamics; Seed; Soils; Current values; Depth variation; Impact force; Mr dampers (Magneto Rheological); No-till; Seeding assembly; Seeding depth; Seeding depth variation; Surface profiles; Vertical force; emergence; experimental study; germination; parameter estimation; seeding; sensor; wheat; Mean square error	Article	Scopus
Woo, DK; Riley, WJ; Paez-Garcia, A; Marklein, AR; Mekonnen, ZA; Liu, X; Ma, X; Blancaflor, E; Wu, Y	Woo, D. K.; Riley, W. J.; Paez-Garcia, A.; Marklein, A. R.; Mekonnen, Z. A.; Liu, X.; Ma, X.; Blancaflor, E.; Wu, Y.	Impoverishing Roots Will Improve Wheat Yield and Profitability Through Increased Water and Nitrogen Use Efficiencies	2021	JOURNAL OF GEOPHYSICAL RESEARCH-BIOGEOSCIENCES	6	10.1029/2020JG005829	http://dx.doi.org/10.1029/2020JG005829	More than a 60% increase in crop production is required by the 2050's to feed a growing world population. Understanding how plant functional traits and field management affect crop yields has the potential to improve agricultural productivity, minimize economic and environmental losses, and maximize food security. We explored the influence of winter wheat root characteristics and management on wi…		FOOD SECURITY; CROP YIELDS; VERTICAL-DISTRIBUTION; SIMULATION-MODEL; SOIL COMPACTION; CARBON-DIOXIDE; WINTER-WHEAT; GRAIN-YIELD; LEAF-AREA; GROWTH	Article	WOS
Battisti, R; Sentelhas, PC	Battisti, Rafael; Sentelhas, Paulo C.	Improvement of Soybean Resilience to Drought through Deep Root System in Brazil	2017	AGRONOMY JOURNAL	43	10.2134/agronj2017.01.0023	http://dx.doi.org/10.2134/agronj2017.01.0023	Water deficit is the major source of yield gap for soybean [ Glycine max (L.) Merr.] in Brazil, which can be mitigated through physiological soybean traits or soil crop management. Considering these two aspects, the aim of this study was to evaluate the soybean yield gain associated with deeper roots, based on different root profiles observed along soybean production areas in Brazil. The effect o…		SOIL COMPACTION; YIELD; GROWTH; WATER; TOLERANCE; CLIMATE; TRANSPIRATION; PERFORMANCE; BENEFITS; TILLAGE	Article	WOS
Bruand A.; Cochrane H.; Fisher P.; Gilkes R.J.	Bruand, A. (7003376863); Cochrane, H. (7004112654); Fisher, P. (57225724725); Gilkes, R.J. (7004966019)	Increase in the bulk density of a Grey Clay subsoil by infilling of cracks by topsoil	2001	European Journal of Soil Science	19	10.1046/j.1365-2389.2001.t01-1-00365.x	https://www.scopus.com/inward/record.uri?eid=2-s2.0-0035086806&doi=10.1046%2fj.1365-2389.2001.t01-1-00365.x&partnerID=40&md5=d8adc0574a2c7f7395986c71214fbb74	Increases in soil bulk density beyond the optimum reduce land productivity and, where soil is affected, may be difficult to remedy. Elucidating the mechanisms causing compaction is a prerequisite to sustainable management of fragile soils. We examined a dense grey soil in Western Australia in which the dominant physical feature of the subsoil was coarse prismatic structure. The prisms were approx…		Australia; Western Australia; bulk density; clay soil; sustainability; topsoil	Article	Scopus
Kostenko O.; Lapenko H.; Prasolov Y.; Lapenko T.; Kalinichenko A.	Kostenko, O. (45060975100); Lapenko, H. (57212215553); Prasolov, Ye. (57212214240); Lapenko, T. (57212209471); Kalinichenko, A. (56328180300)	Increasing the effectiveness of aggregates for planting sugar beet stecklings to receive elite seeds	2019	Agronomy Research	1	10.15159/AR.19.194	https://www.scopus.com/inward/record.uri?eid=2-s2.0-85076203696&doi=10.15159%2fAR.19.194&partnerID=40&md5=b9a57c33cf78f1a6f414eceddcf63628	Planting sugar beet stecklings with planting machine is one of the stages in the technological process of producing elite seeds. The analysis of the experience of using planting units for planting stecklings showed a number of disadvantages: poor quality of planting stecklings without spacing stability and the absence of parameter control; unregulated applying nutrients and granules of water pres…	Accumulated energy consumption of production; Growth stimulators; Parameters of the aggregate; Planter		Article	Scopus
Wu X.; Tang Y.; Li C.; McHugh A.D.; Li Z.; Wu C.	Wu, Xiaoli (55714927400); Tang, Yonglu (36054877500); Li, Chaosu (36054727700); McHugh, A.D. (11739033900); Li, Zhuo (57202394914); Wu, Chun (55866844100)	Individual and combined effects of soil waterlogging and compaction on physiological characteristics of wheat in southwestern China	2018	Field Crops Research	46	10.1016/j.fcr.2017.10.016	https://www.scopus.com/inward/record.uri?eid=2-s2.0-85033702911&doi=10.1016%2fj.fcr.2017.10.016&partnerID=40&md5=04579349eca45d5d5c550deb555dea27	The combined effects of soil waterlogging and compaction are important concerns in crop production. Two field experiments were performed over two seasons to examine the effects of soil waterlogging and high bulk density (BD) on the performance of winter wheat in terms of its agronomic and physiological traits. Trial 1 applied soil waterlogging at different stages (started at tillering, jointing, …	Root; Soil compaction; Southwestern China; SPAD; Waterlogging	China; Triticum aestivum; biomass; compaction; crop yield; dry matter; experimental study; physiological response; root; shoot growth; tillering; topsoil; waterlogging; wheat	Article	Scopus
Pointurier O.; Moreau D.; Pagès L.; Caneill J.; Colbach N.	Pointurier, Olivia (57194231207); Moreau, Delphine (13410973700); Pagès, Loïc (7004165433); Caneill, Jacques (6602001130); Colbach, Nathalie (55663716300)	Individual-based 3D modelling of root systems in heterogeneous plant canopies at the multiannual scale. Case study with a weed dynamics model	2021	Ecological Modelling	9	10.1016/j.ecolmodel.2020.109376	https://www.scopus.com/inward/record.uri?eid=2-s2.0-85096634211&doi=10.1016%2fj.ecolmodel.2020.109376&partnerID=40&md5=2760fa8c439cf109ad2093fb33546380	Reducing pesticide use in agriculture is essential but involves shifting towards more complex agroecosystems. Plant canopies are expected to be more heterogeneous because a more abundant weed flora is likely to remain in low-herbicide fields, and because intercropping (i.e. mixing various crops species or varieties) is a promising option to reduce chemical inputs. Simulation models are useful to …	Competition; Heterogeneous stands; Parasitic plants; Soil resources; Weed management	Orobanchaceae; Agricultural robots; Crops; Dynamics; Plants (botany); Quality control; Soil mechanics; Soils; Allometric relationship; Cropping systems; Dynamics modeling; Heterogeneous canopy; Key determinants; Plant communities; Prediction quality; Weed competition; agroecology; biomass; canopy architecture; community structure; cropping practice; ecological modeling; heterogeneity; individual-…	Article	Scopus
Copas, ME; Bussan, AJ; Drilias, MJ; Charkowski, A	Copas, Michael E.; Bussan, Alvin J.; Drilias, Michael J.; Charkowski, Amy	Influence of compaction and subsoil tillage on soil conditions and pink eye	2008	AMERICAN JOURNAL OF POTATO RESEARCH	2	10.1007/s12230-008-9038-y	http://dx.doi.org/10.1007/s12230-008-9038-y	A densely compacted soil layer has been a prevalent feature of the vegetable crop production region of Central Wisconsin, resulting in poor water drainage, increased susceptibility to tuber disease, and reduced yield and quality in potatoes. Subsoil tillage has been implemented on a wide-scale for management of problems associated with compacted soil layers. Pink eye is a tuber disorder that caus…	soil moisture; soil temperature	POTATO PLANT-RESPONSES; LOAMY SAND; GROWTH; ROOT	Article	WOS
Snyman H.A.	Snyman, H.A. (7005342243)	Influence of fire on litter production and root and litter turnover in a semi-arid grassland of South Africa	2005	South African Journal of Botany	10	10.1016/S0254-6299(15)30126-5	https://www.scopus.com/inward/record.uri?eid=2-s2.0-23444448143&doi=10.1016%2fS0254-6299%2815%2930126-5&partnerID=40&md5=20d8d12ee14a9946de2584ffd71b71df	Changes in litter production following back and head fires, some soil characteristics and root and litter turnover were quantified over two growing seasons for a semi-arid grassland. Sampling of litter production took place at approximately bi-monthly intervals to account for major seasonal changes over the 2000/01 and 2001/02 seasons. Soil compaction was determined by a simple rod penetrometer, …		Africa; Eastern Hemisphere; South Africa; Southern Africa; Sub-Saharan Africa; World; Arida; fire; grassland; litter; semiarid region; turnover	Article	Scopus
Herbauts J.; El Bayad J.; Gruber W.	Herbauts, J. (6602481943); El Bayad, J. (8120688300); Gruber, W. (7101809335)	Influence of logging traffic on the hydromorphic degradation of acid forest soils developed on loessic loam in middle Belgium	1996	Forest Ecology and Management	62	10.1016/S0378-1127(96)03826-1	https://www.scopus.com/inward/record.uri?eid=2-s2.0-0030608244&doi=10.1016%2fS0378-1127%2896%2903826-1&partnerID=40&md5=7fff483ca2b2d2f54a2bf755d5bcb770	Modifications of soil physical parameters (bulk density, pore space pattern and clay dispersibility) induced by compaction in wheel-rutted areas due to mechanized forest exploitation was studied in loamy soils developed under beech stands in the loessic belt of middle Belgium. The consequences of surface waterlogging on pedological processes (especially the geochemical behaviour of iron and alumi…	Hydromorphic soils; Rutted forest soils; Soil compaction; Soil degradation; Surface waterlogging	Belgium; acid soil; forest soil; hydromorphic soil; loam; logging; soil compaction; soil degradation; waterlogging	Article	Scopus
Madsen C.; Kunz M.; von Oheimb G.; Hall J.; Sinacore K.; Turner B.L.; Potvin C.	Madsen, Christopher (57213355690); Kunz, Matthias (57193722858); von Oheimb, Goddert (8618333200); Hall, Jefferson (7407376414); Sinacore, Katherine (56613472900); Turner, Benjamin L. (7401858713); Potvin, Catherine (7005297104)	Influence of neighbourhoods on the extent and compactness of tropical tree crowns and root systems	2021	Trees - Structure and Function	3	10.1007/s00468-021-02146-3	https://www.scopus.com/inward/record.uri?eid=2-s2.0-85107346532&doi=10.1007%2fs00468-021-02146-3&partnerID=40&md5=55354ab684567cb882d5bfc75bc51f2c	Key message: Though competition operates distinctly above and below ground, competition with near neighbours explained more variation in crown and root system morphology of young tropical trees than did abiotic conditions. Abstract: Comparisons of above- and below-ground tree architecture and variation remain scarce in the literature of competition dynamics in forests. Trees compete above and bel…	Biodiversity–ecosystem functioning; Competition; Crown; Neighbourhood; Root; Sardinilla experiment; Tropical tree	Anatomy; Biomass; Competition; Crowns; Forestry; Systems; Trees; Tropics; Morphology; Tropics; Diameter-at-breast heights; Environmental characteristic; Environmental variables; Morphological homogeneity; Morphological traits; Spatial autocorrelations; Terrestrial laser scans; Tropical tree species; Forestry	Article	Scopus
Grzesiak, MT; Hura, T; Grzesiak, S; Kaczanowska, K; Szczyrek, P	Grzesiak, M. T.; Hura, T.; Grzesiak, S.; Kaczanowska, K.; Szczyrek, P.	Influence of nitrogen deficiency or excess on a root system structure of maize and triticale seedlings grown under low and high soil density	2018	JOURNAL OF AGRONOMY AND CROP SCIENCE	3	10.1111/jac.12248	http://dx.doi.org/10.1111/jac.12248	Responses of maize and triticale seedlings, differing in the susceptibility to soil density stress, and grown under low (L-D) or high (H-D) soil density and poor (P-N), high (H-N) or control (C-N) nitrogen content in soil were investigated in relation to changes in physiological parametersdry matter of shoot (S), root (R), shoot to root ratio (S/R), relative growth ratio of shoot and root (RGR), …	maize (Zea mays L; ); N-content; soil density; triticale (x Triticosecale Witt)	INTERSPECIFIC DIFFERENCES; TOLERANCE TRAITS; NITRATE UPTAKE; USE EFFICIENCY; GAS-EXCHANGE; COMPACTION; WATER; RICE; ARCHITECTURE; PLANTS	Article	WOS
Song D.; Tariq A.; Pan K.; Khan S.U.; Saleh T.A.; Gong S.; Zhang A.; Wu X.	Song, Dagang (55957444500); Tariq, Akash (55933837600); Pan, Kaiwen (7102713662); Khan, Shahid Ullah (57034624400); Saleh, Tawfik A. (35103346400); Gong, Shanxing (57204127141); Zhang, Aiping (35212332400); Wu, Xiaogang (57188669271)	Inﬂuence of planting distance and density on the yield and photosynthetic traits of sweet potato (Ipomoea balatas L.) under an intercropping system with walnut (Juglans regia) saplings	2020	Soil and Tillage Research	15	10.1016/j.still.2019.104484	https://www.scopus.com/inward/record.uri?eid=2-s2.0-85074329011&doi=10.1016%2fj.still.2019.104484&partnerID=40&md5=923bdc33340ba6ece86c1dc38a0230e6	Sweet potato is a high-yield food crop with strong adaptation and is widely cultivated in southwestern China. Adjusting crop planting distance and planting density to improve the yield and productivity of intercropping systems has become an important management practice around the globe. However, little is known about the response of the sweet potato yield and photosynthetic characteristics to in…	Intercropping; Photosynthesis; Plant densities; Planting distance; Sweet potato fresh root tuber yield	Ipomoea; Ipomoea batatas; Juglans; Juglans regia; Solanum tuberosum; Crops; Photosynthesis; Soil moisture; Intercropping; Intercropping systems; Net photosynthetic rate; Photosynthetic characteristics; Photosynthetic traits; Plant densities; Planting distance; Root tubers; crop improvement; crop plant; crop yield; cultivar; cultivation; growth rate; intercropping; management practice; photosynthe…	Article	Scopus
Pacheco L.P.; Miguel A.S.D.C.S.; Bonfim-Silva E.M.; de Souza E.D.; da Silva F.D.	Pacheco, Leandro Pereira (21741288500); Miguel, Andressa Selestina Dalla Côrt São (57078077700); Bonfim-Silva, Edna Maria (15051626100); de Souza, Edicarlos Damacena (24512271300); da Silva, Francine Damian (57212877133)	Influence of soil bulk density on shoot and root traits of crotalaria; [Influência da densidade do solo em atributos da parte aérea e sistema radicular de crotalária1]	2015	Pesquisa Agropecuaria Tropical	14	10.1590/1983-40632015v4538107	https://www.scopus.com/inward/record.uri?eid=2-s2.0-84955602118&doi=10.1590%2f1983-40632015v4538107&partnerID=40&md5=6c0a0cba2d746abd319b8542977f182c	The selection of cover crop species with high potential for root growth in dense layers of soil can help in the management of agricultural systems through biological soil unpacking. This study aimed at evaluating the performance of crotalaria species (Crotalaria juncea, C. spectabilis and C. ochroleuca) as unpacking agents, in a dystrophic Oxisol under different bulk densities (1.0 Mg m-3, 1.2 Mg…	Crotalaria juncea; Crotalaria ochroleuca; Crotalaria spectabilis; Root development		Article	Scopus	N	Y	A	95
Ponder F., Jr.	Ponder, Felix (6603594064)	Influence of soil mixing and sterilization on growth and nutrient uptake of black walnut seedlings	1981	Communications in Soil Science and Plant Analysis	3	10.1080/00103628109367202	https://www.scopus.com/inward/record.uri?eid=2-s2.0-84946271614&doi=10.1080%2f00103628109367202&partnerID=40&md5=edc107b4fc8184388ff10cd9118026b0	The effects of soil mixing (disturbance) and sterilization on nutrient solubility and uptake, and on growth of potted black walnut seedlings in forest and field soils were studied under glasshouse conditions. Seedlings were grown for 16 weeks in soils that were either disturbed or undisturbed only, and in combination with two methods of sterilization. Both pre- and post-harvest soil data showed t…	bulk soil sampler; foliar analysis; Fumigation; processing; soil		Article	Scopus
Hoffmann C.; Jungk A.	Hoffmann, Christa (7103302650); Jungk, Albrecht (7004174083)	Influence of soil temperature and soil compaction on growth and P uptake of sugar beet	1996	Journal of Plant Nutrition and Soil Science	1	doi_23	https://www.scopus.com/inward/record.uri?eid=2-s2.0-22944471804&partnerID=40&md5=271e273673a52995e276b7c0705acd37	Sugar beet growth is often impaired by cold and compacted soil. The aim of this study was to determine the effect of soil temperature and soil compaction on the growth and function of sugar beet roots. For this purpose a pot experiment with sugar beet (Beta vulgaris) was conducted in a growth chamber in which the soil temperature was kept constant either at 10°C or 20°C and air temperature at 20°…			Article	Scopus	N	Y	A	96
Carter, MR; Sanderson, JB; MacLeod, JA	Carter, MR; Sanderson, JB; MacLeod, JA	Influence of time of tillage on soil physical attributes in potato rotations in Prince Edward Island	1998	SOIL & TILLAGE RESEARCH	23	10.1016/S0167-1987(98)00167-6	http://dx.doi.org/10.1016/S0167-1987(98)00167-6	In Atlantic Canada, lack of soil cover over the cool season due to conventional primary tillage in the fall, in potato rotations, leaves the soil vulnerable to redistribution processes. The suitability of shifting primary mouldboard plough tillage operations from the fall to the spring in the potato (Solanum tuberosum L.) phase of a 3-year rotation (spring barley (Hordeum vulgare L.)-red clover (…	conservation tillage; soil physical quality; humid temperate climate; sandy loam	BROMIDE MOVEMENT; CHARACTERIZE; COMPACTION; RESISTANCE	Article	WOS
Malleshaiah, S; Govindaswamy, V; Murugaiah, J; Ganga, M; Surakshitha, NC	Malleshaiah, Sharathkumar; Govindaswamy, Vivek; Murugaiah, Jawaharlal; Ganga, M.; Surakshitha, N. C.	Influence of traffic stress on warm season turfgrass species under simulated traffic	2017	INDIAN JOURNAL OF AGRICULTURAL SCIENCES	5	doi_53		Traffic stress causes wear injury and soil compaction. Various anatomical and morphological plant characteristics have been suggested to correspond with turfgrass wear tolerance are well documented in cool season turfgrass but not much with warm season turfgrass. So in order to evaluate warm season turfgrass like cowgrass, Manilagrass and seashore paspalum grass were considered with two levels of…	Bulk density; Infiltration rate; Soil compaction; Turf quality; Warm season turfgrasses; Wear injury	SOIL COMPACTION IRRIGATION; WEAR TOLERANCE; WETTING AGENTS; ROOT-GROWTH; WATER; MECHANISMS; MANAGEMENT; RESISTANCE; STRENGTH; RATES	Article	WOS
Wasaya, A; Tahir, M; Ali, H; Hussain, M; Yasir, TA; Sher, A; Ijaz, M; Sattar, A	Wasaya, Allah; Tahir, Muhammad; Ali, Hakoomat; Hussain, Mubshar; Yasir, Tauqeer Ahmad; Sher, Ahmad; Ijaz, Muhammad; Sattar, Abdul	Influence of varying tillage systems and nitrogen application on crop allometry, chlorophyll contents, biomass production and net returns of maize (Zea mays L.)	2017	SOIL & TILLAGE RESEARCH	59	10.1016/j.still.2017.02.006	http://dx.doi.org/10.1016/j.still.2017.02.006	Subsoil compaction and injudicious use of nitrogenous fertilizers are key factors for lowering maize yield. Maize yield can be improved by minimizing subsoil compaction through deep ploughing, and using required amount of nitrogen fertilizer. Therefore, this two-year field experiment was conducted to evaluate the effects of varying tillage systems and nitrogen application on leaf chlorophyll cont…	Chlorophyll contents; Dry matter yield; Maize; Nitrogen levels; Tillage systems	DRY-MATTER ACCUMULATION; DEEP-TILLAGE; ROOT-GROWTH; PHOTOSYNTHETIC CAPACITY; SUBSOIL COMPACTION; WINTER-WHEAT; YIELD; MANURE; IRRIGATION; RESPONSES	Article	WOS
Ni J.J.; Leung A.K.; Ng C.W.W.	Ni, J.J. (57190579169); Leung, A.K. (37054289100); Ng, C.W.W. (55454271800)	Influences of plant spacing on root tensile strength of Schefflera arboricola and soil shear strength	2019	Landscape and Ecological Engineering	13	10.1007/s11355-019-00374-x	https://www.scopus.com/inward/record.uri?eid=2-s2.0-85062716751&doi=10.1007%2fs11355-019-00374-x&partnerID=40&md5=78340a3b6dbb9c404eff5107c35f655b	Mechanical root reinforcement depends not only on root biomechanical properties but also on root biomass. Although it is known that plant spacing can affect root growth, it is not clear how it affects root tensile strength. We interpreted a set of field data to study the effects of spacing of Schefflera arboricola on root area ratio (RAR), root tensile strength and their combined effects on soil …	Field test; Mechanical contribution; Modelling; Root cohesion; Vegetation		Article	Scopus	N	Y	A	97
Lamoureux, SC; Veneklaas, EJ; Poot, P	Lamoureux, Sebastian C.; Veneklaas, Erik J.; Poot, Pieter	Informing arid region mine-site restoration through comparative ecophysiology of Acacia species under drought	2016	JOURNAL OF ARID ENVIRONMENTS	4	10.1016/j.jaridenv.2016.06.002	http://dx.doi.org/10.1016/j.jaridenv.2016.06.002	Establishing vegetation on disturbed sites in arid environments is difficult due to decreased water availability caused by altered soil properties: depth, compaction, and hydraulic characteristics. Plants cope with moisture stress through a combination of traits, including physiological strategies such as anisohydry and isohydry. We used a typical mine restoration substrate in a glasshouse pot ex…	Transpiration; Plant functional traits; Soil types; Pilbara; Australia	WATER RELATIONS; DESERT DUNES; RESPONSES; SHRUBS; TRANSPIRATION; VARIABILITY; STRATEGIES; CALIFORNIA; NUTRITION; EVERGREEN	Article	WOS
Mclaren J.R.; Jefferies R.L.	Mclaren, J.R. (7101863772); Jefferies, R.L. (7006165310)	Initiation and maintenance of vegetation mosaics in an Arctic salt marsh	2004	Journal of Ecology	35	10.1111/j.0022-0477.2004.00897.x	https://www.scopus.com/inward/record.uri?eid=2-s2.0-3943097415&doi=10.1111%2fj.0022-0477.2004.00897.x&partnerID=40&md5=619fa3487d329c655aea217c4da510a1	1 Vegetation mosaics of grassland and exposed soil are often the outcome of intense herbivory and represent alternate stable states, although the vegetational and soil processes that both initiate and maintain the states in response to herbivory are poorly understood. 2 The vegetation mosaic resulting from grubbing by geese was examined on the intertidal flats at La Pérouse Bay, Manitoba. Soil pr…	Alternate stable state; Grubbing; Hypersalinity; Lesser snow goose; Puccinellia phryganodes	Canada; La Perouse Bay; Manitoba; North America; Anser; Anser caerulescens; Anser sp.; Puccinellia; Puccinellia phryganodes; grazing; herbivory; hypersaline environment; saltmarsh; soil property; vegetation dynamics	Article	Scopus
Yang L.; Wu Q.; Liang H.; Yin L.; Shen P.	Yang, Liyu (57230989400); Wu, Qi (57157829700); Liang, Haiyan (57069408900); Yin, Liang (57202645935); Shen, Pu (37089704100)	Integrated analyses of transcriptome and metabolome provides new insights into the primary and secondary metabolism in response to nitrogen deficiency and soil compaction stress in peanut roots	2022	Frontiers in Plant Science	2	10.3389/fpls.2022.948742	https://www.scopus.com/inward/record.uri?eid=2-s2.0-85139790513&doi=10.3389%2ffpls.2022.948742&partnerID=40&md5=8972bae7f491b97aa7df2a693b7d7d23	Peanut (Arachis hypogaea L.) is an important oil crop globally because of its high edible and economic value. However, its yield and quality are often restricted by certain soil factors, especially nitrogen (N) deficiency, and soil compaction. To explore the molecular mechanisms and metabolic basis behind the peanut response to N deficiency and soil compaction stresses, transcriptome and metabolo…	metabolome; nitrogen deficiency; peanut root; soil compaction stress; transcriptome		Article	Scopus
Rabello, LM; Cruvinel, PE	Rabello, Ladislau Marcelino; Cruvinel, Paulo Estevao	INTELLIGENT INSTRUMENT TO FACILITATE DECISION MAKING IN THE EVALUATION OF SOIL RESISTANCE TO ROOT PENETRATION	2009	SCIENTIA AGRICOLA	0	10.1590/S0103-90162009000500001	http://dx.doi.org/10.1590/S0103-90162009000500001	This contribution introduces an instrument for decision-making in agricultural processes based on the measurements and mapping of soil resistance to root penetration. Its development was based on a new and advanced instrumentation tool, enabling in almost real-time to acquire the necessary information for spatial variability analysis of plant root penetration resistance in soils, due to natural o…	agricultural instrumentation; intelligent systems; signal processing; soil microprobe; soil penetrometer	MICROPENETROMETER; STRENGTH; WAVELETS	Article	WOS	N	Y	A	98
Käthner, J; Zude-Sasse, M	Kaethner, J.; Zude-Sasse, M.	Interaction of 3D soil electrical conductivity and generative growth in Prunus domestica	2015	EUROPEAN JOURNAL OF HORTICULTURAL SCIENCE	10	doi_43		Examination of spatial soil heterogeneity within orchards may provide an approach for precise, more sustainable production processes. In predominantly sandy soil, which was formed by glacial and post-glacial deposits, generative growth of plum trees (Prunus domestica 'Tophit plus', n=156) were closely analyzed (flower set, fruit set, fruit drop, fruit size, fruit pigments, and yield), and classif…	electrical conductivity; fruit; plum; precision fruticulture; spatial variability	MANAGEMENT ZONES; APPLE ORCHARD; VINE VIGOR; VARIABILITY; FRUIT; INDEX; CHLOROPHYLL; MARLBOROUGH; YIELD	Article	WOS
Grzesiak M.T.; Szczyrek P.; Rut G.; Ostrowska A.; Hura K.; Rzepka A.; Hura T.; Grzesiak S.	Grzesiak, M.T. (6603876146); Szczyrek, P. (55362138100); Rut, G. (57210729831); Ostrowska, A. (54080198700); Hura, K. (6508172309); Rzepka, A. (8564357600); Hura, T. (6507380892); Grzesiak, S. (6602732238)	Interspecific Differences in Tolerance to Soil Compaction, Drought and Waterlogging Stresses among Maize and Triticale Genotypes	2015	Journal of Agronomy and Crop Science	9	10.1111/jac.12104	https://www.scopus.com/inward/record.uri?eid=2-s2.0-84940476690&doi=10.1111%2fjac.12104&partnerID=40&md5=f7f9dab9bf631b0be9cb5bcde6c74484	Stress susceptibility indexes (SSI) of eight maize and eight triticale genotypes for their ability to cope with soil compaction (SC) combined with drought (D) or waterlogging (W) were estimated through the determination of changes in dry matter of the shoot (S), root (R) and whole plant (S+R) grown at three levels of soil compaction (1.1, 1.3 and 1.6 g cm-3) and exposed to D or W stress for 7 or …	Maize (Zea mays L.); Soil compaction; Soil drought; Soil waterlogging; Stress susceptibility index; Triticale (x Triticosecale Witt)	Triticosecale; Zea mays; adaptation; compaction; drought; dry matter; environmental stress; genotype; interspecific variation; maize; seedling; tolerance; waterlogging	Article	Scopus	N	Y	A	99
Hussain, R; Ravi, K	Hussain, Rojimul; Ravi, K.	Investigating soil properties and vegetation parameters in different biochar-amended vegetated soil at large suction for application in bioengineered structures	2022	SCIENTIFIC REPORTS	0	10.1038/s41598-022-22149-5	http://dx.doi.org/10.1038/s41598-022-22149-5	Bioengineered structures, such as landfill cover, vegetated slopes or embankments, green roof and turf are comprised of soil and vegetation where vegetation imparts stability and protection through root reinforcement and hydrologic action. Soil in bioengineered structures often compacted and subjected to prolong drying due to irregular irrigation which necessitates the investigation of soil prope…		WATER-RETENTION; CHLOROPHYLL FLUORESCENCE; AMENDMENT; TURFGRASSES; MECHANISMS; REDUCTION; BACTERIAL; STRENGTH; SYSTEM; IMPACT	Article	WOS
Hossne García A.J.; Méndez Natera J.R.; Trujillo Galindo M.E.D.V.; Parra Díaz F.J.	Hossne García, Américo José (24174466800); Méndez Natera, Jesús Rafael (18234101700); Trujillo Galindo, María Esther Del Valle (55969536000); Parra Díaz, Francisco Javier (55969240600)	Irrigation frequency, solidity ratio and shear stress interaction on soybean rooting depth; [Interacción de la frecuencia de riego, relación de solidez y tensión cortante en la profundidad de enraizamiento de la soya (Glycine max (L.) Merril)]	2012	Revista Cientifica UDO Agricola	1	doi_7	https://www.scopus.com/inward/record.uri?eid=2-s2.0-84877022353&partnerID=40&md5=360724f56b8563dacc31d77aa613a802	A study of the root system of soybean (Glycine max (L.) Merrill cv. SAN Baiba) was performed to assess the extent to vertical root penetration in terms of moisture, solidity ratio, normal and shear stress. Soybean is of agricultural importance of the area, where the soil is sandy loam, easily compressible and deformable. The soils are compacted product of the machinery passes, trampling, plows an…	Irrigation frequency; Roots; Savannah soil; Shear tension; Soil solidity	Glycine max	Article	Scopus	N	Y	A	100
Munns R.; Cramer G.R.	Munns, Rana (57204334287); Cramer, G.R. (7006638479)	Is coordination of leaf and root growth mediated by abscisic acid? Opinion	1996	Plant and Soil	123	10.1007/BF02257563	https://www.scopus.com/inward/record.uri?eid=2-s2.0-0030474361&doi=10.1007%2fBF02257563&partnerID=40&md5=ce6afbcae052865297ffac5b8453fc30	Leaf growth is more inhibited than root growth when the soil is nitrogen-deficient, dry, saline, compacted, or of restricted volume. Similar differential responses in leaf and root growth occur when ABA is applied to plants in well-watered and well-fertilised conditions, and opposite responses are often found in ABA-deficient mutants. ABA levels increase in plants in dry or saline soils, suggesti…	abscisic acid; drought; leaf expansion; nitrogen deficiency; root growth; salinity; soil compaction		Article	Scopus
Sellner F.; Thalhammer S.; Klimpfinger M.	Sellner, Franz (55950884600); Thalhammer, Sabine (26424848400); Klimpfinger, Martin (7004322255)	Isolated Pancreatic Metastases of Renal Cell Carcinoma—Clinical Particularities and Seed and Soil Hypothesis	2023	Cancers	4	10.3390/cancers15020339	https://www.scopus.com/inward/record.uri?eid=2-s2.0-85146566600&doi=10.3390%2fcancers15020339&partnerID=40&md5=f8f8d94cd07fc2649859e34d7d6810fd	A meta-analysis of 1470 isolated pancreatic metastases of renal cell carcinoma revealed, that, in addition to the unusual exclusive occurrence of pancreatic metastases and the favourable treatment results, the isPMRCC is characterised by further peculiarities of the clinical course: The lack of prognostic significance of volume and growth rate dependent risk factors and the independence of treatm…	pancreatic metastasis; renal cell carcinoma; risk-factors; seed and soil mechanism	agronomics; air temperature; Brazilian; crop; field experiment; human; nonhuman; plant seed; principal component analysis; productivity; Review; root growth; scrub; soil compaction; soil quality; sorghum; soybean	Review	Scopus
Lal R.	Lal, R. (55444564800)	Land area for establishing biofuel plantations[1]	2006	Energy for Sustainable Development	15	10.1016/S0973-0826(08)60533-5	https://www.scopus.com/inward/record.uri?eid=2-s2.0-33645511975&doi=10.1016%2fS0973-0826%2808%2960533-5&partnerID=40&md5=c87e3523473a4e4615a7463f0bcb0db4	Traditional household fuels involving crop residue and animal dung have severe adverse impacts on soil quality, air quality, water quality, climate and human health. The use of crop residues for fuel and non-use of animal dung for manure have exacerbated the problem of soil and environmental degradation. The attendant decline in soil quality, reduction in agronomic productivity and environment mo…		Animalia; Jatropha; Pongamia; Agricultural wastes; Agriculture; Air quality; Animals; Biofuels; Budget control; Crops; Developing countries; Economics; Energy security; Fertilizers; Food supply; Greenhouse gases; Land use; Productivity; Soils; Sustainable development; Water quality; Agricultural intensification; Atmospheric concentration; Biomass productivity; Biophysical process; Environment qua…	Article	Scopus
Schmäck J.; Weihermüller L.; Klotzsche A.; von Hebel C.; Pätzold S.; Welp G.; Vereecken H.	Schmäck, Jessica (57238940100); Weihermüller, Lutz (23006581400); Klotzsche, Anja (36515131700); von Hebel, Christian (56079050100); Pätzold, Stefan (19337775000); Welp, Gerhard (6507033904); Vereecken, Harry (7004082452)	Large-scale detection and quantification of harmful soil compaction in a post-mining landscape using multi-configuration electromagnetic induction	2022	Soil Use and Management	8	10.1111/sum.12763	https://www.scopus.com/inward/record.uri?eid=2-s2.0-85120779498&doi=10.1111%2fsum.12763&partnerID=40&md5=6b025f0db1ef4c0eead1134921ab8ec3	Fast and accurate large-scale localization and quantification of harmfully compacted soils in recultivated post-mining landscapes are of particular importance for mining companies and the following farmers. The use of heavy machinery during recultivation imposes soil stress and can cause irreversible subsoil compaction limiting crop growth in the long term. To overcome or guide classical point-sc…		Germany; North Rhine-Westphalia; bulk density; compaction; crop performance; crop yield; electrical conductivity; electrical resistivity; landscape; mining; soil water; water content	Article	Scopus
de Lima, RP; Tormena, CA; Figueiredo, GC; da Silva, AR; Rolim, MM	de Lima, Renato P.; Tormena, Cassio A.; Figueiredo, Getulio C.; da Silva, Anderson R.; Rolim, Mario M.	Least limiting water and matric potential ranges of agricultural soils with calculated physical restriction thresholds	2020	AGRICULTURAL WATER MANAGEMENT	10	10.1016/j.agwat.2020.106299	http://dx.doi.org/10.1016/j.agwat.2020.106299	The least limiting water range (LLWR) is a modern and widely used soil physical quality indicator based on predefined limits of water availability, aeration, and penetration resistance, providing a range of soil water contents in which their limitations for plant growth are minimized. However, to set up the upper and lower limits for a range of soil physical properties is a challenge for LLWR com…	Agricultural water management; Soil physical restrictions; Water availability	FIELD-CAPACITY; OXYGEN DIFFUSION; AVAILABLE WATER; ROOT ELONGATION; COMPACTION; RESISTANCE; TEXTURE; DENSITY; QUALITY; PLANTS	Article	WOS
Guedes, O; da Silva, AP; Giarola, NFB; Tormena, CA	Guedes Filho, O.; da Silva, A. P.; Giarola, N. F. B.; Tormena, C. A.	Least-limiting water range of the soil seedbed submitted to mechanical and biological chiselling under no-till	2014	SOIL RESEARCH	10	10.1071/SR13155	http://dx.doi.org/10.1071/SR13155	Physical quality of the soil seedbed affects germination, seedling emergence and crop establishment. The aim of this work was to determine the least-limiting water range (LLWR) of a soil seedbed cultivated for 18 consecutive years under no-till (NT) and submitted to mechanical chiselling (NT-M) and biological chiselling by a forage radish cover crop (NT-B). The study was carried out in Ponta Gros…	bulk density; Raphanus sativus L.; soil compaction; soil penetration resistance; soil water retention	BULK-DENSITY; PHYSICAL-PROPERTIES; ROOT-GROWTH; MANAGEMENT-SYSTEMS; CROP PRODUCTION; COMPACTION; OXISOL; QUALITY; YIELD; AMELIORATION	Article	WOS
Jones D.L.; Fuentes B.; Arenas-Díaz F.; Remonsellez F.; van Hall R.; Atkinson B.S.; Mooney S.J.; Bol R.	Jones, Davey L. (26642961000); Fuentes, Bárbara (36658198000); Arenas-Díaz, Franko (57432208600); Remonsellez, Francisco (25639992100); van Hall, Rutger (57192250013); Atkinson, Brian S. (23007664800); Mooney, Sacha J. (7005304183); Bol, Roland (7006657494)	Life at the extreme: Plant-driven hotspots of soil nutrient cycling in the hyper-arid core of the Atacama Desert	2023	Soil Biology and Biochemistry	0	10.1016/j.soilbio.2023.109128	https://www.scopus.com/inward/record.uri?eid=2-s2.0-85166474408&doi=10.1016%2fj.soilbio.2023.109128&partnerID=40&md5=914f0d87fc6ba3d4dda0e2b21f0aa743	The hyperarid core of the Atacama Desert represents one of the most intense environments on Earth, often being used as an analog for Mars regolith. The area is characterized by extremes in climate (e.g., temperature, humidity, UV irradiation) and edaphic factors (e.g., hyper-salinity, high pH, compaction, high perchlorates, and low moisture, phosphorus and organic matter). However, the halophytic…	Astrobiology; Biological hotspot; Desert microbiology; Moisture availability; Nutrient cycling; Yungay region	Atacama Desert; Chile; Bioactivity; Biogeochemistry; Computerized tomography; Irradiation; Landforms; Microorganisms; Nitrogen; Nutrients; Phosphorus; Plants (botany); Soil moisture; %moisture; Atacama Desert; Biological hotspot; Desert microbiology; High pH; Hotspots; Moisture availability; Nutrients cycling; Phyllospheres; Yungay region; community structure; dispersal; extremophile; growth rate…	Article	Scopus
Ruthrof K.X.; Fontaine J.B.; Buizer M.; Matusick G.; McHenry M.P.; Hardy G.E.S.J.	Ruthrof, Katinka X. (6602466841); Fontaine, Joseph B. (12244195300); Buizer, Marleen (35775216900); Matusick, George (25822660800); McHenry, Mark P. (24832068000); Hardy, Giles E. St. J. (35618981300)	Linking restoration outcomes with mechanism: The role of site preparation, fertilisation and revegetation timing relative to soil density and water content	2013	Plant Ecology	15	10.1007/s11258-013-0224-8	https://www.scopus.com/inward/record.uri?eid=2-s2.0-84880641729&doi=10.1007%2fs11258-013-0224-8&partnerID=40&md5=f4b0288e6d3a7788096236b309485d9c	Global land use and ongoing climate change highlight the importance of ecological restoration as an emerging discipline and underscore the need for successful revegetation techniques. To link mechanistic drivers of seedling establishment with techniques to increase revegetation success, we undertook field-based experiments in degraded peri-urban woodlands in Mediterranean southwestern Australia u…	Mediterranean; Moisture profile; Restoration; Root growth; Seedling establishment	Australia; climate change; compaction; fertilizer application; land management; land use change; Mediterranean environment; moisture content; restoration ecology; revegetation; seedling establishment; site preparation; soil profile; water content	Article	Scopus	N	Y	A	101
Alameda D.; Villar R.	Alameda, David (57224128699); Villar, Rafael (55761043400)	Linking root traits to plant physiology and growth in Fraxinus angustifolia Vahl. seedlings under soil compaction conditions	2012	Environmental and Experimental Botany	82	10.1016/j.envexpbot.2012.01.004	https://www.scopus.com/inward/record.uri?eid=2-s2.0-84857871218&doi=10.1016%2fj.envexpbot.2012.01.004&partnerID=40&md5=2c2a1bc87e7392f7d957ffc5754d1a4b	Roots are immersed in a soil matrix with different and contrasting conditions that may affect their anatomy, structure and function. Soil chemical factors, texture and compaction are some of the main factors experienced by roots. This study investigates how soil compaction and soil type can modify root anatomy and morphology, and, thus, plant physiology and growth. Seedlings of a woody species (.…	Anatomy; Bulk density; Leaf water potential; Photosynthesis; Relative growth rate; SLA	Fraxinus; Fraxinus angustifolia; anatomy; compaction; developmental biology; evergreen tree; functional morphology; growth rate; photosynthesis; root; soil type; xylem	Article	Scopus	Y	Y	P	102
Liu H.; Colombi T.; Jäck O.; Westerbergh A.; Weih M.	Liu, Hui (57218492837); Colombi, Tino (56512088400); Jäck, Ortrud (55759010200); Westerbergh, Anna (6602179426); Weih, Martin (55606751600)	Linking wheat nitrogen use to root traits: Shallow and thin embryonic roots enhance uptake but reduce conversion efficiency of nitrogen	2022	Field Crops Research	5	10.1016/j.fcr.2022.108603	https://www.scopus.com/inward/record.uri?eid=2-s2.0-85132742290&doi=10.1016%2fj.fcr.2022.108603&partnerID=40&md5=8b56bdfb238e1eb39cde450510fa7327	Nitrogen (N) is considered quantitatively most important for crop growth and productivity. The improvement of crop N use efficiency is economically beneficial to farmers and reduces the negative environmental impact of agriculture. Root traits are promising, yet underexploited breeding targets to improve N use efficiency. We aimed to evaluate (1) the effects of genotype and environment on N use e…	Genotype differences; Nitrogen use efficiency; Roots; Spring wheat; Trade-off	Central Department; Sweden; embryonic development; environmental impact; genotype; reproductive behavior; trade-off; weather forecasting; wheat	Article	Scopus
Barnett, K; Johnson, SN	Barnett, Kirk; Johnson, Scott N.	Living in the Soil Matrix: Abiotic Factors Affecting Root Herbivores	2013	BEHAVIOUR AND PHYSIOLOGY OF ROOT HERBIVORES	33	10.1016/B978-0-12-417165-7.00001-5	http://dx.doi.org/10.1016/B978-0-12-417165-7.00001-5	Root herbivores live in the soil matrix where they are in constant physical contact with their environment and have become behaviourally and physiologically adapted to its abiotic properties. Soil moisture is amongst the most important factors influencing root herbivores, though this is tightly linked with soil temperature. Root herbivores have evolved behavioural (e.g. cell construction and burr…		JAPANESE-BEETLE COLEOPTERA; SITONA-LEPIDUS COLEOPTERA; CARROT FLY LARVAE; ARBUSCULAR MYCORRHIZAL FUNGI; POPILLIA-JAPONICA COLEOPTERA; CORNSTALK BORER LEPIDOPTERA; DESERT TENEBRIONID BEETLES; FEEDING CLOVER WEEVIL; HOST-PLANT LOCATION; GENUS AGRIOTES ESCH	Review; Book Chapter	WOS
Zhang P.; Yan Y.; Gu S.; Wang Y.; Xu C.; Sheng D.; Li Y.; Wang P.; Huang S.	Zhang, Ping (57194273069); Yan, Ye (57219563330); Gu, Shuangcheng (57223882873); Wang, Yuanyuan (57194694427); Xu, Cailong (56420785600); Sheng, Dechang (57204815045); Li, Yebei (57193072358); Wang, Pu (24175198400); Huang, Shoubing (55634329000)	Lodging resistance in maize: A function of root–shoot interactions	2022	European Journal of Agronomy	12	10.1016/j.eja.2021.126393	https://www.scopus.com/inward/record.uri?eid=2-s2.0-85116041654&doi=10.1016%2fj.eja.2021.126393&partnerID=40&md5=def79be08c6ff7ec12abce383231eeb3	The differences in root and stem structure between lodging resistant (LR) and susceptible (LS) genotypes have yet to be fully understood in maize (Zea mays L.). To clarify these differences, lodging rates and yield of LS genotype XunDan20 (XD20) and LR genotype FuMin985 (FM985) across five locations in China from 2014 to 2018 were investigated. Simultaneously, field experiments including genotype…	Plant density; Root anchorage; Root architecture; Stem strength; Stem structure; Zea mays L.	China; North China Plain; Zea mays; cell component; crop yield; detection method; genotype; root system; root-shoot ratio	Article	Scopus
Shah, AN; Tanveer, M; Rehman, AU; Anjum, SA; Iqbal, J; Ahmad, R	Shah, Adnan Noor; Tanveer, Mohsin; Rehman, Atique Ur; Anjum, Shakeel Ahmad; Iqbal, Javaid; Ahmad, Riaz	Lodging stress in cereal-effects and management: an overview	2017	ENVIRONMENTAL SCIENCE AND POLLUTION RESEARCH	87	10.1007/s11356-016-8237-1	http://dx.doi.org/10.1007/s11356-016-8237-1	Uncertainty in climatic and weather conditions may result in lodging. Lodging is a most chronic constraint, which is causing tremendous yield reduction in crop plants; therefore, better understanding to control lodging-induced adversities or to enhance lodging resistance in cereals is imperative. In this review, we presented a contemporary synthesis of the existing data regarding the effects of l…	Agronomic management; Cereals; Lodging; QTL; Yield	QUANTITATIVE TRAIT LOCI; CELL-WALL COMPONENTS; MORPHOLOGICAL TRAITS; GROWTH-REGULATORS; SOIL COMPACTION; JAPONICA RICE; PLANT HEIGHT; ROOT-GROWTH; HYBRID RICE; RESISTANCE	Review	WOS
Homma S.K.; Tokeshi H.; Mendes L.W.; Tsai S.M.	Homma, Sérgio Kenji (54909043600); Tokeshi, Hasime (8352836500); Mendes, Lucas William (54583835000); Tsai, Siu Mui (7403478681)	Long-term application of biomass and reduced use of chemicals alleviate soil compaction and improve soil quality	2012	Soil and Tillage Research	12	10.1016/j.still.2012.01.001	https://www.scopus.com/inward/record.uri?eid=2-s2.0-84857138976&doi=10.1016%2fj.still.2012.01.001&partnerID=40&md5=58ebf87bae724fae0315d94cab0973f0	The heavy traffic of agricultural equipment in citric orchards as a result of frequent application of pesticides and fungicides have led to soil compaction and a biological imbalance in these agricultural ecosystems, decreasing crop yields and increasing production costs. The purpose of this work was to assess the effects of spontaneous vegetation (weed) management in interrows following the repl…	Citrus; Grasses; Mulching; Mycorrhizal fungi; Root system	Arbuscular; Bacteria (microorganisms); Citrus; Citrus nobilis; Citrus reticulata; Fungi; Orthezia; Poaceae; Ricinus communis; Agricultural chemicals; Boron; Cultivation; Ecosystems; Fruits; Fungi; Fungicides; Herbicides; Orchards; Pest control; Potassium; Sulfur; Vegetation; Citrus; Grasses; Mulching; Mycorrhizal fungus; Root system; alternative agriculture; arbuscular mycorrhiza; assessment meth…	Article	Scopus
Lang A.J.; Cristan R.; Aust W.M.; Bolding M.C.; Strahm B.D.; Vance E.D.; Roberts E.T., Jr.	Lang, A.J. (56549467500); Cristan, R. (56896016700); Aust, W.M. (7006080958); Bolding, M.C. (26538506800); Strahm, B.D. (8899140900); Vance, E.D. (7006275136); Roberts, E.T. (56895588700)	Long-term effects of wet and dry site harvesting on soil physical properties mitigated by mechanical site preparation in coastal plain loblolly pine (Pinus taeda) plantations	2016	Forest Ecology and Management	10	10.1016/j.foreco.2015.09.034	https://www.scopus.com/inward/record.uri?eid=2-s2.0-84943535005&doi=10.1016%2fj.foreco.2015.09.034&partnerID=40&md5=a299083c3278935d5245768e3aa4424b	Wet site forest harvesting may damage soil physical properties, altering long-term site productivity. In 1993, a study was installed to evaluate effects of machine trafficking with site preparation during wet and dry harvest conditions on a poorly drained, wet pine flat in the Coastal Plain of South Carolina, USA. Five soil disturbance classes (Minimum Traffic, Compacted, Shallow Ruts, Ruts, and …	Disturbance amelioration; Harvest disturbances; Long-term effects; Mechanical site preparation; Soil physical properties	South Carolina; United States; Pinus taeda; Carbon; Forestry; Groundwater; Harvesting; Hydraulic conductivity; Hydraulic machinery; Physical properties; Productivity; Recovery; Disturbance amelioration; Long-term effects; Mechanical site preparation; Saturated hydraulic conductivity; Site amelioration; Soil disturbances; Soil physical property; Treatment combinations; carbon; coastal plain; distu…	Article	Scopus
Lavkulich L.M.; Arocena J.M.	Lavkulich, L.M. (7004060690); Arocena, J.M. (7003756336)	Luvisolic soils of Canada: Genesis, distribution, and classification	2011	Canadian Journal of Soil Science	44	10.4141/cjss2011-014	https://www.scopus.com/inward/record.uri?eid=2-s2.0-80054911282&doi=10.4141%2fcjss2011-014&partnerID=40&md5=62275f9385c3c3efb648bde81192e3f7	Luvisols link the soil continuum on the Quaternary landscapes. These soils are developed from parent materials rich in Ca and Mg in a relatively humid climate. An acidic eluvial horizon overlying a phyllosilicate-enriched illuvial Bt horizon is the common horizon sequence in Luvisolic soils. Lessivage or the translocation of clays with minimal chemical alteration is the characteristic soil-formin…	Alfisol; Argillic; Boreal; Canadian system of soil classification; Cation exchange capacity; Cutans; Luvisol; Mixed wood; Phyllosilicates; Soil taxonomy; Surface charge	Canada; agricultural practice; boreal forest; chemical weathering; ecosystem function; forestry practice; growth rate; humid environment; ion exchange; metal; mixed forest; organic pollutant; pedogenesis; phyllosilicate; pollutant transport; Quaternary; soil carbon; soil classification; soil horizon; spatial distribution; taxonomy; translocation	Article	Scopus
Nawar S.; Munnaf M.A.; Mouazen A.M.	Nawar, Said (56326839700); Munnaf, Muhammad Abdul (57210969740); Mouazen, Abdul Mounem (6601953528)	Machine learning based on-line prediction of soil organic carbon after removal of soil moisture effect	2020	Remote Sensing	33	10.3390/RS12081308	https://www.scopus.com/inward/record.uri?eid=2-s2.0-85084679163&doi=10.3390%2fRS12081308&partnerID=40&md5=b41ab1f2f5dbc66acfb0f2d75bb090c2	It is well-documented in the visible and near-infrared reflectance spectroscopy (VNIRS) studies that soil moisture content (SMC) negatively affects the prediction accuracy of soil attributes. This work was undertaken to remove the negative effect of SMC on the on-line prediction of soil organic carbon (SOC). A mobile VNIR spectrophotometer with a spectral range of 305-1700 nm and spectral resolut…	Cubist; external parameters; On-line measurement; Soil organic carbon; Spectral correction methods; VNIR spectroscopy	Calibration; E-learning; Forecasting; Forestry; Infrared devices; Machine learning; Mean square error; Meteorological instruments; Near infrared spectroscopy; Soil moisture; Spectrophotometers; Machine learning methods; Orthogonal signal correction; Piecewise direct standardization; Root-mean-square error of predictions; Soil organic carbon; Soil-moisture effects; Spectral measurement; Visible an…	Article	Scopus
Carrara M.; Castrignanò A.; Comparetti A.; Febo P.; Orlando S.	Carrara, M. (56353984400); Castrignanò, A. (57202479007); Comparetti, A. (55941845900); Febo, P. (24320254300); Orlando, S. (57886631500)	Mapping of penetrometer resistance in relation to tractor traffic using multivariate geostatistics	2007	Geoderma	34	10.1016/j.geoderma.2007.08.020	https://www.scopus.com/inward/record.uri?eid=2-s2.0-35448996978&doi=10.1016%2fj.geoderma.2007.08.020&partnerID=40&md5=31e6fedec529ed4f947af1db95a198f6	The traffic of agricultural machines can cause soil compaction and high variability of soil structure, both along normal lines and along those parallel to the field plane. The aim of this work was to investigate the potential of an electronic penetrometer, a GPS, a GIS and geostatistical techniques for mapping soil compaction. In July 2003 soil cone penetrometer resistance was measured using a se…	Cone penetrometer resistance; Joint stochastic simulation; Multivariate geostatistics; Soil compaction mapping	Eurasia; Europe; Italy; Sicily; Southern Europe; Lycopersicon esculentum; Solanum; Triticum aestivum; Triticum turgidum subsp. durum; Global positioning system; Multivariable systems; Probability distributions; Sand; Soils; Stochastic models; Cone penetrometer resistance; Joint stochastic simulation; Multivariate geostatistics; Soil compaction mapping; compaction; crop rotation; fruit; geostatist…	Article	Scopus
Ray J.D.; Yu L.; McCouch S.R.; Champoux M.C.; Wang G.; Nguyen H.T.	Ray, J.D. (7402378889); Yu, L. (7404163790); McCouch, S.R. (35468212900); Champoux, M.C. (7003843982); Wang, G. (7407144581); Nguyen, H.T. (7403322495)	Mapping quantitative trait loci associated with root penetration ability in rice (Oryza sativa L.)	1996	Theoretical and Applied Genetics	152	10.1007/BF00226082	https://www.scopus.com/inward/record.uri?eid=2-s2.0-0029812056&doi=10.1007%2fBF00226082&partnerID=40&md5=977620dc511e81e42208da358871b8fa	Root penetration ability is an important factor for rice drought resistance in areas with soils subject to both compaction and periodic water deficits. However, breeding for root penetration ability is inhibited by the difficulties associated with measuring root traits. Our objective was to identify restriction fragment length polymorphisms (RFLPs) associated with root penetration ability. Using …	QTL analysis; Recombinant Inbred; Rice; Root number; Root penetration; Tiller number	Oryza sativa	Article	Scopus	Y	Y	A	103
Alesso C.A.; Carrizo .M.E.; Del Carmen Imhoff S.	Alesso, Carlos Agustín (55350768400); Carrizo, María Eugenia (55351992500); Del Carmen Imhoff, Silvia (55964336100)	Mapping soil compaction using indicator kriging in Santa Fe province Argentina	2017	Acta Agronomica	3	doi_1	https://www.scopus.com/inward/record.uri?eid=2-s2.0-84994417365&partnerID=40&md5=aad67c3b5d80edf527085d128128af00	Soil compaction is a complex physical process that affects the crop performance by limiting the expansion of the roots and the reduction of water and nutrients uptake from soil. Due to the spatial variability of soil compaction, the needs for remedial practices may vary within the field. However, mapping soil compaction estimated by cone index (CI) data is a difficult task. Tthe aim of this study…	Cone index; Potential site-specific tillage management zones; Site-specific tillage; Soil resistance; Spatial variability; Variography		Article	Scopus
Keyes, SD; Gillard, F; Soper, N; Mavrogordato, MN; Sinclair, I; Roose, T	Keyes, S. D.; Gillard, F.; Soper, N.; Mavrogordato, M. N.; Sinclair, I.; Roose, T.	Mapping soil deformation around plant roots using in vivo 4D X-ray Computed Tomography and Digital Volume Correlation	2016	JOURNAL OF BIOMECHANICS	29	10.1016/j.jbiomech.2016.04.023	http://dx.doi.org/10.1016/j.jbiomech.2016.04.023	The mechanical impedance of soils inhibits the growth of plant roots, often being the most significant physical limitation to root system development. Non-invasive imaging techniques have recently been used to investigate the development of root system architecture over time, but the relationship with soil deformation is usually neglected. Correlative mapping approaches parameterised using 2D and…	Digital Volume Correlation; Soil; Granular media; Plant roots; Computational biology; Computed tomography; Biomechanics; X-ray Computed Tomography	PARTICLE IMAGE VELOCIMETRY; MECHANICAL IMPEDANCE; MICRO-TOMOGRAPHY; TRABECULAR BONE; WATER-UPTAKE; GROWTH; PENETROMETER; COMPACTION; RESPONSES; STRESSES	Article	WOS	Y	Y	A	104
Garg K.K.; Das B.S.; Safeeq M.; Bhadoria P.B.S.	Garg, Kaushal K. (36871572200); Das, Bhabani S. (57573541400); Safeeq, Mohammad (26646903700); Bhadoria, Pratap B.S. (6601986356)	Measurement and modeling of soil water regime in a lowland paddy field showing preferential transport	2009	Agricultural Water Management	51	10.1016/j.agwat.2009.06.018	https://www.scopus.com/inward/record.uri?eid=2-s2.0-70349229181&doi=10.1016%2fj.agwat.2009.06.018&partnerID=40&md5=3d1302b860120da2757b0fbccb62d6aa	Paddy is commonly grown under flooded or submerged condition in which substantial amount of water is lost by different processes. Puddling is traditionally done to reduce water loss from lowland rice fields. Since the very step of puddling, rice root zone undergoes structural changes leading to the formation of a layered profile having a hydraulically less-conductive plow sole below the root zone…	Hydraulic properties; Lowland paddy soil; Plow sole; Preferential flow; Puddling; Single-porosity model	Agricultural machinery; Dewatering; Flow simulation; Groundwater flow; Parameter estimation; Porosity; Simulators; Soil moisture; Soil surveys; Time series; Underwater soils; Wetting; Hydraulic properties; Lowland paddy soil; Plow sole; Preferential flow; Puddling; Single-porosity model; hydraulic conductivity; hydrological modeling; lowland environment; measurement method; monsoon; paddy field; …	Article	Scopus
Keyes S.D.; Cooper L.; Duncan S.; Koebernick N.; McKay Fletcher D.M.; Scotson C.P.; Van Veelen A.; Sinclair I.; Roose T.	Keyes, S.D. (55598105100); Cooper, L. (57075730300); Duncan, S. (57210796710); Koebernick, N. (55427864800); McKay Fletcher, D.M. (57200333734); Scotson, C.P. (57196371533); Van Veelen, A. (55639136000); Sinclair, I. (7007137126); Roose, T. (6603116611)	Measurement of micro-scale soil deformation around roots using four-dimensional synchrotron tomography and image correlation	2017	Journal of the Royal Society Interface	25	10.1098/rsif.2017.0560	https://www.scopus.com/inward/record.uri?eid=2-s2.0-85040923427&doi=10.1098%2frsif.2017.0560&partnerID=40&md5=25a56fa3f916d7519b24f0f2806a3b69	This study applied time lapse (four-dimensional) synchrotron X-ray computed tomography to observe micro-scale interactions between plant roots and soil. Functionally contrastingmaize root tips were repeatedly imaged during ingress into soil columns of varying water content and compaction. This yielded sequences of three-dimensional densiometric data, representing time-resolved geometric soil and …	Structural imaging; Synchrotron; X-Ray computed tomography	Plant Roots; Soil; Synchrotrons; Tomography, X-Ray Computed; Zea mays; Computerized tomography; Deformation; Soils; Synchrotrons; Tomography; Digital volume correlations; Image correlations; Quantification methods; Scale interactions; Structural imaging; Synchrotron tomography; Synchrotron x rays; X-ray computed tomography; Article; controlled study; cultivar; four dimensional computed tomography…	Article	Scopus	Y	Y	A	105
de Lima, RP; Keller, T; Giarola, NBF; Tormena, CA; da Silva, AR; Rolim, MM	de Lima, Renato P.; Keller, Thomas; Giarola, Neyde B. F.; Tormena, Cassio A.; da Silva, Anderson R.; Rolim, Mario M.	Measurements and simulations of compaction effects on the least limiting water range of a no-till Oxisol	2020	SOIL RESEARCH	19	10.1071/SR19074	http://dx.doi.org/10.1071/SR19074	No-till has many environmental advantages, but concerns are growing about vehicle-induced topsoil compaction limiting crop growth. We performed a wheeling experiment in a long-term no-till field on an Oxisol with sandy loam texture. The objectives were to measure changes in soil bulk density and corresponding impacts on the least limiting water range (LLWR) due to passage of a maize harvester, an…	field traffic; plant-available water; soil stress; SoilFlex-LLWR	SOIL BULK-DENSITY; PEDOTRANSFER FUNCTIONS; SUBTROPICAL REGION; PLANT-GROWTH; ROOT-GROWTH; 2 DECADES; RESISTANCE; RETENTION; POROSITY; STRESS	Article	WOS
Rab, MA	Rab, MA	Measures and operating standards for assessing Montreal process soil sustainability indicators with reference to Victorian Central Highlands forest, southeastern Australia	1999	FOREST ECOLOGY AND MANAGEMENT	20	10.1016/S0378-1127(98)00469-1	http://dx.doi.org/10.1016/S0378-1127(98)00469-1	The State Government had adopted the principles of Montreal Process Criteria and Indicators for sustainable management of forests in Victoria. The performance measures and operating standards for quantifying the Montreal Process soil indicators 4a, 4d, and 4e were reviewed and developed with particular reference to the Victorian Central Highlands forest. A simple framework for estimating the exte…	soil compaction; timber harvesting; Montreal criteria and indicators; sustainable soil management; sustainable forest management; soil monitoring system; soil properties; soil erosion	EUCALYPTUS-REGNANS FOREST; PHYSICAL-PROPERTIES; SITE PREPARATION; ROOT-GROWTH; COMPACTION; IMPACT; PINE; DISTURBANCE; VEGETATION; STRENGTH	Article	WOS
Felipussi S.C.; Scharcanski J.; Comba J.L.D.	Felipussi, Siovani C. (12804610600); Scharcanski, Jacob (6603769150); Comba, Joäo L.D. (10143670400)	Measuring statistical geometric properties of tomographic images of soils	2008	IEEE Transactions on Instrumentation and Measurement	5	10.1109/TIM.2008.925010	https://www.scopus.com/inward/record.uri?eid=2-s2.0-54949143540&doi=10.1109%2fTIM.2008.925010&partnerID=40&md5=31ead9de030d579c5bd710a036e6ca98	Porous media modeling is relevant in several applications, such as agricultural engineering, where soil compaction analysis requires the estimation of soil transport properties. For example, the prediction of root growing patterns and their environmental impact is usually measured by analyzing soil fluid infiltration capacity and water retention. Recently, tomographic images have been used in non…	Adaptive systems; Feature extraction; Geometric modeling; Image processing; Materials testing; Porous media; Soil measurements; Statistical geometry; Statistics	Adaptive systems; Agricultural engineering; Environmental impact; Feature extraction; Image enhancement; Image processing; Materials testing; Nondestructive examination; Porous materials; Soil mechanics; Soil surveys; Soils; Statistical methods; Transport properties; Adjacency relations; Computational costs; Geometric modeling; Geometric properties; Infiltration capacities; Measuring; Modeling; N…	Article	Scopus
Shah S.B.; Miller J.L.; Basden T.J.	Shah, S.B. (7403888291); Miller, J.L. (57214125666); Basden, T.J. (6508382608)	Mechanical aeration and liquid dairy manure application impacts on grassland runoff water quality and yield	2004	Transactions of the American Society of Agricultural Engineers	21	doi_21	https://www.scopus.com/inward/record.uri?eid=2-s2.0-4243085583&partnerID=40&md5=a5bc6608cf16184c55a22beb82af9e25	The runoff water quality and agronomic impacts of mechanical aeration and liquid dairy manure (LDM) application to grassland (orchard grass with 10% to 20% alfalfa) were evaluated in two blocks. Simulated rainfall-generated runoff was collected six times from block A, and natural runoff was collected from block B once. Runoff samples were analyzed for nitrate-nitrogen (NO 3--N), ammoniacal-N, tot…	Aerator; Nitrogen; Phosphorus; Simulated rainfall; Total suspended solids	Dactylis glomerata; Medicago sativa; Agronomy; Computer simulation; Concentration (process); Manures; Nutrition; Rain; Sewage aeration; aeration; grassland; manure; runoff; water quality; Forages; Liquid dairy manure (LDM); Mechanical aeration; Water quality	Article	Scopus
Torres, JLR; Leal, ALB Jr; Barreto, AC; Carvalho, FJ; de Assis, RL; Loss, A; Lemes, EM; Vieira, DMD	Rodrigues Torres, Jose Luiz; Benaventana Leal Junior, Andre Luis; Barreto, Antonio Carlos; Carvalho, Fabio Janoni; de Assis, Renato Lara; Loss, Arcangelo; Lemes, Ernane Miranda; da Silva Vieira, Dinamar Marcia	Mechanical and Biological Soil Decompaction for No-Tillage Maize Production	2022	AGRONOMY-BASEL	1	10.3390/agronomy12102310	http://dx.doi.org/10.3390/agronomy12102310	Soil structural quality in areas under a no-tillage system is altered after successive crops, where compaction is a recurrent problem. The objective of this study was to evaluate the effect of different forms of soil decompaction on maize grain production. A randomized split-plot block design with four replications was used, in a 5 x 3 x 2 factorial arrangement, consisting of five forms of mechan…	ripper or subsoiler; decompression; no-tillage system; sunn hemp; pearl millet	PHYSICAL ATTRIBUTES; COVER CROPS; SYSTEMS; CERRADO; YIELD; LEGUME; STATE	Article	WOS
Puffer, M; Limb, RF; Daigh, ALM; Sedivec, KK	Puffer, Maureen; Limb, Ryan F. F.; Daigh, Aaron L. M.; Sedivec, K. K.	Mechanical and biotic reclamation strategies for a post-mine temperate grassland	2023	LAND DEGRADATION & DEVELOPMENT	0	10.1002/ldr.4670	http://dx.doi.org/10.1002/ldr.4670	Global energy production is in high demand and is expanding its development into new landscapes, including grasslands. This expansion has intensive impacts on aboveground and belowground components of grasslands which need to be addressed during reclamation to promote long-term ecological integrity. This study was conducted to ascertain how alternative reclamation practices may improve soil struc…	invasive species; Kentucky bluegrass; mining; plant composition; reclamation; soil compaction; soil ripping	SOIL COMPACTION; DEEP TILLAGE; ROOT-GROWTH; PATTERNS; LAND; SYSTEMS; RESTORATION; SUCCESSION; STRAW; LOAM	Article	WOS
de Moraes, MT; Debiasi, H; Franchini, JC; Bonetti, JD; Levien, R; Schnepf, A; Leitner, D	de Moraes, Moacir Tuzzin; Debiasi, Henrique; Franchini, Julio Cezar; Bonetti, Joao de Andrade; Levien, Renato; Schnepf, Andrea; Leitner, Daniel	Mechanical and Hydric Stress Effects on Maize Root System Development at Different Soil Compaction Levels	2019	FRONTIERS IN PLANT SCIENCE	19	10.3389/fpls.2019.01358	http://dx.doi.org/10.3389/fpls.2019.01358	Soil mechanical resistance, aeration, and water availability directly affect plant root growth. The objective of this work was to identify the contribution of mechanical and hydric stresses on maize root elongation, by modeling root growth while taking the dynamics of these stresses in an Oxisol into consideration. The maize crop was cultivated under four compaction levels (soil chiseling, no-til…	root growth modeling; drought stress; soil strength; soil physical limitation; Zea mays	WATER-UPTAKE; PENETROMETER RESISTANCE; PENETRATION RESISTANCE; HYDRAULIC CONDUCTIVITY; GROWTH; MODEL; ELONGATION; SIMULATION; IMPEDANCE; PRESSURE	Article	WOS	N	Y	A	106
do Nascimento, V; Arf, O; Alves, MC; de Souza, EJ; da Silva, PRT; Kaneko, FH; Jalal, A; Oliveira, CED; Sabundjian, MT; Ferrari, S; Buzo, FD; Teixeira, MCM	do Nascimento, Vagner; Arf, Orivaldo; Alves, Marlene Cristina; de Souza, Epitacio Jose; Teodoro da Silva, Paulo Ricardo; Kaneko, Flavio Hiroshi; Jalal, Arshad; da Silva Oliveira, Carlos Eduardo; Sabundjian, Michelle Traete; Ferrari, Samuel; Buzo, Fernando de Souza; Minhoto Teixeira Filho, Marcelo Carvalho	Mechanical Chiseling and the Cover Crop Effect on the Common Bean Yield in the Brazilian Cerrado	2022	AGRICULTURE-BASEL	1	10.3390/agriculture12050616	http://dx.doi.org/10.3390/agriculture12050616	Core Ideas: (1) Superficial soil compaction in a no-tillage system. (2) Cultivation of cover crops in succession with annual crops. (3) Soil decompression with cultivation of the predecessor soil cover. (4) Unpacking soil with mechanical chiseling. (5) Biological chiseling with the cover crop effect on the common bean yield. Mechanical soil intervention with a chisel in cover crops (CC) is a prom…	Phaseolus vulgaris L.; Pennisetum glaucum; Crotalaria juncea; soil compaction; Urochloa ruziziensis; green manure	NO-TILLAGE; SOIL COMPACTION; ROOT ELONGATION; NITROGEN; SCARIFICATION; FERTILIZER; SORGHUM; REGION; SYSTEM; AREAS	Article	WOS
Blouin, VM; Schmidt, MG; Bulmer, CE; Krzic, M	Blouin, V. M.; Schmidt, M. G.; Bulmer, C. E.; Krzic, M.	Mechanical disturbance impacts on soil properties and lodgepole pine growth in British Columbia's central interior	2005	CANADIAN JOURNAL OF SOIL SCIENCE	23	10.4141/S04-077	http://dx.doi.org/10.4141/S04-077	Forest landings are areas located adjacent to haul roads where harvested trees that were skidded from the cutblock are processed and loaded onto trucks. Soils on landings are often excessively compacted by heavy timber harvesting machinery and may take many years to recover from such disturbance. This study examined soil properties and tree growth on unrehabilitated landings (with and without nat…	forest soil disturbance; soil mechanical resistance; soil productivity; soil water content; natural regeneration	SITE PREPARATION; FOREST SOILS; BULK-DENSITY; ROOT-GROWTH; COMPACTION; TILLAGE; REFORESTATION; PONDEROSA; CONTORTA; LANDINGS	Article	WOS
Brown, DA; Clark, LJ; Howarth, JR; Parmar, S; Hawkesford, MJ	Brown, DA; Clark, LJ; Howarth, JR; Parmar, S; Hawkesford, MJ	Mechanical impedance and nutrient acquisition in rice	2006	PLANT AND SOIL	4	10.1007/s11104-005-2508-9	http://dx.doi.org/10.1007/s11104-005-2508-9	The aim of this work was to examine the effect of mechanical impedance on nutrient acquisition and gene expression in rice (Oryza sativa L.). Roots were mechanically impeded in a sand-core apparatus to vary impedance independently of aeration and water status. The effect of impedance on plant growth, anion concentration and expression of genes for anion transporters was compared for six varieties…	gene expression; mechanical impedance; rice	FED LOWLAND RICE; ROOT-PENETRATION; SOIL COMPACTION; SULFATE TRANSPORTER; EXPRESSION; GROWTH; PLANTS; WHEAT; ARABIDOPSIS; RESPONSES	Article	WOS
Young I.M.; Montagu K.; Conroy J.; Bengough A.G.	Young, I.M. (7402362413); Montagu, K. (6602465778); Conroy, J. (7102667659); Bengough, A.G. (6604032204)	Mechanical impedance of root growth directly reduces leaf elongation rates of cereals	1997	New Phytologist	75	10.1046/j.1469-8137.1997.00693.x	https://www.scopus.com/inward/record.uri?eid=2-s2.0-0031467170&doi=10.1046%2fj.1469-8137.1997.00693.x&partnerID=40&md5=fd639b9cb006b66810bfe0e5d32177ca	A dry soil is generally a hard soil. Thus, the effects of water stress and mechanical impedance on plant growth are difficult to separate. To achieve this we have developed a growth cell that allows manipulation of the strength of growth media (i.e. mechanical impedance) without altering the availability of water or nutrients. We monitored leaf elongation rates of barley and wheat seedlings befor…	Cereals; Leaf elongation; Root-shoot signalling; Soil compaction; Water stress		Article	Scopus
Inukai, Y; Miwa, M; Nagato, Y; Kitano, H; Yamauchi, A	Inukai, Y; Miwa, M; Nagato, Y; Kitano, H; Yamauchi, A	Mechanical stimulus-sensitive mutation, rrl3, affects the cell production process in the root meristematic zone in rice	2003	PLANT PRODUCTION SCIENCE	6	10.1626/pps.6.265	http://dx.doi.org/10.1626/pps.6.265	Genetic studies on the response of plant root to environmental stimuli are important for elucidating the mechanism of the stress tolerance of plants. We isolated and characterized a recessive rice mutant, rrl3, which was highly sensitive to mechanical stimulus and has short roots. No significant difference was observed between the seminal roots of rrl3 mutant and wild type in the mean axial and r…	cell flux; mechanical stimulus; mutation; Oryza saliva; root apical meristem; root elongation	HORDEUM-VULGARE-L; ZEA-MAYS-L; MAIZE ROOTS; ARABIDOPSIS-THALIANA; PHYSICAL IMPEDANCE; SOIL COMPACTION; GROWTH; ETHYLENE; BARLEY; SEEDLINGS	Article	WOS	Y	Y	A	107
Ruiz, S; Schymanski, SJ; Or, D	Ruiz, Siul; Schymanski, Stanislaus J.; Or, Dani	Mechanics and Energetics of Soil Penetration by Earthworms and Plant Roots: Higher Rates Cost More	2017	VADOSE ZONE JOURNAL	16	10.2136/vzj2017.01.0021	http://dx.doi.org/10.2136/vzj2017.01.0021	We quantified the mechanics and energetics of soil penetration by burrowing earthworms and growing plant roots considering different penetration rates and soil mechanical properties. The mechanical model considers cavity expansion by cone-like penetration into a viscoelastic soil material in which penetration rates affect the resulting forces and hence the mechanical energy required. To test the …		WET SOILS; DYNAMICS; WATER; COMPACTION; RESISTANCE; GROWTH; PRESSURES; EXPANSION; NITROGEN; STEADY	Article	WOS	N	Y	A	108
Boone F.R.; Veen B.W.	Boone, F.R. (6701422880); Veen, B.W. (6603004265)	Mechanisms of crop responses to soil compaction	1994	Soil compaction in crop production	57	doi_19	https://www.scopus.com/inward/record.uri?eid=2-s2.0-0028580915&partnerID=40&md5=1accc567192ab9c2d1ee1b631f727436	Soil water is considered to play a central role in all relationships discussed. Therefore, it is preferred to explain the effects of soil compaction on crop growth in relation to soil water. By defining criteria for soil aeration and mechanical resistance for plant roots, it is possible to establish critical soil water potentials as a function of the degree of soil compaction. The more compacted …		crop; soil compaction; soil moisture	Article	Scopus
de Moraes M.T.; Bengough A.G.; Debiasi H.; Franchini J.C.; Levien R.; Schnepf A.; Leitner D.	de Moraes, Moacir Tuzzin (55584262000); Bengough, A. Glyn (6604032204); Debiasi, Henrique (17134652600); Franchini, Julio Cezar (6603295433); Levien, Renato (14819311900); Schnepf, Andrea (14619546400); Leitner, Daniel (35317655400)	Mechanistic framework to link root growth models with weather and soil physical properties, including example applications to soybean growth in Brazil	2018	Plant and Soil	37	10.1007/s11104-018-3656-z	https://www.scopus.com/inward/record.uri?eid=2-s2.0-85045906617&doi=10.1007%2fs11104-018-3656-z&partnerID=40&md5=8c278b1296232ef4ab640d601259031a	Background and aims: Root elongation is generally limited by a combination of mechanical impedance and water stress in most arable soils. However, dynamic changes of soil penetration resistance with soil water content are rarely included in models for predicting root growth. Better modelling frameworks are needed to understand root growth interactions between plant genotype, soil management, and …	Crop model; Crop yield; Root growth model; Soil compaction; Soil strength	Brazil; Glycine max; agricultural modeling; agricultural soil; arable land; climate conditions; compaction; crop yield; drought; growth; growth modeling; physical property; rainfall; root architecture; root system; soil water; soybean; water flux; water stress; water uptake	Article	Scopus	N	Y	A	109
Kuo Y.-J.; Smith M.A.; Spomer L.A.	Kuo, Yu-Jen (57097117600); Smith, M.A. (55495908900); Spomer, L. Art (6602839583)	Merging callus level and whole plant micro-culture to select salt-tolerant 'seaside1creeping bentgrass1	1994	Journal of Plant Nutrition	5	10.1080/01904169409364749	https://www.scopus.com/inward/record.uri?eid=2-s2.0-0028137369&doi=10.1080%2f01904169409364749&partnerID=40&md5=9d9727958fb55c1c0145857fc755beb6	More efficient methods for developing and identiyng new salt-tolerant (ST) turfgrasses are needed since salt from irrigation is accumulating in production and recreation soils. In this study, callus culture selection was combined with whole plant microculture (WPMC) screening to facilitate identifnng ST Seaside' creeping bentgrass genotypes. Putative ST cell lines were first isolated from salt-ch…			Article	Scopus
Cerbari, V; Leah, T	Cerbari, Valerian; Leah, Tamara	METHOD OF REMEDIATION AND SUSTAINABLE USE OF SOILS TESTED IN THE REPUBLIC OF MOLDOVA	2020	SCIENTIFIC PAPERS-SERIES A-AGRONOMY	0	doi_44		The system of conservative agriculture is not suitable for compacted soils of the Republic of Moldova, which need first loosening, a fact confirmed by recent researches. In the drought years, due to the high resistance to the penetration of the dry arable layer, the penetration of water and roots into the depths is impossible, which leads to the decrease of the agricultural crops yields. The use …	carbon balance; mini-till; remediation; soil; vetch		Article	WOS
Mooney, SJ; Foot, K; Hutchings, TR; Moffat, AJ	Mooney, S. J.; Foot, K.; Hutchings, T. R.; Moffat, A. J.	Micromorphological investigations into root penetration in a landfill mineral cap, Hertfordshire, UK	2007	WASTE MANAGEMENT	4	10.1016/j.wasman.2006.07.012	http://dx.doi.org/10.1016/j.wasman.2006.07.012	A micromorphological study of the soil fabric of a landfill mineral cap in Hertfordshire, UK is described. The study was undertaken to examine the nature of the cap and roots within it, and whether micromorphology could help in the explanation for root penetration. The results from thin section description supported by macro and micro image analysis clearly demonstrated that rooting was associate…		SOIL; GROWTH; SITE; ESTABLISHMENT; COMPACTION; SEEDLINGS	Article	WOS
Guisande-Collazo, A; González, L; Souza-Alonso, P	Guisande-Collazo, Alejandra; Gonzalez, Luis; Souza-Alonso, Pablo	Mineral amendments to improve plant growth after soil sterilization in allelopathy experiments	2020	ALLELOPATHY JOURNAL	1	10.26651/allelo.j/2020-49-1-12554	http://dx.doi.org/10.26651/allelo.j/2020-49-1-12554	This study aimed to ameliorate the soil physicochemical properties and plant growth after soil autoclaving by adding mineral amendments. Agricultural soil was mixed with sand and perlite in 2 ratios (1:1 and 1:2, w/w), creating 4-treatments that were sterilized by autoclaving. Thereafter, 4 plant species [Zea mays, Lactuca sativa and Sinapis alba (crops) and Amaranthus retroflexus (weed)] were in…	Allelopathy; Amaranthus retroflexus; crop; Lactuca sativa; mineral amendments; plant development; pot bioassay; Sinapis alba; soil autoclaving; soil physicochemical properties; soil sterilization; weed	BIOCIDAL TREATMENTS; ROOT ELONGATION; RHIZOSHEATHS; COMPACTION; SEEDLINGS; LENGTH; BIOTA	Article	WOS
Longepierre, M; Conz, RF; Barthel, M; Bru, D; Philippot, L; Six, J; Hartmann, M	Longepierre, Manon; Feola Conz, Rafaela; Barthel, Matti; Bru, David; Philippot, Laurent; Six, Johan; Hartmann, Martin	Mixed Effects of Soil Compaction on the Nitrogen Cycle Under Pea and Wheat	2022	FRONTIERS IN MICROBIOLOGY	2	10.3389/fmicb.2021.822487	http://dx.doi.org/10.3389/fmicb.2021.822487	Soil compaction caused by highly mechanized agriculture can constrain soil microbial diversity and functioning. Physical pressure on the soil decreases macropores and thereby limits oxygen diffusion. The associated shift from aerobic to anaerobic conditions can reduce nitrification and promote denitrification processes, leading to nitrogen (N) losses and N depletion that affect plant productivity…	soil compaction; nitrogen cycling; soil microbiome; amoA genes; nirS and nirK genes; nosZ clade I and II genes; pea (Pisum sativum); wheat (Triticum dicoccum)	16S RIBOSOMAL-RNA; DENITRIFYING BACTERIA; MICROBIAL COMMUNITY; PHYSICAL-PROPERTIES; CROP PRODUCTIVITY; ORGANIC-MATTER; WATER-CONTENT; FOREST SOILS; ROOT-GROWTH; NOSZ GENES	Article	WOS
Valadares, RV; Neves, JCL; Costa, MD; Smethurst, PJ; Peternelli, LA; Jesus, GL; Cantarutti, RB; Silva, IR	Valadares, Rafael Vasconcelos; Lima Neves, Julio Cesar; Costa, Mauricio Dutra; Smethurst, Philip James; Peternelli, Luiz Alexandre; Jesus, Guilherme Luiz; Cantarutti, Reinaldo Bertola; Silva, Ivo Ribeiro	Modeling rhizosphere carbon and nitrogen cycling in Eucalyptus plantation soil	2018	BIOGEOSCIENCES	8	10.5194/bg-15-4943-2018	http://dx.doi.org/10.5194/bg-15-4943-2018	Vigorous Eucalyptus plantations produce 10(5) to 10(6) km ha(-1) of fine roots that probably increase carbon (C) and nitrogen (N) cycling in rhizosphere soil. However, the quantitative importance of rhizosphere priming is still unknown for most ecosystems, including these plantations. Therefore, the objective of this work was to propose and evaluate a mechanistic model for the prediction of rhizo…		MICROBIAL ACTIVITY; ROOT EXUDATION; ORGANIC-MATTER; FOREST; MINERALIZATION; COMPACTION; BALANCE; BIOMASS; SYSTEMS; GROWTH	Article	WOS
Grant, RF; Pattey, E; Goddard, TW; Kryzanowski, LM; Puurveen, H	Grant, RF; Pattey, E; Goddard, TW; Kryzanowski, LM; Puurveen, H	Modeling the effects of fertilizer application rate on nitrous oxide emissions	2006	SOIL SCIENCE SOCIETY OF AMERICA JOURNAL	94	10.2136/sssaj2005.0104	http://dx.doi.org/10.2136/sssaj2005.0104	The attribution of N2O emission factors to N inputs from chemical fertilizers requires an understanding of bow those inputs affect the biological processes from which these emissions are generated. We propose a detailed model of soil N transformations as part of the ecosystem model ecosys for use in attributing N2O emission factors to fertilizer use. In this model, the key biological processes-mi…		SIMULATION-MODEL; SOIL COMPACTION; N2O EMISSIONS; ROOT-GROWTH; TRACE GAS; WATER; EVOLUTION; FLUX; DENITRIFICATION; VARIABILITY	Article	WOS
OSULLIVAN, MF; SIMOTA, C	OSULLIVAN, MF; SIMOTA, C	MODELING THE ENVIRONMENTAL IMPACTS OF SOIL COMPACTION - A REVIEW	1995	SOIL & TILLAGE RESEARCH	32	10.1016/0167-1987(95)00478-B	http://dx.doi.org/10.1016/0167-1987(95)00478-B	Soil compaction models are reviewed and the problems of combining them with environmental impact and crop production models are discussed. The impacts of compaction on soil nitrogen and on energy use are considered in detail. It is concluded that mechanistic (i.e. process-based) models of compaction, based on the Boussinesq equations for stress propagation, are likely to be useful in modelling en…	COMPACTION; ENVIRONMENT; MODEL; NITROGEN; ENERGY; CROP	ROOT-GROWTH; PENETRATION RESISTANCE; PHYSICAL-PROPERTIES; AGRICULTURAL SOILS; CRITICAL STATE; SIMULATION; PREDICTION; NITROGEN; RESPONSES; STRENGTH	Article; Proceedings Paper	WOS
Landl M.; Schnepf A.; Uteau D.; Peth S.; Athmann M.; Kautz T.; Perkons U.; Vereecken H.; Vanderborght J.	Landl, Magdalena (57192434334); Schnepf, Andrea (14619546400); Uteau, Daniel (23973910400); Peth, Stephan (14034684500); Athmann, Miriam (55600234900); Kautz, Timo (6506456973); Perkons, Ute (53871815100); Vereecken, Harry (7004082452); Vanderborght, Jan (7003647156)	Modeling the impact of biopores on root growth and root water uptake	2019	Vadose Zone Journal	38	10.2136/vzj2018.11.0196	https://www.scopus.com/inward/record.uri?eid=2-s2.0-85064258716&doi=10.2136%2fvzj2018.11.0196&partnerID=40&md5=64a13311450016d8e68bfd75c5185f42	Roots are known to use biopores as preferential growth pathways to overcome hard soil layers and access subsoil water resources. This study evaluates root- biopore interactions at the root-system scale under different soil physical and environmental conditions using a mechanistic simulation model and extensive experimental field data. In a field experiment, spring wheat (Triticum aestivum L.) was…		Triticum aestivum; Computerized tomography; Flow of water; Plants (botany); Silt; Textures; Water resources; Environmental conditions; Preferential growth; Root length density; Root-water uptake; Soil penetration resistance; Spring wheat (Triticum aestivum L.); Total root lengths; X-ray computed tomography scan; drought; environmental conditions; growth; hard soil; modeling; root architecture; ro…	Article	Scopus	Y	Y	A	110
Landl, M; Phalempin, M; Schlüter, S; Vetterlein, D; Vanderborght, J; Kroener, E; Schnepf, A	Landl, Magdalena; Phalempin, Maxime; Schlueter, Steffen; Vetterlein, Doris; Vanderborght, Jan; Kroener, Eva; Schnepf, Andrea	Modeling the Impact of Rhizosphere Bulk Density and Mucilage Gradients on Root Water Uptake	2021	FRONTIERS IN AGRONOMY	17	10.3389/fagro.2021.622367	http://dx.doi.org/10.3389/fagro.2021.622367	In models of water flow in soil and roots, differences in the soil hydraulic properties of the rhizosphere and the bulk soil are usually neglected. There is, however, strong experimental evidence that rhizosphere and bulk soil hydraulic properties differ significantly from each other due to various root-soil interaction processes. Two such processes, which can also influence each other, are rhizo…	mucilage; bulk density; rhizosphere model; root water uptake; COMSOL; rhizosphere	SOIL HYDRAULIC-PROPERTIES; CAP MUCILAGE; DYNAMICS; FLOW; CONDUCTIVITY; EXUDATION; GROWTH; QUANTIFICATION; DEFORMATION	Article	WOS
Asseng S.; Richter C.; Wessolek G.	Asseng, S. (6603665635); Richter, C. (7202686404); Wessolek, G. (6602563885)	Modelling root growth of wheat as the linkage between crop and soil	1997	Plant and Soil	55	10.1023/A:1004228201299	https://www.scopus.com/inward/record.uri?eid=2-s2.0-0030743794&doi=10.1023%2fA%3a1004228201299&partnerID=40&md5=97ac5fabd92271b8ab444e7c1802c7c4	The simulation of crop - soil systems with a model requires an appropriate description of the root dynamics. An empirical root growth model that simulates root-shoot relations, root distribution and a dynamic response to environmental conditions is presented. The root model extends an existing crop model and links it to a soil model to calculate dry matter accumulation, water and nitrogen dynamic…	Dynamic model; Root growth; Root impacts; Root-shoot; Wheat	Poaceae; Triticum aestivum; root growth model; root length density; soil depth; wheat	Article	Scopus
Wang E.; Smith C.J.	Wang, Enli (7403414003); Smith, Chris J. (8100500700)	Modelling the growth and water uptake function of plant root systems: A review	2004	Australian Journal of Agricultural Research	106	10.1071/AR03201	https://www.scopus.com/inward/record.uri?eid=2-s2.0-3142752101&doi=10.1071%2fAR03201&partnerID=40&md5=f2010308d97a2e9191c56841cb0d8d41	Crop models have been intensively used as a tool to analyse the performance of cropping systems under variable climate in terms of productivity, profitability, and off-site impact. The importance of modelling the function of plant roots in water and nutrient uptake from the soil is becoming increasing clear with the expanding application areas of crop models. This paper reviews the approaches and…		climate effect; growth rate; modeling; root; water uptake	Article	Scopus	N	Y	A	111
Mercuri A.; Bruna S.; De Benedetti L.; Burchi G.; Schiva T.	Mercuri, Antonio (6701477683); Bruna, Simona (7004574034); De Benedetti, Laura (6602939769); Burchi, Gianluca (6506002768); Schiva, Tito (6507526708)	Modification of plant architecture in Limonium spp. induced by rol genes	2001	Plant Cell, Tissue and Organ Culture	22	10.1023/A:1010623309432	https://www.scopus.com/inward/record.uri?eid=2-s2.0-0034925537&doi=10.1023%2fA%3a1010623309432&partnerID=40&md5=6e6ac6270f9aeb1d4c33b7d126bb8026	An Agrobacterium-mediated transformation system for Limonium has been developed. The leaf explants of the sterile hybrid L116 (Limonium otolepis, Kuntze x Limonium latifolium, Kuntze) were inoculated with A. tumefaciens LBA4404 harboring the binary vector pBin19 containing a T-DNA fragment encompassing rol A,B and C genes of A. rhizogenes Ri plasmid (pRi1855). Transgenic shoots, regenerated on se…	Agrobacterium tumefaciens; Limonium; Regeneration; Rol A, B and C; Transformation	dwarfism; explant; flowering; gene insertion; genetic selection; genetic trait; genetic transformation; hybrid; plant leaf; plant morphology; plant regeneration; transgenic plant; Agrobacterium rhizogenes; Agrobacterium tumefaciens; Bacteria (microorganisms); Limonium; Limonium latifolium; Limonium otolepis; Radiobacter; Rhizobium; Bacteria; Cloning; DNA; Mutagenesis; Soils; Binary vector; Plant …	Article	Scopus
McBratney A.B.; Moran C.J.; Stewart J.B.; Cattle S.R.; Koppi A.J.	McBratney, A.B. (7006949740); Moran, C.J. (7202558153); Stewart, J.B. (55469829500); Cattle, S.R. (6603321168); Koppi, A.J. (7004369174)	Modifications to a method of rapid assessment of soil macropore structure by image analysis	1992	Geoderma	38	10.1016/0016-7061(92)90058-F	https://www.scopus.com/inward/record.uri?eid=2-s2.0-0027048226&doi=10.1016%2f0016-7061%2892%2990058-F&partnerID=40&md5=792005b83dd0c7c66f89b960a0f78020	The use of image analysis in pore structural studies is reviewed with the general conclusion that methods tend to be slow. A method of rapid assessment of soil pore structure is discussed, and three modifications to the original technique are presented. These are: (1) development of a technique for obtaining and video-digitising a single vertical structural monolith to 0.7 m; (2) use of resins co…		Australia; image analysis; macropore structure; pore space; soil structure	Article	Scopus
Saeed, MAE; Bedair, R	Saeed, Mohamed Ahmed Elsaid; Bedair, Ramadan	Monitoring Land Degradation and Soil Productivity in Bilqas District, Dakahlia Governorate, Egypt	2021	EGYPTIAN JOURNAL OF SOIL SCIENCE	1	10.21608/ejss.2021.82334.1456	http://dx.doi.org/10.21608/ejss.2021.82334.1456	SOIL DEGRADATION is one of the most serious obstacles to agricultural development. This study aimed at assessing soil degradation, soil productivity, and the correlation coefficient between them in Bilqas District,Dakahlia Governorate. Soil data of the study area were acquired from a previous study (2010) and compared with soil data collected from the current study. Sixteen soil profiles represen…	Chemical and Physical degradation; soil management; Dakahlia governorate; Egyptian lands	SALINITY; REGION	Article	WOS
Piron D.; Pérès G.; Hallaire V.; Cluzeau D.	Piron, D. (25637275100); Pérès, G. (7102323869); Hallaire, V. (6603509033); Cluzeau, D. (6603435973)	Morphological description of soil structure patterns produced by earthworm bioturbation at the profile scale	2012	European Journal of Soil Biology	23	10.1016/j.ejsobi.2011.12.006	https://www.scopus.com/inward/record.uri?eid=2-s2.0-84855792698&doi=10.1016%2fj.ejsobi.2011.12.006&partnerID=40&md5=96b73ef3908bdf2f589544b8b1c97099	In cultivated soils, Soil structure mainly results from climatic, anthropogenic and biological processes. Nevertheless, few field methods evaluating the quality of soil structure consider the contribution of biological processes. In order to include earthworm biostructures in the field description of soil-structure, an original method is proposed in this paper. Soil profiles under different agric…	Bioturbation; Earthworms; Macroporosity; Soil profile description; Soil-structure pattern		Article	Scopus
Puglielli, G; Crescente, MF; Frattaroli, AR; Gratani, L	Puglielli, Giacomo; Crescente, Maria Fiore; Frattaroli, Anna Rita; Gratani, Loretta	Morphological, anatomical and physiological leaf trait plasticity of Sesleria nitida (poaceae) in open vs shaded conditions	2015	POLISH JOURNAL OF ECOLOGY	13	10.3161/15052249PJE2015.63.1.002	http://dx.doi.org/10.3161/15052249PJE2015.63.1.002	An expression of plants response to light availability is their shade tolerance which refers to the capacity of a given plant to tolerate low light levels. Survival in a shaded environment can determine phenotypic consequences at morphological and/or physiological levels and such changes may be crucial to survive in heterogeneous and variable conditions. However, the potential plastic response of…	light condition; Sesleria nitida; SLA; photosynthesis; plasticity index	PHENOTYPIC PLASTICITY; RELATIVE IMPORTANCE; ROOT RESPIRATION; SOIL COMPACTION; SPECIES SHADE; GROWTH; LIGHT; TOLERANCE; WATER; FOREST	Article	WOS
Tung, SA; Huang, Y; Hafeez, A; Ali, S; Liu, AD; Chattha, MS; Ahmad, S; Yang, GZ	Tung, Shahbaz Atta; Huang, Ying; Hafeez, Abdul; Ali, Saif; Liu, Anda; Chattha, Muhammad Sohaib; Ahmad, Shoaib; Yang, Guozheng	Morpho-physiological Effects and Molecular Mode of Action of Mepiquat Chloride Application in Cotton: A Review	2020	JOURNAL OF SOIL SCIENCE AND PLANT NUTRITION	11	10.1007/s42729-020-00276-0	http://dx.doi.org/10.1007/s42729-020-00276-0	Mepiquat chloride (MC) (1,1-dimethylpiperidinum chloride) is a plant growth regulator, usually sprayed on cotton foliage at different growth stages as a practical tool for cotton management. MC foliar applications reduce plant height, leaf area, node distance, and plant canopy but increase light interception within the canopy that leads to increase yields. Application at squaring stage reduces th…	Cotton; Mepiquat chloride; Morpho-physiological response; Molecular approach; Yield	PLANT-GROWTH REGULATORS; SUCROSE-METABOLIZING ENZYMES; LATERAL ROOT-FORMATION; GOSSYPIUM-HIRSUTUM L.; USE EFFICIENCY; WATER-DEFICIT; GIBBERELLIN BIOSYNTHESIS; CARBOHYDRATE-METABOLISM; PHYSIOLOGICAL-RESPONSE; INTERCROPPED COTTON	Review	WOS
Ivanenko Y.; Lobchenko G.; Yukhnovskyi V.	Ivanenko, Yurii (57915216200); Lobchenko, Ganna (58573602500); Yukhnovskyi, Vasyl (57211407528)	Mountain recreation impact on changes in soil penetration resistance of spruce forests	2023	Ukrainian Journal of Forest and Wood Science	0	10.31548/forest/1.2023.55	https://www.scopus.com/inward/record.uri?eid=2-s2.0-85170680196&doi=10.31548%2fforest%2f1.2023.55&partnerID=40&md5=8a1aaf6fa39d31e9575323e8fa385467	The uniqueness of the Carpathian Mountain Forest ecosystems, a large part of which belongs to nature conservation areas, attracts a significant number of visitors annually. Intensive tourist flow on popular hiking trails leads to recreational digression, topsoil compaction, development of erosion processes and deterioration of forests. The research aims to determine the impact of recreation as an…	digression; ecosystem; hiking trail; penetrometer; soil compaction	Carpathians; compaction; forest ecosystem; forest soil; montane forest; penetration; penetrometer; soil cover; topsoil	Article	Scopus
Siqueira, GM; Silva, EFF; Montenegro, AAA; Vázquez, EV; Paz-Ferreiro, J	Siqueira, G. M.; Silva, E. F. F.; Montenegro, A. A. A.; Vidal Vazquez, E.; Paz-Ferreiro, J.	Multifractal analysis of vertical profiles of soil penetration resistance at the field scale	2013	NONLINEAR PROCESSES IN GEOPHYSICS	12	10.5194/npg-20-529-2013	http://dx.doi.org/10.5194/npg-20-529-2013	Soil penetration resistance (PR) is widely used as an indirect indicator of soil strength. Soil PR is linked to basic soil properties and correlated to root growth and plant production, and as such it is extensively used as a practical tool for assessing soil compaction and to evaluate the effects of soil management. This study investigates how results from multifractal analysis can quantify key …		GENERALIZED DIMENSIONS; SPATIAL VARIABILITY; COMPACTION; DISTRIBUTIONS	Article	WOS
Ge, Y; Hawkesford, MJ; Rosolem, CA; Mooney, SJ; Ashton, RW; Evans, J; Whalley, WR	Ge, Y.; Hawkesford, M. J.; Rosolem, C. A.; Mooney, S. J.; Ashton, R. W.; Evans, J.; Whalley, W. R.	Multiple abiotic stress, nitrate availability and the growth of wheat	2019	SOIL & TILLAGE RESEARCH	5	10.1016/j.still.2019.04.005	http://dx.doi.org/10.1016/j.still.2019.04.005	In the field, wheat experiences a combination of physical and nutrient stresses. There has been a tendency to study root impedance and water stress in separation and less is known about how they might interact. In this study, we investigated the effect of root impedance on the growth of three wheat varieties (Cadenza, Xi19 and Battalion) at different levels of nitrate availability, from 0-20 mM n…	Leaf stunting; Root impedance; Nutrient stress	ROOT ARCHITECTURAL TRAITS; SOIL STRENGTH; WINTER-WHEAT; PENETROMETER RESISTANCE; GENOTYPIC VARIATION; WATER RELATIONS; COMPACTION; YIELD; ACCUMULATION; PENETRATION	Article	WOS
Schneider H.M.; Strock C.F.; Hanlon M.T.; Vanhees D.J.; Perkins A.C.; Ajmera I.B.; Sidhu J.S.; Mooney S.J.; Brown K.M.; Lynch J.P.	Schneider, Hannah M. (56937586900); Strock, Christopher F. (56966531200); Hanlon, Meredith T. (56396376200); Vanhees, Dorien J. (57220076830); Perkins, Alden C. (57217618662); Ajmera, Ishan B. (55813842800); Sidhu, Jagdeep Singh (57203154955); Mooney, Sacha J. (7005304183); Brown, Kathleen M. (55584793651); Lynch, Jonathan P. (7403674355)	Multiseriate cortical sclerenchyma enhance root penetration in compacted soils	2021	Proceedings of the National Academy of Sciences of the United States of America	42	10.1073/pnas.2012087118	https://www.scopus.com/inward/record.uri?eid=2-s2.0-85100604989&doi=10.1073%2fpnas.2012087118&partnerID=40&md5=b30fb2ef56ace73f0b87402f576fc6c9	Mechanical impedance limits soil exploration and resource capture by plant roots. We examine the role of root anatomy in regulating plant adaptation to mechanical impedance and identify a root anatomical phene in maize (Zea mays) and wheat (Triticum aestivum) associated with penetration of hard soil: Multiseriate cortical sclerenchyma (MCS). We characterize this trait and evaluate the utility of …	Phenotype; Root anatomy; Soil impedance	Biomechanical Phenomena; Ethylenes; Genome, Plant; Genome-Wide Association Study; Genotype; Lignin; Phenotype; Plant Roots; Quantitative Trait Loci; Soil; Spectroscopy, Fourier Transform Infrared; Triticum; Zea mays; cellulose; ethylene; lignin; ethylene derivative; lignin; Article; barley; biomass; cell wall; genome-wide association study; genotype; lateral root; maize; mesocosm; multiseriate co…	Article	Scopus	Y	Y	A	112
Gomez, A; Powers, RF; Singer, MJ; Horwath, WR	Gomez, A; Powers, RF; Singer, MJ; Horwath, WR	N uptake and N status in ponderosa pine as affected by soil compaction and forest floor removal	2002	PLANT AND SOIL	29	doi_33		Soil compaction and forest floor removal influence fundamental soil processes that control forest productivity and sustainability. We investigated effects of soil compaction and forest floor removal on tree growth, N uptake and N status in ponderosa pine. Factorial combinations of soil compaction (non-compacted and compacted) and forest floor removal (forest floor present and no forest floor) wer…	forest productivity; forest soils; nutrient uptake; soil disturbances; tree growth	THIN-SECTION TECHNIQUE; VECTOR ANALYSIS; ORGANIC-MATTER; PICEA-MARIANA; PORE-SPACE; NITROGEN; GROWTH; ROOT; MINERALIZATION; PRODUCTIVITY	Article	WOS
Lütken H.; Hegelund J.N.; Himmelboe M.; Lauridsen U.B.; Müller R.	Lütken, H. (16239417900); Hegelund, J.N. (29767576100); Himmelboe, M. (56801027400); Lauridsen, U.B. (56581809200); Müller, R. (55447500500)	Natural transformation in plant breeding-A biotechnological platform for quality improvement of ornamental, agricultural and medicinal plants	2015	Acta Horticulturae	2	10.17660/ActaHortic.2015.1087.1	https://www.scopus.com/inward/record.uri?eid=2-s2.0-84940047370&doi=10.17660%2fActaHortic.2015.1087.1&partnerID=40&md5=e631687f3211d1a58e9435dc593b89b5	Compactneß is a desirable trait in ornamental plant breeding because it is preferred by producers, distributors and consumers. Presently, in ornamental plant production growth of many potted plants is regulated by application of chemical growth retardants, several of which are harmful to both the environment and human health. With the aim to develop an alternative to chemical growth regulators, a…	Agrobacterium rhizogenes; Campanula; Kalanchoë; Oilseed rape; Ornamental; Rol-genes; Roseroot	Agrobacterium rhizogenes; Bacteria (microorganisms); Brassica napus; Campanula	Article	Scopus
Elkins, R; Bell, R; Einhorn, T	Elkins, Rachel; Bell, Richard; Einhorn, Todd	Needs Assessment for Future US Pear Rootstock Research Directions Based on the Current State of Pear Production and Rootstock Research	2012	JOURNAL OF THE AMERICAN POMOLOGICAL SOCIETY	29	doi_48		The area devoted to pear production in the United States (U.S.) is declining due to lack of precocity and high cost of production. The U.S. pear industry currently lacks modern orchard systems characterized by compact trees that produce early, high yields of large, high quality fruit. Tall, shaded canopies are not economically sustainable and are at a competitive disadvantage for attracting and s…		SHOOT REGENERATION; HIGH-DENSITY; CYDONIA-OBLONGA; QUINCE; PERFORMANCE; TOLERANCE; SELECTION; STANDARD; CLONES	Article	WOS
Banfield C.C.	Banfield, Callum C. (57191514946)	New tools for dead roots: Radioisotope labelling and compound-specific analysis reveal how subsoil hotspots work	2022	Journal of Plant Nutrition and Soil Science	3	10.1002/jpln.202200272	https://www.scopus.com/inward/record.uri?eid=2-s2.0-85137610656&doi=10.1002%2fjpln.202200272&partnerID=40&md5=15b80e848fd4e4643717f29df48621c3	Subsoils are increasingly studied as they, first, store a great deal of terrestrial carbon (C) and possibly even more, and second, offer resources like water and nutrients to plants, potentially mitigating negative consequences of global change. As subsoil access is often hampered by compacted soil layers, the key to accessing subsoil resources and storing more C below ground might be in biopores…	biomarkers; C sequestration; CSIA; earthworms; radiocaesium; radiocarbon; subsoil		Article	Scopus
[truncated: 357 more rows]

## Sheet: Full Text SCREENING
Authors	Title	Year	Journal	Cited by	DOI	Link	Abstract	Author Keywords	Document Type	Experiment type	Region	Country	site	Rainfall (mm)	Temperature ⁰C	Land use	Growth habit	Crop/plant	species	Root type	Root trait (s)	How root traits were measured	Root mechanisms identified	Plant growth hormones	Genetic mechanisms	Growth medium	Soil texture	Soil classification	Compaction depth cm	Compaction levels	Compaction bulk density (g cm–3)	Pressure/Force (Mpa)	Results summary	Notes
[truncated: 646 more rows]

## Sheet: DATA Figures
Plant	Number of papers
Wheat	15
Maize	14
Rice	10
Soya beans	9
Canola (Rape)	5
Barley	5
Cotton	4
Tomato	3
Arabidopsis	3
Peas	3
Poplar	3
Triticale	2
Lucerne	3
Durum wheat	2
Lupin	2
Others	17
Plant category	Number of papers
Field crops	72
Trees	2
Cover/fodder crops	7
Others	3
Root type	Number of papers
Fibrous system	61
Tap root system	45
Root measurement method	Number of papers
Flatbed scanner	42
Microscopy	14
X-ray CT scanning	7
Continent	Number of papers
Europe	48
Asia	29
North America	14
South America	10
Oceania	3
Africa	1
Bulk densities	Number of papers
[truncated: 14 more rows]
